# Supplementary material for: The Use of AlphaFold for In Silico Exploration of Drug Targets in the Parasite Trypanosoma cruzi
Source: Front Cell Infect Microbiol. 2022 Jul 14;12:944748. doi: 10.3389/fcimb.2022.944748 (PMC9329570; doi:10.3389/fcimb.2022.944748)
Supplement: Supplementary file 3 [file Table_3.xlsx]

## Sheet: Supplementary_Table_3
Table S3. Raw binding energy (kcal/mol) matrix from the docking experiments.
[Selected "Ligands" / "T. cruzi" proteins]	C16-2	C26-6	C7-4	C8-3	C9-1	C9-5	NFOH	amiodarone	benidipine	benznidazole	clofazimine	fexinidazole	gnf6702	nifurtimox	posaconazole	ravuconazole
Q4CPT8	-8.4	-8.2	-8	-8	-8.8	-8.4	-7.6	-8.3	-10.5	-8.4	-7.9	-8.1	-11.4	-8.6	-10	-9.8
Q4DAI0	-7.5	-7.3	-7.1	-7.4	-7.4	-7.8	-7.2	-6.1	-7.6	-7.1	-6.8	-6.8	-8.3	-7.3	-7.3	-7.3
Q4DBW9	-2.1	-1.1	2.6	-1.3	6.3	2.5	0.7	16.6	20.2	-4.9	39.9	-5	35.8	-0.4	31.5	14.4
Q4D1S1	-6.7	-6.9	-6.4	-6.6	-7.3	-7.1	-6.4	-6.3	-7.8	-6.7	-7.8	-6.4	-7.1	-7.1	-6.7	-7.8
Q4DGA3	-7.4	-7.2	-7.4	-7.3	-7.4	-7.5	-6.9	-7	-8.9	-7.8	-8.8	-7.3	-8.5	-7.7	-7.6	-8.5
Q4CNM0	-6.1	-6.5	-6.2	-6.9	-6.3	-6.2	-5.5	-6.1	-7.1	-6.3	-8.6	-5.5	-7.4	-6.2	-7.4	-6.7
Q4E2R4	-6.8	-6.9	-6.8	-6.9	-6.4	-6.4	-6.6	-6.2	-8.3	-6.7	-6.9	-6.2	-8.3	-7	-7.2	-7.3
Q4CV74	-6.6	-6.8	-6.3	-7.4	-6.1	-6.3	-5.3	-5.6	-6.8	-6.5	-6.8	-5.2	-6.4	-5.9	-6.5	-7
Q4CMG2	-8.6	-8.5	-8.1	-9.1	-8.7	-8.5	-6.8	-8.6	-10.5	-7.7	-10.8	-7.5	-10.2	-8.1	-9.5	-9.4
Q4DFW5	-7.2	-7.3	-7.1	-7.1	-7.5	-7.2	-6.3	-7.4	-9.3	-6.7	-8.9	-7	-9.6	-7.2	-8.7	-7.8
Q4CNM1	-6.1	-6.1	-6.2	-6.1	-6.9	-6.6	-6.3	-6.1	-6.7	-6.8	-6.7	-5.6	-7.6	-7.3	-6.4	-7.4
Q4D1S0	-6.6	-6.8	-6.7	-6.6	-6.1	-6.3	-5.6	-5.6	-7.6	-6.4	-7.2	-5.8	-8	-6.3	-6.4	-6.8
Q4CPW0	-7	-7	-7.2	-8.3	-7.9	-7.6	-6.5	-5.9	-7.7	-7.5	-7.6	-6.6	-8.6	-7.2	-7.3	-7.5
Q4CX12	-6.8	-7.3	-7.1	-7.1	-7.7	-7.1	-6	-6.6	-8.6	-6.6	-7.6	-6.7	-9.9	-6.5	-10.2	-8.1
Q4DGA2	-7.9	-7.6	-7.3	-7.8	-7.6	-7.6	-6.6	-7	-8.7	-7.9	-8.9	-6.8	-8.8	-7.3	-8.1	-8.3
Q4DBW7	-7.3	-7.1	-6.6	-6.7	-7	-7.2	-6.2	-7	-9.2	-6.8	-8.4	-6.8	-9.7	-7.6	-9.9	-7.6
Q4CUH0	-6.3	-6.4	-6.3	-7	-6.6	-6.5	-5.1	-6.4	-7.9	-5.8	-7.4	-5.5	-8.7	-6.4	-8.3	-7
Q4CX86	-7.3	-8.3	-7.9	-7.9	-7.9	-8.3	-7.6	-6.3	-7.1	-8.8	-8	-7.3	-9.3	-8	-7.3	-8.9
Q4CY41	-6.4	-6.1	-6.5	-6.3	-6.7	-6.5	-6	-6.3	-8.1	-5.9	-7.7	-6	-8.7	-6.4	-9.3	-7.2
Q4CRL5	-7.2	-7.3	-7.7	-8.9	-8.3	-8.3	-6	-7.8	-8.8	-7.1	-9.2	-6.8	-10.4	-7.1	-10.6	-8.6
Q4CSB0	-7.4	-7	-6.5	-6.6	-7.4	-7.6	-7.4	-6.2	-8.4	-7.1	-7.3	-7.3	-8.4	-7.4	-6.5	-7.8
Q4CPJ2	-8.1	-7.6	-8	-8.5	-8.3	-8	-7.6	-6.2	-7.7	-8.2	-8.6	-7	-9.9	-8.1	-9.5	-8.3
Q4CW80	-7.9	-8.5	-7.3	-9.3	-7.8	-7.9	-6.2	-6.8	-9.1	-8	-6.9	-7	-9.1	-7.3	-9.6	-9.5
Q4CSB4	-7.6	-7.4	-6.9	-6.6	-8	-7.5	-6.3	-6	-8.2	-7.6	-7.2	-7	-7.1	-7.1	-7.5	-7.1
Q4CPJ3	-7.5	-7.6	-7.6	-8.8	-7.8	-8.1	-6.2	-7.7	-9.3	-7.2	-9.8	-6.7	-10.8	-7.1	-10.4	-8.9
Q4CY43	-6.9	-7.3	-7.3	-7.5	-7.5	-7.6	-6.2	-6.7	-8.3	-6.8	-8.1	-6.7	-9.6	-7.2	-8.3	-8.4
Q4CRL8	-8.3	-8	-8.3	-8.1	-8.9	-9.2	-7.1	-8.9	-10.1	-7.9	-10.3	-7.6	-12.6	-8.5	-11.3	-10
Q4CX88	-6.3	-6.2	-5.9	-6.9	-6	-6.3	-4.8	-6	-7.2	-6	-6	-5.1	-7.6	-6.1	-7.5	-6.9
Q4CZ09	-7.9	-8.8	-7.7	-8.5	-7.4	-7.7	-6.1	-7.6	-10.1	-7.1	-9	-6.7	-9.1	-7.3	-8.6	-8.2
Q4CUR0	-7	-6.7	-6.6	-7.6	-7.4	-7.1	-5.8	-6.8	-8.4	-7	-8.2	-6.1	-8.5	-6.7	-8.7	-7.6
Q4CW82	-7.2	-7	-6.3	-6.6	-7.3	-7	-6	-6.5	-8.2	-6.8	-6.9	-6.1	-9.3	-6.3	-8.7	-8.1
Q4CVG3	3.1	0.6	-3.3	-4.7	-4.6	0.3	-3.8	9.4	10.4	2.5	-0.8	-1.8	-2.9	1.4	-6.2	1.8
Q4CRM4	-8.2	-7.8	-8.2	-9.4	-8.9	-9	-7.3	-7.5	-8.7	-8	-8.8	-7.9	-10.7	-7.7	-8.6	-8.9
Q4CSZ7	-8.7	-8	-9.4	-9.7	-10	-9.9	-7.2	-8.6	-9.7	-8.4	-11.4	-7.9	-13.1	-8.7	-12	-10.6
Q4CUR1	-5.3	-4.9	-5	-6.7	-5.4	-5	-4.8	-5.5	-5.8	-4.8	-6	-4.4	-7.1	-5.5	-7.9	-5.8
Q4CW83	-6.6	-6.6	-7.1	-7.3	-6.8	-7.3	-6.8	-6.4	-8.2	-6.5	-7.2	-6.3	-9.1	-7	-9.5	-7.8
Q4CY46	-8	-6.7	-6.8	-6.8	-7.3	-7.3	-6.1	-6.5	-8	-7.4	-7.4	-6.9	-7.9	-6.7	-7.2	-7.9
Q4CPK2	-8.3	-8.2	-7.9	-8.3	-7.5	-7.7	-6.5	-7.9	-9.2	-8.1	-9.8	-7.2	-10.6	-7.8	-8	-8.9
Q4CRM6	-7.1	-7.5	-7.5	-7.2	-7.3	-7.2	-6.8	-7.1	-10	-7.4	-9.2	-7	-8.9	-7.9	-9.9	-8.4
Q4CXA9	-8.4	-8.2	-8.1	-8.9	-8.3	-8.5	-7	-7.6	-9.4	-8	-6.8	-7.1	-10.9	-8.5	-10.2	-9.6
Q4CQP4	-5.9	-5.7	-6.5	-6.1	-6.4	-6.4	-5.8	-6.3	-7.4	-5.8	-7.4	-5.7	-9.4	-6.3	-7.9	-7.1
Q4CUR3	-6.8	-6.7	-6.6	-7.6	-6.9	-6.6	-4.8	-7	-7.8	-5.9	-8.3	-5.5	-8.2	-5.8	-8.6	-7.8
Q4CVG5	-7.1	-7.2	-6.8	-7.2	-8.2	-7.5	-6.9	-8	-9.3	-7.2	-7.6	-6.6	-9.6	-7.6	-8.4	-8.3
Q4CLJ4	-6.2	-6.6	-6.8	-6.9	-6.7	-6.8	-5.7	-6.1	-7.4	-5.7	-8.1	-5.6	-8.7	-6.6	-8	-6.9
Q4CSB9	-8	-7.9	-8	-8.7	-8.1	-8.5	-6.3	-8.4	-9.9	-7.5	-9	-6.8	-10.1	-6.9	-7.9	-8.3
Q4CMQ3	-6.7	-6.8	-7	-7.7	-8	-8	-6.3	-7.7	-9.5	-6.6	-9.8	-6.4	-10.6	-7.2	-9.8	-8.2
Q4CUR6	-7.7	-7.6	-7.6	-8.3	-8.2	-8.1	-6.6	-7.1	-9.5	-7.2	-9.2	-7.2	-11.1	-7.2	-8.9	-8.6
Q4CKB1	-7.5	-7.1	-7.4	-7.7	-7.2	-7.2	-6.1	-6.7	-9.2	-7.5	-8.7	-6.5	-9.2	-7	-7.9	-8.3
Q4CTV7	-7.5	-7.9	-6.9	-7.9	-7.8	-8	-6.9	-5	-7.9	-7.8	-4.2	-7.3	-6.1	-8.3	-2.7	-7.5
Q4CPK7	-7.1	-7.9	-7.6	-8.5	-8.4	-8	-6.1	-6.6	-6.5	-7.6	-5.8	-6.8	-9.3	-6.6	-7.4	-8.7
Q4CRN1	-8.4	-8.2	-7.4	-7.9	-8.1	-8.6	-7.5	-7.9	-10.4	-8.2	-9.5	-7.4	-10.5	-9	-9.7	-9.1
Q4CMQ4	-8	-6.8	-7	-8.3	-7.5	-6.7	-6.3	-6.8	-8.9	-7.8	-8.8	-6.2	-7.9	-7.3	-7.9	-7.3
Q4CW87	-8	-7.1	-7.2	-6.7	-5.4	-6	-7.2	0.7	0.6	-8.6	4	-6.6	2.6	-7.9	3.9	-6.6
Q4CRN2	-6.9	-6.5	-6.5	-7.4	-6.9	-6.8	-7	-6.5	-8.3	-6.7	-8.1	-6.8	-9.9	-6.6	-8.3	-7.5
Q4CQQ5	-7.2	-7.2	-7	-7.9	-7.3	-7.2	-6.2	-7.2	-9.1	-7.2	-7.4	-6.7	-8.5	-7	-8.3	-7.8
Q4CMQ7	-7.7	-8.4	-9.2	-10.2	-9.5	-8.9	-6.9	-5.7	-7.4	-7.7	-5.1	-7.7	-10.2	-8	-9	-9.2
Q4CVH0	-7.1	-6.8	-6.8	-8.6	-8.1	-7.7	-6.6	-6.6	-7.9	-6.7	-7.1	-6.7	-8.7	-7.3	-8.5	-7.4
Q4CSE2	-6.6	-6.8	-6.4	-7.8	-6.3	-7.1	-4.9	-7.1	-8	-6.2	-8.5	-5.7	-7.7	-6	-8	-7.5
Q4CKD8	-7.1	-7.2	-7.2	-7.5	-7.6	-7.7	-6.8	-6.8	-8.6	-7	-7.7	-6.9	-8.8	-6.9	-8	-7.4
Q4CMQ9	-6	-6.4	-5.9	-7.3	-6.3	-6.7	-4.9	-5.2	-5.5	-6	-6.2	-5.7	-5.3	-5.4	-7.2	-6.1
Q4CY54	-7.9	-7.3	-6.5	-8	-7.8	-7.7	-5.8	-7.3	-8.8	-7.6	-8.8	-7	-7.7	-6.6	-6.1	-8.2
Q4CW92	-8.5	-8.4	-7.9	-8.8	-8.4	-9.2	-7.9	-7.5	-10.1	-8.3	-9.8	-7.9	-11.3	-8.2	-10.3	-8.7
Q4CT15	-6.5	-6.6	-6.3	-8	-6.7	-6.4	-4.7	-6.2	-7.4	-6.2	-8.1	-5.3	-8.2	-6	-8.1	-6.9
Q4CQS1	-6.6	-6.2	-6.3	-6.8	-6.7	-6.8	-6.8	-5.7	-8.5	-8	-7.3	-6.7	-7.3	-7.7	-5.9	-7.2
Q4CWB3	-6.5	-6.8	-6.2	-8	-6.6	-6.8	-5.1	-6.5	-7.4	-6.9	-7.1	-5.8	-7.7	-5.9	-7	-7.6
Q4CRQ2	-6.7	-7.1	-6.7	-7.2	-6.6	-6.9	-5.9	-6.5	-7.8	-6.9	-7.8	-5.7	-8.9	-6.7	-8.9	-7.5
Q4CNQ7	-7.4	-7.8	-7.6	-9.4	-8.2	-8.1	-5.3	-7.3	-8	-6.4	-8.8	-6.3	-10.3	-5.8	-8.5	-7.8
Q4CVH4	-7.3	-7	-6.3	-6.4	-6.9	-6.5	-6.4	-6	-7.6	-6.7	-7	-6.1	-8.5	-7.4	-5.6	-7
Q4CXD0	-5.2	-5.3	-5.6	-5.1	-6	-5.8	-4.9	-5	-6	-5.2	-5.9	-5.1	-7.7	-5.5	-7.2	-5.9
Q4CQS6	-8.3	-8.5	-8	-9.3	-8.1	-8.3	-7.5	-7.4	-7.7	-8.7	-5.5	-8.1	-9.2	-8.7	-4.1	-8.1
Q4CT16	-7.8	-8.3	-7.9	-8.4	-8.3	-8.1	-7.1	-6.2	-8.9	-8.3	-5.6	-7.3	-10.7	-8.1	-8.8	-8.5
Q4CTW7	-8.3	-8.2	-7.5	-7.6	-7.6	-7.8	-7.5	-6.5	-6.4	-7.2	-6.2	-7.5	-9.7	-8.5	-7.8	-7.3
Q4CWB4	-8.4	-7.8	-8.8	-9.8	-8.8	-8.4	-6.3	-8.6	-10.8	-8.2	-9.1	-7.2	-10.8	-7.5	-8.8	-9.4
Q4CPN1	-7.9	-8.7	-7.7	-9.4	-8.5	-9.1	-7.4	-7.5	-9.6	-7.8	-8.3	-7.3	-11.2	-7.8	-10.9	-9.1
Q4CVJ5	-6.5	-6.5	-5.8	-6	-6.2	-6.3	-6.1	-6	-8	-6.8	-7.1	-6	-7.8	-7.4	-6.6	-7.2
Q4CSE9	-6.9	-7.2	-6.5	-5.9	-6.8	-6.5	-5.8	-5.7	-8	-6.9	-6.9	-6.4	-7.9	-6.4	-8	-6.9
Q4CQS7	-7.4	-7.6	-7.4	-8.1	-7.5	-7.7	-6.9	-7.6	-8.6	-7.6	-8.5	-7	-10.1	-7.6	-9.1	-8.3
Q4CZ29	-7	-6.9	-7.2	-8.6	-7.6	-7.6	-5.4	-7.9	-8	-6.9	-8.5	-5.9	-9.2	-6.5	-9.4	-7.8
Q4CXD1	-8.1	-8.3	-8.2	-8.6	-8	-8.6	-6.4	-8.7	-9.5	-8	-10.3	-7.2	-10.1	-7.5	-8.9	-9.1
Q4CMR4	-6.4	-6.9	-6.4	-7.2	-7.1	-7.1	-6.1	-5.6	-7.7	-6.2	-8.3	-6.3	-9.1	-6.6	-8	-7.9
Q4CRQ6	-6.7	-5.9	-5.9	-7.2	-6	-6.4	-5.7	-6.2	-7.6	-7	-7	-6	-8.8	-6.5	-6.4	-6.8
Q4CSF0	-6.5	-6.8	-6.5	-7.4	-7.1	-6.4	-4.9	-6.1	-7.3	-6	-7.3	-5.7	-7.9	-5.5	-8	-6.9
Q4CRR0	-7.6	-7.9	-7.6	-8.6	-8.4	-8.2	-7.1	-7.1	-9.2	-7.7	-10	-7.1	-9.8	-8	-7.8	-8.4
Q4CPN7	-6.2	-6.4	-6.1	-7	-6.4	-6.6	-5.5	-5.6	-6.9	-6.2	-6.3	-5.8	-8.3	-6.5	-6.6	-6.6
Q4CXD3	-8.8	-7.9	-7.7	-8.9	-8.7	-8.9	-7.4	-7.1	-9.6	-8.9	-3.3	-7.8	-10.6	-8.7	-9	-9.1
Q4CQU2	-7.5	-8.1	-7	-8.1	-8.4	-8.1	-5.9	-7.9	-9.7	-7.2	-9.3	-6.3	-9.3	-6.9	-9.5	-8.2
Q4CZ32	-8	-8.3	-8	-8.4	-8.2	-7.9	-6.6	-7.1	-9.7	-8.2	-9	-7.4	-8.4	-7.5	-7.1	-9
Q4CT28	-7.3	-7.4	-8.2	-8.6	-8.5	-8.2	-6.9	-6.2	-8.8	-7.8	-0.9	-7.2	-10	-7.9	-8.9	-8.1
Q4CY96	-6.1	-6.3	-5.6	-7.4	-5.9	-6.1	-4.8	-5.7	-7	-5.8	-7.3	-5.4	-7.1	-5.5	-6.4	-6.2
Q4CXD5	-6.8	-6.2	-6	-7.7	-6.4	-6.6	-5.2	-6.4	-7.2	-6.3	-7.3	-5.1	-7.6	-6	-9.9	-7.2
Q4CLP1	-7.9	-7.4	-7.4	-8	-7.9	-7.4	-6.4	-6.6	-8.6	-7.8	-8.2	-6.7	-9.9	-6.9	-9.3	-8.2
Q4CWC2	-6.1	-5.2	-5.8	-5.9	-6.1	-6.1	-5.8	-5.6	-7.5	-6.5	-7.2	-6	-6.7	-5.9	-7.2	-6.4
Q4CPP1	-7.4	-6.7	-5.9	-7.4	-6.8	-7.3	-6.1	-6.8	-5.2	-6.8	-3.1	-6.2	-3.4	-6.8	-4.6	-6.8
Q4CZ35	-7.6	-7.9	-7.8	-9.1	-8.9	-8.8	-6.1	-7.5	-10	-7.3	-9.8	-6.7	-10.8	-7.2	-11.1	-9.4
Q4CLP2	-7.7	-7.8	-7	-8	-7.5	-7.8	-6.4	-6.9	-9.2	-7	-8.6	-6.6	-8.2	-6.5	-7.9	-8.2
Q4CMU0	-7	-6.4	-7.1	-7.5	-6.7	-6.6	-6.6	-6.4	-8	-6.9	-6.8	-6.3	-8.8	-7.5	-7.8	-7.1
Q4CVL3	-7.4	-7.6	-7.4	-7.6	-8	-7.6	-6.6	-7.3	-9.8	-7.5	-8.8	-6.8	-10.3	-7.6	-11.6	-8.4
Q4CQU6	-8	-7.2	-7.6	-8.5	-8.8	-8.4	-7.5	-7.7	-9.2	-7.4	-9.7	-7.3	-10.8	-7.6	-10.3	-9.2
Q4CLQ5	-6.4	-6.9	-6.7	-6.9	-6.5	-6.6	-4.7	-5.8	-8.1	-6.4	-8.1	-6.3	-8.2	-5.6	-8.5	-6.8
Q4CKH8	-6.8	-7.4	-6.6	-6.5	-7.3	-7	-5.6	-6.6	-8	-7.6	-8.9	-6.3	-9.6	-6.6	-9.1	-8.1
Q4CZ37	-7.7	-7.4	-7.8	-10	-8.7	-8.2	-6	-7.5	-8.9	-7.1	-9.7	-6.9	-9.9	-6.7	-10.6	-8.6
Q4CXE3	-8	-7.6	-7.1	-7.9	-7.4	-7.6	-6.8	-7.3	-9	-7.5	-7.3	-6.6	-8.7	-7.5	-8.2	-8.3
Q4CSH7	-5.8	-6.2	-5.6	-6.8	-6.5	-6.3	-4.5	-5.9	-6.8	-5.2	-7.1	-5	-7.5	-5.4	-7.3	-6.5
Q4CWF1	-7.5	-8.2	-7.8	-9.8	-8.4	-9.2	-7.8	-7.3	-9.1	-8.1	-9	-7.5	-9.3	-7.9	-7.8	-7.5
Q4CRS6	-6.5	-6.6	-7.1	-8	-7	-7.1	-5.3	-7	-7.8	-6.5	-8.9	-5.7	-9.4	-6.3	-7.9	-8
Q4CPR9	-6.3	-6.6	-6	-7.9	-6.3	-6.5	-6.3	-3.5	-5.5	-6.6	-5.3	-5.6	-7	-5.3	-6.5	-5.9
Q4CYA6	5.1	7.7	1.9	0.9	9	11.4	0.8	24.9	26.6	-0.4	38.6	2.4	10.8	5	-3.5	16.3
Q4CLS6	-7.3	-7.4	-7.3	-8.9	-7.7	-7.9	-6.4	-7.5	-8.3	-7.1	-9.1	-6.8	-9.8	-6.9	-8.6	-8.1
Q4CT60	-7.2	-7	-7	-8.1	-7.5	-7.5	-6.5	-6.4	-8.3	-7.6	-7.4	-6.6	-10.1	-7.3	-8.8	-8
Q4CVL6	-7.5	-6.6	-6.6	-7.5	-6.9	-7.2	-6.8	-6	-8.2	-7.1	-7.1	-6.2	-8.5	-6.9	-7.1	-7.1
Q4CMU5	-7.3	-7.5	-7.2	-7.5	-7.6	-7.5	-5.4	-7.1	-7.7	-7	-8.6	-6.1	-8.5	-6.1	-8.9	-8.2
Q4CPS0	-7.9	-7.7	-7.8	-8.6	-8.7	-8.3	-6.9	-7.5	-9.7	-7.6	-9.2	-7.1	-10.4	-7.3	-9.7	-9.4
Q4CZ39	-6.3	-7.6	-8.1	-9	-8.1	-6.2	-7.4	-2	-1.3	-7.6	7.8	-8	-10.7	-6.1	-8.3	-8
Q4CUX8	-7.4	-7.3	-7.3	-8.6	-8.4	-7.6	-5.8	-7.4	-9.3	-6.8	-8.6	-6.6	-9.3	-6.6	-8.5	-8.2
Q4CNS6	-7.8	-7.8	-7.9	-8.1	-8.6	-8.1	-6.9	-7.6	-9.7	-7.4	-9.2	-7	-11.2	-7.7	-11.9	-8.6
Q4CLS9	-7	-7.3	-6.9	-7.2	-7.3	-7.3	-6.6	-6	-8.2	-7.4	-7.3	-6.4	-7.4	-7.1	-7.5	-8.4
Q4CKJ7	-5.9	-6.3	-7.4	-8.2	-7.4	-8	-6.8	-5.6	-3.3	-7.2	0	-6.7	-8.7	-6.8	-7.8	-4
Q4CT62	-7.9	-7.2	-7.2	-7.8	-7.1	-7.3	-6.1	-7.1	-8.3	-7.4	-8	-6.9	-9.3	-7.6	-8.8	-8.6
Q4CMU8	-8.3	-7.5	-7.2	-7.5	-8.6	-8.1	-7.9	-4.1	-5.6	-8.6	-2.4	-7.8	-8.4	-8.4	-1	-5.3
Q4CRS9	-6.1	-5.8	-5.7	-5.9	-6.5	-6.3	-5.1	-5.4	-6.3	-5.4	-6.9	-5.3	-8.5	-5.2	-7.7	-6.2
Q4CPS1	-6.3	-7.1	-6.7	-7.3	-7.3	-7.2	-6.7	-6.2	-8.1	-6.4	-7.8	-6.7	-9.3	-6.8	-8.7	-7.1
Q4CSI0	-6.5	-6.2	-6.2	-6.8	-6.3	-6.5	-5.3	-6	-7	-6.7	-6.4	-5.9	-7.4	-6	-7.2	-6.5
Q4CQY1	-7	-8.3	-7.2	-8.7	-7.6	-7.7	-5.7	-6.8	-7.6	-6.9	-6.6	-6.2	-7.4	-6.4	-8.2	-8.4
Q4CNT6	-7.3	-7.9	-9.1	-10.5	-10.2	-9.6	-7.7	-4	-8.7	-8.7	-5.3	-7.7	-10.8	-7.7	-7.4	-8.7
Q4CT66	-7.6	-7.8	-7.3	-7.9	-7.8	-7.5	-6.5	-6.1	-8	-7.5	-10.3	-6.5	-8.1	-7.2	-7.1	-7.5
Q4CWI0	-6.9	-7.3	-6.9	-7.3	-7.1	-8.1	-6.3	-7.1	-8.7	-6.7	-8.6	-6.4	-9.4	-7.4	-9.3	-7.9
Q4CRT0	-9.6	-11.1	-7.8	-7.8	-6.3	-7.6	-8.7	0.1	3.8	-10.3	5.3	-9.2	-4.2	-9.9	2.7	-1.8
Q4CZ54	-7	-7.1	-7.4	-8.9	-7.9	-7.4	-6.4	-1.4	-5	-6.9	-1.3	-6.9	-9.9	-5.2	-6.8	-7.5
Q4CYB9	-8.3	-8.3	-8.1	-9.3	-8.7	-8.8	-7.5	-8.4	-10.5	-7.8	-9.6	-7.4	-12.3	-8.8	-12.3	-9.6
Q4CUY3	-6.3	-5.6	-5.7	-5.8	-5.5	-5.6	-4.9	-5.8	-6.5	-5.9	-5.6	-5	-7.8	-5.6	-6.5	-6.1
Q4CU32	-7.3	-7.4	-7.4	-8.2	-7.6	-8.1	-6.1	-7.9	-8.9	-7.6	-9.2	-6.9	-10.3	-7.1	-8.8	-7.8
Q4CQY2	-6.1	-6.2	-6.3	-6.3	-6.3	-6.1	-6.1	-5.8	-7.6	-5.8	-7.1	-5.6	-7.3	-6	-6.6	-6.9
Q4CNV0	-8.3	-8.7	-8.6	-9.8	-8.9	-9.1	-7.1	-7.6	-9.7	-8.2	-8.6	-7.4	-10.8	-7.8	-10.2	-9.9
Q4CMV9	-6.1	-6.5	-5.6	-6.8	-6.5	-6.1	-5.6	-6	-7	-5.9	-8	-5.7	-7.6	-6.2	-6.8	-6.7
Q4CYC0	-5.7	-5.6	-6	-5.7	-6.4	-6.1	-5.6	-5.9	-7	-6.2	-6	-5.5	-7.5	-5.9	-6.5	-7
Q4CKM2	-5.5	-5.8	-5.3	-7.4	-5.9	-6	-3.7	-5.6	-5.9	-5	-6.3	-4.6	-7.2	-4.3	-7.4	-5.7
Q4CNV1	-7.5	-7.1	-7.2	-7.7	-7.2	-7.1	-5.5	-6.9	-8.6	-7.2	-7	-6	-6.6	-6.6	-7	-6.6
Q4CQY3	-6.8	-6.4	-6.9	-7	-7.7	-7.6	-8.1	-4.7	-8	-7	-7.6	-7	-10.6	-6.7	-8.4	-7.7
Q4CWI2	-6.7	-5.9	-5.3	-6.9	-5.9	-5.7	-4.4	-5.4	-5.8	-6.7	-7	-4.3	-6.3	-5.1	-6.1	-6
Q4CMW3	-7.5	-7.6	-7.7	-7.6	-8.3	-8.3	-5.9	-8.1	-9.5	-7	-9.7	-6.9	-11.3	-7.3	-11.6	-8.7
Q4CVQ1	-8.3	-8.6	-8	-8.8	-9.3	-8.7	-7.4	-8.3	-9.5	-7.4	-9.4	-7.9	-9.9	-7.9	-11.4	-9.2
Q4CZ56	-6.4	-6.3	-6.2	-6.4	-7.2	-7	-6	-5.8	-7.3	-6.7	-7.1	-6.1	-9.3	-6.7	-8.2	-7.4
Q4CUY7	-7.2	-7.2	-7.5	-7	-7.4	-7.9	-6.4	-8	-9.8	-6.9	-9.3	-6.5	-10	-7.1	-9	-8.6
Q4CRT8	-7.7	-7.5	-7.2	-8.2	-7.7	-7.5	-6.1	-6.3	-6.3	-7	-7.2	-6.4	-7.7	-6.9	-7	-7.1
Q4CVQ3	-8.3	-8.3	-8.1	-8.8	-8.6	-8.2	-6.9	-8.4	-9.2	-8.1	-9.8	-7.3	-10.8	-7.3	-11.3	-8.4
Q4CSK1	-7.1	-7.4	-7.6	-7.6	-8.2	-8.2	-6.8	-6.7	-9	-7.8	-8.4	-6.8	-9.8	-7.2	-9.2	-7.9
Q4CWI3	-7.5	-7.6	-7.4	-7.3	-7.7	-7.6	-6.1	-7	-8.2	-7.5	-8.8	-6.4	-9.3	-7.7	-8.3	-7.6
Q4CYE3	-7.7	-6.7	-6.5	-7.6	-7.5	-7.4	-5.8	-6.6	-7.9	-7.5	-8	-6.6	-8.5	-7	-7.3	-7.7
Q4CUY9	-7.8	-7.5	-7	-6.9	-7.7	-7.9	-6.4	-6.8	-8.6	-7.8	-8.5	-6.4	-9.3	-7.4	-7.8	-7.6
Q4CLU8	-7.2	-7	-6.7	-8.1	-6.5	-6.8	-5	-6.5	-7.3	-6.4	-8.2	-5.4	-8.6	-5.9	-8.7	-7.4
Q4CVR0	-6.2	-6.8	-6.6	-7.4	-7.5	-7.3	-5.6	-6.5	-7.1	-6	-7.3	-5.9	-8.8	-6.3	-8.1	-6.7
Q4CYE5	-7	-6.6	-6.1	-8	-7	-7.1	-5	-6.2	-7.5	-6.8	-7	-5.5	-8.5	-6.2	-8.8	-7.2
Q4CU37	-7.7	-8	-7.6	-7.8	-8.3	-7.8	-6.5	-7.7	-9.7	-7.5	-8.8	-7.3	-10.9	-8	-10.4	-8.7
Q4CT85	-6.6	-6.7	-6.4	-7	-7.6	-7	-6.3	-6.4	-8.4	-6.9	-8.7	-6.1	-9.8	-6.8	-9.8	-7.9
Q4CLV1	-5.3	-5.8	-5.3	-6.6	-5.4	-5.3	-4	-4.4	-4.6	-4.9	-6	-4.5	-6	-4.7	-5.9	-5.8
Q4CXK3	-5.5	-6.3	-6.6	-7.9	-7.2	-7.3	-6.5	-5.3	-6.9	-7.5	-5.4	-6.5	-5.9	-6.6	-6	-6.6
Q4CUZ9	-7.7	-7.5	-7.6	-8.3	-7.4	-7.7	-6.9	-7.8	-8.6	-7.6	-8.5	-7.6	-7	-8	-7.7	-8.7
Q4CKP9	-4.8	0	-2.6	-2.2	-2.3	-1.5	-6.1	7.1	3.9	-4	19.2	-4.5	2	-3.1	-1	0.4
Q4CT89	-8.4	-8.3	-7.9	-8.3	-8.2	-8	-6.4	-7.2	-9.3	-8.1	-9.1	-6.8	-10.4	-7.7	-8.7	-8.1
Q4CRV9	-7.1	-6.9	-7	-7.6	-7.2	-7.4	-7.1	-6.9	-8.5	-7.5	-8.1	-7.2	-9.3	-8.1	-9.3	-8
Q4CLW3	-7	-7.3	-7.1	-7.7	-7.6	-7.6	-6.3	-7.3	-8.8	-6.9	-8.7	-6.3	-9.5	-6.9	-9.8	-8.3
Q4CV00	-6.1	-6.3	-5.7	-6	-6.7	-6.7	-5.5	-5.3	-6.7	-6	-6.7	-5.6	-7.1	-6.7	-7.8	-6.1
Q4CU39	-7.8	-7.9	-7.3	-7.7	-7.7	-7.3	-6.7	-7.3	-9.3	-8	-9.6	-7.1	-9.4	-7.6	-6.6	-7.9
Q4CRW0	-7.3	-6.8	-7.2	-9	-8.3	-8.1	-6.1	-7.5	-9.2	-7.5	-8.6	-6.8	-9.9	-6.7	-8.1	-7.9
Q4CSM3	-7.2	-6.7	-7.8	-8	-7.7	-7.6	-6.8	-7.2	-9	-6.8	-9.1	-6.9	-9.5	-7.2	-9.2	-7.7
Q4CXK5	-7.3	-6.9	-7.7	-8.3	-8.1	-7.6	-6.7	-5.7	-7.2	-6.8	-7.7	-6.8	-10	-7	-8.1	-7.2
Q4CPV4	-6	-6.2	-6.1	-7.2	-6.2	-6.4	-4	-6.3	-6.8	-5.4	-7.6	-5.2	-7.3	-5	-7.1	-7
Q4CYE8	-8	-8.2	-8.2	-9.3	-8.5	-8.8	-7	-8.4	-10.1	-8.2	-10.4	-7.2	-10.3	-7.9	-9.2	-9.2
Q4CV07	-8.7	-8.6	-8.3	-8.9	-8.2	-8.2	-7.4	-8	-10.6	-8.6	-8.3	-7.1	-10.5	-7.9	-9.5	-9
Q4CT93	-8.1	-7.9	-7.7	-8.1	-8.6	-8.1	-7.5	-7.9	-10.4	-7.9	-7.1	-7.1	-10.2	-8	-8.1	-8.9
Q4CVS6	-6.3	-7.5	-7.1	-8.9	-8.4	-8.3	-5.7	-6.9	-7.9	-6.5	-9	-6.4	-9.4	-6.5	-9.5	-7.1
Q4CPV5	-7.4	-7.3	-7	-7.5	-7.4	-7.5	-6.9	-6.1	-7.6	-7.7	-7.1	-6.3	-9.6	-7.8	-8.4	-7.3
Q4CU53	-5.5	-5.8	-6.3	-5	-6	-6.1	-6	-5.2	-6.1	-6.2	-5.9	-5.4	-7.4	-6	-6.7	-5.8
Q4CR19	-6.6	-5.9	-6.1	-5.4	-6.5	-6.8	-6.7	-5.8	-7.9	-7.2	-7	-5.7	-8.3	-6.3	-8	-6.9
Q4CKR3	-2.5	-2.8	-3.1	-3.4	-1.8	-2.6	-3.8	3.5	8.2	-4.6	9.8	-2.6	8.6	-3.4	32.1	1.3
Q4CLX2	-7.3	-7.3	-7.6	-7.6	-7.3	-7.9	-7.3	-5.8	-8.1	-7.4	-4.2	-6.9	-10.6	-8.3	-9.5	-8.3
Q4CSM5	-7.9	-8.6	-8.3	-8.7	-8.6	-8.6	-7.1	-8.1	-10.3	-8	-7.3	-7.6	-11.3	-8.3	-12.3	-9.2
Q4CXM6	-6.3	-6.8	-7	-6.1	-7	-7	-5.7	-6	-8.7	-6.7	-7.4	-6.2	-8.6	-6.5	-8.4	-7.5
Q4CYF2	-8.2	-7.9	-8.7	-9	-8.5	-8	-6.8	-7.5	-9.3	-8.2	-10.7	-7.5	-11	-7.7	-9.4	-9
Q4CV19	-6.6	-6.2	-5.8	-6.3	-6.8	-6.6	-6	-5.6	-6.9	-6.9	-7	-6.2	-8.3	-6.5	-7	-6.6
Q4CKR7	-5.9	-6.1	-5.9	-7	-6.2	-6.4	-5.4	-5.8	-7	-5.8	-6.8	-5.3	-7.3	-6.1	-7.2	-7.2
Q4CZ67	-7.4	-8.3	-8.9	-8.6	-7.9	-8	-6.8	-8	-9.3	-7.4	-7.7	-6.9	-9.8	-8.4	-9	-8.7
Q4CU61	-6.8	-6.9	-6.5	-6.7	-7.1	-7.3	-5.5	-6.4	-7.8	-6.6	-7.4	-6	-8.9	-6.4	-8.2	-7.6
Q4CWK2	-6.8	-7.2	-7.1	-7.2	-7.6	-7.8	-6.7	-2.2	-3.6	-6.9	1.6	-7.2	-7.2	-7.9	-6.4	-6.9
Q4CP00	-7.4	-7.7	-7.1	-7.2	-7.1	-8	-6.8	-5.9	-7	-7.9	-4.7	-6.5	-8.4	-8.2	-6.6	-8.3
Q4CR30	-8.7	-8.3	-7.9	-9.7	-8.5	-8.6	-7.2	-4.5	-8.9	-8.9	-5.2	-7.6	-8.9	-8.5	-6.4	-10.1
Q4CYF3	-8.4	-7.1	-7.9	-7.3	-8.2	-8.7	-7.2	-7.7	-9.8	-7.8	-7.2	-7.4	-9.6	-6.8	-10.1	-8.6
Q4CRW7	-6.7	-6.3	-7.7	-7.6	-7.9	-7.6	-7	-5.9	-7.8	-7.4	-8.2	-6.9	-10.6	-7.4	-9.8	-7.5
Q4CV20	-7	-6.5	-5.9	-6.6	-6.9	-6.9	-5.8	-5.5	-7.5	-6.7	-6.4	-6.2	-6.6	-6.7	-6.5	-6.7
Q4CSM8	-6.7	-6.8	-6.4	-6.7	-6.5	-6.3	-6.5	-3.9	-6	-6.4	-1.8	-6.1	-5.4	-6.3	-7.9	-7
Q4CZ68	-7.8	-7.2	-7.5	-8.1	-7.9	-7.8	-7.3	-6.9	-8.7	-7.8	-9.1	-7.1	-11.2	-7.3	-9.5	-8.4
Q4CR40	-6.5	-5.3	-5.8	-5.9	-6.5	-6.1	-6.3	-5.6	-7.3	-6.6	-6.8	-6.2	-8	-7.2	-6.8	-6.7
Q4CRW8	-6.3	-6.7	-6.5	-7.7	-7.1	-6.8	-7	-4.6	-5.2	-6.6	-6.9	-6.6	-8.2	-6.6	-7.4	-7.7
Q4CKS7	-7.3	-6.6	-6.2	-7.2	-6.8	-6.7	-6.6	-6.8	-7.8	-6.7	-7.3	-6.4	-7.9	-7.6	-6.4	-7.1
Q4CVT1	-7	-6.6	-6.3	-6.1	-6.9	-7	-6.7	-6.2	-7.5	-6.9	-7.3	-6.2	-7.8	-7.3	-6.9	-7.8
Q4CXN1	-7.8	-7.4	-6.5	-8.1	-6.8	-6.8	-6.6	-5.6	-6.5	-6.8	-8.2	-6.4	-9.3	-6	-6.8	-6.7
Q4CWK5	-7.1	-7.4	-7	-7.8	-6.6	-7	-6.6	-6.2	-7.6	-7.3	-6.7	-6.9	-7.4	-7	-6.7	-7.4
Q4CTC4	-7.3	-7.3	-7.7	-7.4	-7.8	-7.4	-5.4	-6.8	-8.9	-7	-8.3	-6	-8.9	-6.3	-8.3	-7
Q4CKS9	-7.1	-6.9	-7	-7	-7.9	-7.5	-6	-7.5	-8.9	-6.6	-9.6	-6.4	-10.4	-7.5	-10	-8.1
Q4CP13	-7	-7.1	-7.6	-7.4	-8.3	-8.1	-6.3	-7.3	-8.8	-7	-7.6	-7	-9.1	-7.3	-8.3	-8.3
Q4CWK6	-7.4	-7.5	-7.2	-7.1	-7.9	-8	-7	-7.6	-9.6	-7.2	-9.6	-6.9	-10.5	-7.7	-11.3	-9
Q4CV24	-6.8	-6.4	-6	-6	-6.9	-6.6	-5.2	-6.2	-7.1	-6.2	-8.3	-5.6	-9.2	-5.8	-8.8	-7.2
Q4CLY9	-5.8	-5.6	-5.6	-7	-6.2	-6.3	-4.4	-5.6	-6.7	-5.5	-7.2	-4.8	-7.6	-4.9	-7.2	-6.3
Q4CVT7	-7.7	-7.7	-7.8	-8.1	-7.7	-8.1	-6.5	-7.4	-8.2	-8.3	-8.8	-7.4	-8.6	-7.4	-8.6	-9.2
Q4CZA2	-6.4	-5.6	-7.6	-8.1	-6.1	-7.4	-8.6	-1	-5.4	-8.6	-1.6	-7.8	-8.6	-7.1	-4	-5.2
Q4CTE7	-5.5	-5.8	-6	-5.6	-5.9	-6.3	-6.3	-0.6	-2.3	-8.1	8.1	-6.2	-9	-4.9	-4.4	-4.6
Q4CN04	-7.1	-7.1	-6.9	-7.4	-7	-7.1	-7.7	-6	-5.3	-7.6	-3.9	-7.7	-9.9	-8.4	-6.7	-7.3
Q4CLZ8	-6.4	-6.5	-7.5	-7	-7.1	-6.5	-6.4	-5.1	-6.2	-6.3	-7.4	-6.1	-8.8	-6.7	-9.5	-7.1
Q4CSN5	-7.1	-6.7	-7.5	-7	-6.9	-7.4	-7.4	-6.3	-8.1	-7.7	-5	-6.8	-7.9	-7.3	-5.4	-7.6
Q4CR69	-5.7	-5.9	-5.6	-7	-5.4	-5.9	-5.2	-5.6	-6.2	-5.9	-6	-5.6	-6.8	-5.6	-6.9	-5.6
Q4CTE8	-6.8	-6.4	-6.4	-6.9	-7	-6.3	-5.7	-5.8	-7.6	-7.2	-6.9	-7	-7.6	-6.7	-7.3	-6.6
Q4CPY5	-7.2	-6.6	-7	-8.2	-7.6	-6.9	-6.9	-6.5	-7.7	-6.4	-7.8	-6.5	-9	-6.2	-9.1	-7.8
Q4CKW4	-6.3	-6	-6.7	-7.7	-6.5	-6.6	-6.3	-6.8	-8.2	-6.6	-7.6	-6.1	-8.7	-6.5	-8.7	-6.9
Q4CM08	-8.1	-8.2	-7.8	-8.6	-8.3	-8.3	-7.3	-8	-10	-7.8	-8.1	-7.5	-11	-8.3	-10.3	-9.4
Q4CTF2	-7.5	-4.8	-7.8	-8.1	-6.9	-6.3	-7.8	-3.1	-2.7	-7.9	-1.7	-6.8	-6.1	-6.5	-4.7	-3.5
Q4CWL1	-8.1	-7.6	-7.9	-8.9	-8.1	-8.8	-6.5	-7.7	-7.6	-8	-5.4	-7.6	-9.2	-6.7	-7.8	-8.7
Q4CXN8	-5.7	-6.2	-6.3	-7.5	-6.5	-6.4	-5	-6.3	-6.7	-4.8	-7.3	-5.1	-8.2	-5.1	-8	-7.1
Q4CRX3	-5.8	-6.1	-5.6	-6.3	-6.4	-6.6	-6.2	-6.2	-7.2	-5.7	-7.1	-5.7	-8.6	-6.4	-7.2	-6.7
Q4CV33	-7.6	-6.7	-7	-6.6	-6.7	-7.2	-6.3	-6.4	-8.5	-7.6	-7.1	-7.2	-8	-6.8	-7.5	-7.1
Q4CKW5	-7.2	-6.7	-6.7	-7.6	-7.6	-7.4	-6.2	-6.6	-7.7	-7.2	-8.3	-6.6	-10.4	-7.1	-11	-8.3
Q4CM25	-7.6	-7.9	-7	-7.5	-7.7	-7.9	-6.3	-7.7	-9.7	-7.2	-9.8	-6.8	-10.2	-7.3	-10.4	-9
Q4CVW0	-7.2	-7.5	-7	-7.3	-7.8	-7.9	-6.2	-7.6	-8.9	-7.2	-9.1	-7.1	-10.3	-7.3	-10.8	-8.9
Q4CSP3	-5.9	-6	-6.3	-5.4	-6.5	-6.8	-5.7	-5.8	-7.1	-6.6	-6.6	-5.9	-7.6	-6	-7.1	-6.8
Q4CN20	-7.2	-7.1	-7.2	-7.6	-7.4	-7.3	-6.5	-7.2	-8.3	-7.3	-8.7	-6.7	-9.5	-7.6	-8.2	-8.6
Q4CU71	-5.7	-5.5	-4.9	-6.2	-5.6	-5.7	-4	-5.5	-5.9	-4.9	-6.4	-4.5	-6.9	-4.3	-6.5	-6
Q4CWL4	-7	-7	-7	-7.9	-7.5	-7.4	-6.4	-7.8	-8.9	-6.8	-8.5	-6.5	-9.8	-7.2	-9	-7.8
Q4CKW9	-8.9	-8.9	-8.2	-9	-8.8	-8.9	-7.7	-9.2	-11	-9	-9.3	-7.9	-11.6	-8.6	-10.4	-9.8
Q4CZB6	-7.7	-6.9	-7.5	-8	-6.7	-7.8	-6.9	-6.7	-9.4	-7.7	-7	-7	-8.1	-7.7	-6.5	-7.6
Q4CM27	-6.6	-7.6	-6.8	-6.9	-7	-6.9	-5.6	-6.7	-8.2	-6.9	-7.9	-6.3	-9.1	-6.2	-7.4	-7.6
Q4CSP5	-7.4	-7.9	-7.6	-7.3	-7.9	-7.8	-6.6	-6.9	-9.3	-7.6	-7.8	-7	-7.9	-7.7	-8.5	-8.9
Q4CU73	-6.3	-7.8	-8	-6.4	-7.3	-7.3	-7	-3.7	-6.9	-8.6	-5.1	-7.2	-8.2	-7.6	-6.5	-6.1
Q4CV37	-8	-7.7	-8.3	-8.4	-8.5	-7.8	-7.1	-7	-8.3	-8.4	-10.4	-7.6	-9.9	-7	-7.8	-7.9
Q4CZB7	-5.5	-5.4	-5.3	-5.7	-5.7	-5.6	-5.4	-5.1	-6.6	-6.1	-5.2	-5.9	-7.8	-5.8	-7	-5.7
Q4CWM5	-5.4	-4.8	-6.1	-7.3	-6.5	-5.6	-6.3	-1.1	0.9	-5.3	3.1	-6.3	-10.2	-3.3	-7.5	-5.8
Q4CKX1	-5	-5.1	-7.2	-7.5	-7.1	-6.8	-6.2	-3.5	-4.3	-6.2	-4.1	-6.3	-8.7	-5.5	-7.7	-6.6
Q4CV38	-7.9	-7.8	-8.5	-8.9	-8.9	-9.3	-7.3	-6.4	-8.2	-8.6	-7.6	-7.3	-9.8	-7.7	-9.2	-8.9
Q4CR91	-8.1	-7.8	-7.6	-8.1	-8.8	-8.1	-7.5	-7.1	-10	-8.4	-9.5	-7.6	-10.4	-8.1	-10.7	-9.2
Q4CQ17	-7.8	-7.9	-7.7	-9.1	-8.2	-7.8	-5.9	-7.4	-9.2	-7.7	-8.3	-6.7	-10	-7.1	-8.8	-8.3
Q4CZD0	-6	-6.3	-7.5	-7.2	-6.5	-6.2	-5.1	-5.7	-7	-5.8	-6.1	-5.1	-6.1	-4.9	-6.3	-5.9
Q4CXS8	-6.8	-6.7	-6.6	-7.5	-7.3	-7.3	-5.1	-6.9	-8.1	-6.8	-9.1	-5.7	-9.1	-6.2	-8.6	-7.7
Q4CWM7	-8.3	-8.1	-7.6	-9.3	-8.9	-8.7	-7.6	-5.5	-7.4	-8.8	-4.1	-7.7	-10.3	-8.8	-6	-9.9
Q4CTG7	-6.3	-6.4	-6.7	-6.9	-6.4	-6.8	-5.9	-6.1	-7.7	-6.5	-7.2	-6.1	-9.6	-6.5	-7.8	-7.4
Q4CKY6	-6.6	-7	-6.7	-6.5	-7.4	-7.2	-6.1	-6.3	-8.3	-7	-7.6	-6.5	-9.2	-6.6	-8	-7.4
Q4CQ18	-8	-8.5	-7.9	-9.3	-9.1	-8.2	-7.2	-7.2	-9.5	-8.3	-8.6	-7.6	-12.1	-7.7	-9.2	-9.2
Q4CSP9	-6.7	-6.6	-6.9	-8.5	-6.3	-7.1	-5.3	-6.8	-8.2	-6.1	-7.5	-5.5	-7.7	-5.9	-7.7	-6.8
Q4CU77	-5.6	-5.9	-5.8	-6.4	-6.1	-6	-4.8	-5.7	-6.9	-6.1	-6.2	-5.4	-8	-5.2	-7	-6.9
Q4CR96	-7.3	-6.9	-7.4	-8	-7.6	-7.6	-6.3	-6.6	-7.3	-7.3	-6.2	-7.1	-9.3	-6.9	-8.7	-6.8
Q4CWM8	-7.5	-8.1	-8.1	-8.8	-8.6	-8.7	-7	-7.6	-9.8	-8	-8.3	-7.3	-11.6	-7.8	-9	-9.1
Q4CKY8	-7	-7	-6.9	-7.5	-7.3	-8	-5.4	-7.4	-9.4	-6.2	-9.5	-6.2	-9.2	-6.5	-9.9	-8
Q4CM53	-8.7	-8	-8.2	-9.2	-8.9	-8.5	-6.6	-7.7	-9.4	-7.8	-10.3	-7.3	-11.2	-7.8	-10.2	-9.2
Q4CSQ0	-7.1	-7.4	-7.2	-7	-7.5	-7.5	-7.3	-7.4	-9.7	-7.4	-8.4	-6.9	-9.4	-7.9	-8.5	-8.5
Q4CZD3	-6.1	-6.5	-7.5	-8	-7.2	-7.2	-8.1	-2.5	-1	-8.4	7.3	-8	-2.8	-7.7	23.1	-3.3
Q4CN54	-5.6	-5.7	-5.4	-6.4	-6.2	-5.5	-5.3	-5.5	-6.1	-5.8	-6.3	-5.1	-7.3	-5.3	-7.6	-6
Q4CYK1	-7.3	-7.2	-6.9	-7.4	-7.4	-8	-6.9	-7.3	-9.5	-7.3	-7.4	-6.5	-9.3	-7.3	-7	-8.6
Q4CWN0	-7.1	-6.9	-7.4	-7.9	-7.5	-7.5	-6.7	-6.8	-8.2	-7.8	-7.9	-6.8	-9.6	-7.9	-8.9	-7.8
Q4CR98	-8	-7.1	-7.1	-7.9	-7.4	-7.5	-6.8	-7.1	-8.3	-7.7	-7.6	-7	-8.2	-7.8	-7.4	-8
Q4CRY5	-6.1	-6.3	-5.9	-7	-6.3	-6.5	-5.1	-5.9	-7.7	-5.7	-6.8	-5.4	-7.4	-6.1	-6.5	-6.6
Q4CVX2	-5.6	-5.5	-5.5	-5.8	-5.8	-5.8	-5	-5.4	-6.6	-5.6	-5.8	-5	-7.3	-5.4	-6.6	-6.6
Q4CSQ2	-8.5	-8.4	-8.5	-9.4	-8.4	-8.9	-7.6	-8.4	-9.7	-9.2	-8	-7.7	-9.6	-8.2	-6	-9.9
Q4CP59	-7.1	-8.3	-7.6	-8.7	-8.8	-8.7	-7.1	-6.4	-8.2	-8.7	-5.2	-7.5	-10.8	-8.9	-8.9	-9.2
Q4CWN1	-6.8	-6.5	-6.8	-7.3	-7.6	-7.4	-5.9	-6.7	-7.8	-7.1	-8.5	-6.5	-9.6	-7	-9.8	-7.8
Q4CXV1	-5.8	-5.6	-6	-7.6	-6.3	-6.7	-4.9	-6.2	-7.3	-5.8	-7	-5.6	-9.3	-5.7	-8.5	-6.8
Q4CTH8	-7.7	-7.6	-7.1	-7.7	-8.2	-8.6	-6.6	-7.4	-9.4	-7.7	-9	-6.6	-9.6	-7.8	-9	-8.1
Q4CVX7	-6.5	-6.9	-5.8	-7.4	-6.3	-6.3	-5.7	-6.5	-7.2	-6.4	-7	-6	-8.5	-6.3	-7.9	-6.4
Q4CWN3	-5.4	-6.2	-6.2	-6.7	-5.8	-6.3	-7	-5.5	-2.8	-7.4	-0.7	-6.8	-5.6	-7.1	-5.6	-5.3
Q4CP61	-7.4	-6.5	-7.9	-6.2	-7.6	-7.5	-6.7	-6.4	-7.8	-7	-7.8	-6.8	-10.9	-6.8	-8.3	-7.1
Q4CRY8	-5.5	-4.7	-5	-6.5	-6	-5.7	-4.9	-4.1	-4.9	-4.3	-5.5	-4.6	-7.3	-4.9	-7.8	-5.3
Q4CXV2	-7.6	-7.4	-7.9	-7.3	-7.3	-7.2	-6.4	-7.3	-9	-8	-8.8	-7	-9.2	-7.5	-8.9	-8.3
Q4CQ40	-8.3	-8.1	-9.5	-11.1	-9.1	-9.3	-7.5	-6.8	-9.6	-8.1	-8.5	-8.5	-11.8	-7.7	-8	-7.1
Q4CSR2	-8.4	-7.5	-7.9	-8.4	-7.8	-8.5	-7.4	-7.8	-9.2	-7.9	-8.1	-6.9	-8.8	-7.3	-6.3	-8.5
Q4CZE6	-7.2	-7.9	-7.1	-8.9	-7.9	-8.6	-7	-7.6	-8.8	-7.8	-8.8	-6.8	-8.7	-7.5	-8	-7.4
Q4CRA5	-6.4	-6.9	-6.3	-7.5	-6.9	-6.8	-5	-6.5	-7.8	-6.3	-7.6	-5.7	-8.5	-5.9	-9.3	-6.8
Q4CN66	-5.9	-6.1	-5.4	-7.6	-5.5	-5.8	-4.4	-5.5	-6.4	-5.7	-6	-4.4	-7	-5	-6.3	-5.9
Q4CUA8	-6.5	-6.7	-6.2	-7.6	-6.5	-6.7	-4.9	-6	-7.2	-5.8	-7.6	-5.3	-8.7	-5.9	-7.6	-7
Q4CYL7	-7.6	-7.9	-8	-9.8	-8.7	-8.6	-6.2	-8.3	-8.7	-7.1	-9.4	-7.1	-8.3	-6.9	-6.9	-8.7
Q4CV55	-8.6	-9.1	-7.9	-8.3	-7.7	-8.3	-7.5	-7.6	-9	-7.2	-6.8	-7	-9	-7.5	-5.1	-8
Q4CSR8	-7.5	-7.8	-7.5	-7.9	-7.8	-8.2	-6.7	-7.6	-10	-7.5	-9.7	-7.1	-10.9	-8.2	-10.5	-9
Q4CN72	-7.8	-8.3	-7.9	-8.4	-7.9	-8.3	-7.2	-7.4	-9.5	-7.6	-9.6	-7.3	-10.3	-6.9	-9.3	-8.3
Q4CRA8	-6.9	-7	-6.5	-7.1	-7	-6.8	-6.5	-6.6	-7.3	-7.3	-7.2	-6.6	-8.1	-7	-10	-7.3
Q4CYL9	-8.4	-8.3	-7.6	-8.8	-8.4	-8.3	-7.1	-8.3	-10.3	-7.9	-8.9	-7.3	-11.6	-8.2	-9.3	-8.5
Q4CL28	-6.4	-6.1	-6.5	-7.1	-6.5	-6.7	-5.6	-6.4	-7.5	-6.6	-7.3	-5.9	-9.6	-5.9	-8.2	-6.9
Q4CUA9	-5.8	-6.9	-5.8	-7.5	-6.4	-6	-5	-4.5	-6.4	-6	-5.6	-5.2	-8	-5.6	-7.4	-6.1
Q4CRZ4	-6.6	-6.4	-6.6	-5.9	-7.1	-6.5	-6.1	-6.3	-7.4	-6.7	-6.3	-6.4	-8	-6.8	-7.4	-6.9
Q4CV57	-6.3	-6.6	-6.9	-7.9	-7	-6.7	-6.9	-5.7	-6.9	-7.2	-4.7	-6.6	-9.2	-6.7	-8.1	-7.2
Q4CSS0	-6.9	-6.9	-8.1	-7.4	-7.9	-7.8	-6.5	-6.6	-9.1	-7.2	-8.8	-6.2	-11.1	-7	-10.3	-8
Q4CZF0	-7	-7.6	-7.9	-8.2	-7.1	-6.7	-6.4	-5	-4.2	-6.2	-3.7	-7.3	-8.7	-6	-6.8	-7.3
Q4CTI4	-7	-7.3	-7.2	-7.1	-7.8	-7.7	-6.9	-7.4	-8.8	-7	-8.7	-6.9	-9.4	-7.4	-8.4	-8.4
Q4CN78	-7.7	-7.5	-7.2	-6.9	-7.5	-8.3	-6.6	-7.1	-9.8	-7.7	-9.6	-7.1	-9.6	-7.7	-8.3	-8.6
Q4CWN9	-6.7	-6.9	-7	-7.2	-6.6	-6.5	-6.5	-6.1	-7.6	-6.6	-6.8	-6.6	-7.6	-7.2	-6.9	-7
Q4CQ54	-7.4	-6.8	-9.6	-8.5	-8.5	-8.2	-7.4	-2.7	-3	-8.2	-0.5	-8.4	-11.4	-7.6	-7.6	-6.9
Q4CVY5	-8.4	-8.1	-7.6	-8.2	-8.5	-8.5	-6.8	-8	-9.2	-8.3	-3	-7.4	-6.5	-8.6	2.2	-8.8
Q4CV58	-7.6	-7.5	-7.2	-6.9	-7.8	-7.8	-6.5	-7.1	-9.5	-7.3	-9	-6.8	-10.6	-7.4	-10.3	-8.7
Q4CSS4	-8.1	-8.4	-7.5	-7.8	-7.9	-8.3	-6.6	-7.7	-9.2	-7.5	-8.2	-7.2	-10.5	-7.6	-8.5	-8.8
Q4CZF2	-8.3	-7.7	-9	-9.2	-9.2	-9.5	-7.3	-6.6	-8.3	-9.1	-10.4	-7.6	-10.1	-7.8	-7.3	-9
Q4CL36	-7.4	-7.3	-7.2	-7.6	-6.8	-7.1	-5.8	-6.4	-8.1	-7.6	-7.1	-6.2	-8.4	-6.2	-7	-7.4
Q4CN82	-7.5	-8	-7.1	-8	-7.4	-7.7	-6.2	-7.3	-8.3	-7.3	-9.2	-6.4	-9.6	-7.1	-8.1	-8.5
Q4CWP0	-6.3	-6.2	-7.4	-6.9	-6.3	-7.1	-6.5	-6.4	-7.5	-7.2	-6.8	-6.3	-7.9	-7.4	-7.9	-6.9
Q4CYM3	-6.8	-6.8	-6.4	-7.5	-7.1	-7	-5.3	-6.7	-7.6	-6.6	-7.7	-6	-8.7	-6.2	-8.8	-7.5
Q4CVY6	-6	-6.3	-6.8	-7.3	-6.9	-7	-5.4	-6.3	-7.6	-6	-7.4	-5.7	-9.7	-6.3	-8.3	-7.6
Q4CP66	-6	-6.4	-6.4	-6.4	-6.6	-6.7	-5.3	-6.4	-7.2	-5.9	-8.6	-5.7	-8	-6.2	-8	-6.9
Q4CV59	-7.7	-7.4	-7.2	-7.6	-7.5	-7.3	-6.3	-7.4	-8.7	-7.7	-8.8	-6.7	-9	-7.7	-7	-8.2
Q4CTJ2	-6.9	-6.7	-6.5	-7.1	-6.9	-6.9	-4.9	-6.8	-7.9	-6.4	-7.3	-5.9	-7.8	-5.5	-7.4	-6.9
Q4CWS5	-8	-7.9	-7.9	-8.6	-8.1	-7.9	-7.6	-7.6	-6.4	-8.1	0.1	-7.1	-10.4	-7.8	-7.2	-7.4
Q4CYR3	-7.4	-7.3	-7.5	-7.6	-7.2	-7.5	-6.4	-6.7	-8.6	-7.2	-8.9	-6.7	-9.6	-6.9	-9.6	-7.9
Q4CUB5	-6.6	-6.5	-7	-7.3	-7.5	-7.8	-7.3	-7.1	-7.7	-7.1	-7.9	-7.1	-9.7	-8.4	-8	-8.1
Q4CZF4	-7.6	-8.1	-7.6	-8.4	-8.7	-8.2	-6	-7.4	-9.7	-7.4	-9.5	-7.3	-10.4	-6.9	-10	-9.3
Q4CM92	-6.8	-6	-5.7	-7.1	-5.8	-6.4	-4.6	-6	-7.2	-6	-6.8	-5.6	-8	-5.6	-7.6	-6.1
Q4CRC3	-6.3	-6.8	-6.7	-7.6	-6.5	-6.7	-5.5	-4.9	-6.1	-5.8	-5.6	-5.3	-7.3	-5.3	-5	-7.3
Q4CM94	-8.4	-7.6	-7.9	-9.7	-9.2	-9.3	-6.5	-7.6	-9.2	-7.9	-10.1	-7	-10.5	-7	-9.7	-9.1
Q4CZI1	-6.2	-6.1	-5.6	-7.1	-6.1	-6.6	-4.8	-5.4	-7.1	-5.8	-7.1	-5.3	-7	-5.4	-5.2	-6.9
Q4CUD7	-6.5	-5.2	-5.3	-5.8	-6.6	-6.1	-6.3	-5.3	-6.3	-6.4	-6.6	-5.5	-5.7	-6.6	-4.5	-7.1
Q4CYS6	-7.5	-6.4	-7.9	-8.5	-7.8	-7.5	-7.2	-2.9	-6	-6.9	-0.7	-7.3	-10.4	-7.6	-8.7	-6.8
Q4CS16	-6.9	-6.8	-8.3	-8.8	-7.9	-8	-6.8	-6.4	-8.4	-7.7	-5.6	-7.5	-9.2	-7.9	-7.5	-8.8
Q4CVZ0	-6.3	-6	-6.2	-6.3	-6.5	-6.8	-5.8	-5.6	-7.9	-6.4	-7.4	-6.3	-8.2	-6.1	-8.1	-6.7
Q4CNA7	-6.9	-7.9	-6.6	-6.8	-7	-6.9	-5.8	-7	-8.2	-6.7	-6.6	-6.2	-9.3	-6.7	-8	-7.8
Q4CZI3	-6.6	-6.8	-5.8	-8	-6.1	-6.9	-4.5	-6.3	-6.9	-6.5	-6.7	-4.9	-6.5	-5.4	-7	-6.8
Q4CL55	-6.1	-6	-6	-6.7	-6.9	-6.4	-5.2	-5.9	-7.2	-5.6	-6.7	-5.3	-8.2	-5.6	-7.5	-6.9
Q4CP80	-5.7	-5.2	-5.9	-5.9	-6.2	-6.3	-5.5	-4.3	-5.9	-6.7	-5.3	-5.9	-5.9	-6	-6.4	-6
Q4CYT4	-5.6	-5.4	-5.5	-6.9	-6	-5.8	-4	-5.4	-5.9	-5	-7.4	-4.8	-7.3	-4.9	-7	-6.5
Q4CW01	-6.8	-7	-7	-6.8	-6.7	-6.8	-6.1	-6.3	-8.1	-7	-7.1	-6.7	-7.9	-7.1	-6.9	-7.1
Q4CV66	-6.6	-6.6	-6.1	-7.9	-6.6	-6.6	-6.4	-5.7	-7.4	-6.2	-5.3	-6.1	-4.9	-6.6	-6.5	-6.2
Q4CZI4	-6.1	-6.2	-5.7	-7.1	-6.3	-6.1	-4.7	-5.3	-6.9	-5.9	-7	-4.7	-8.1	-5.5	-8.1	-6.3
Q4CL56	-7.8	-7.8	-7.7	-8	-8	-8	-6.5	-6.9	-8.3	-7.7	-9.1	-6.9	-9.3	-7.4	-8.8	-8
Q4CWT2	-7.3	-7.5	-6.9	-8.1	-8.4	-7.8	-7.3	-8.4	-8.8	-7.7	-7.8	-6.9	-8.1	-7.6	-7.5	-8.3
Q4CP82	-8.5	-8.9	-8.4	-8.7	-8.4	-8.4	-7.4	-8.2	-10.7	-8.3	-9.5	-7.5	-10.4	-7.5	-9.6	-8.7
Q4CYT5	-6.9	-6.7	-7.1	-6.5	-6.7	-7.3	-7	-6	-8.6	-8	-6.4	-7.6	-6.8	-7.5	-6.6	-7.7
Q4CST6	-6.3	-6.2	-6.1	-6.8	-6.9	-6.7	-5.7	-6.7	-8	-6.3	-7.7	-6.2	-7.4	-6.1	-6.3	-7
Q4CNB4	-6.7	-6.6	-6.1	-8.4	-7.1	-7.1	-4.8	-6.3	-7.5	-5.7	-7.2	-5.1	-7.2	-5.9	-7.6	-7.5
Q4CP83	-7	-7.3	-7.1	-7.8	-7.8	-7.5	-6.1	-7	-6.3	-7.1	-8.4	-6.4	-10.8	-6.3	-10	-7.7
Q4CUE8	-7	-7.2	-7.4	-8	-8.1	-7.8	-6.3	-7.1	-8.9	-6.4	-9.6	-6.5	-10.1	-7	-9.4	-8
Q4CYT6	-6.8	-7	-6.9	-7.2	-6.3	-6.2	-6.5	-5.8	-8.3	-7.3	-6.5	-6.5	-8.5	-7.7	-7.4	-7.1
Q4CQ88	-7.7	-7.9	-7.1	-7.9	-7.7	-6.9	-6.9	-6.1	-7.9	-7.6	-8.1	-6.7	-8.6	-7.9	-7.2	-7.6
Q4CS23	-2.4	-2.6	-3.3	-4.7	-2.1	-2.5	-4.5	-0.5	5.8	-3.7	4.4	-3.9	4	-3.8	17	1.8
Q4CST7	-6.8	-7.3	-7.3	-7.8	-7.3	-7.4	-7	-6.3	-9.5	-7.7	-6.7	-6.6	-7.9	-7	-6.2	-7.2
Q4CMC0	-6	-6.5	-6.3	-7	-5.8	-7.4	-5.8	-4.8	-5.7	-6.9	-1.4	-6.9	-7	-6.4	-5.5	-5.3
Q4CZI6	-6.6	-6.8	-7.9	-7.5	-7.8	-7.5	-6	-6.5	-7.9	-6.6	-8.5	-6	-10.6	-6.7	-8.8	-8.1
Q4CL64	-8.7	-8.6	-8.9	-9.7	-8.9	-8.7	-6.6	-8.9	-10.1	-8.2	-11.6	-7.5	-11.8	-7.8	-11.7	-9.6
Q4CUG6	-7.7	-6.9	-7.7	-7.3	-8.7	-7.5	-7.7	-3.4	-1.5	-7.8	3.6	-7.7	-6.2	-6.9	0.7	-3.3
Q4CXX0	-6.7	-7.2	-6.9	-9	-7.9	-7.8	-4.9	-6.9	-8.9	-5.9	-7.3	-6	-8.3	-6.4	-7.8	-7.3
Q4CMC7	-7.8	-7.6	-7.5	-8.8	-8.2	-8	-6.8	-7.6	-8.6	-7.2	-8.3	-7.4	-10.9	-7.5	-10.4	-8.8
Q4CNC1	-7.9	-8.4	-9.1	-8.9	-8.6	-9	-7.1	-9.1	-9.8	-8.4	-9.7	-7.4	-10.6	-8.3	-8	-9.4
Q4CSU1	-7.8	-7.3	-8.4	-7.7	-8	-8.3	-7.2	-6.7	-9	-8	-5	-6.9	-10.8	-7.8	-10.7	-8.8
Q4CZL3	-6.3	-5.6	-5.8	-5.7	-5.8	-6.1	-5.1	-5.6	-6.6	-5.9	-7	-5.7	-7.7	-5.8	-7.6	-6.6
Q4CUG7	-6.6	-6.4	-8.4	-7.4	-8.6	-7.4	-8.5	-4.2	-3	-8.9	8.9	-8.2	-9.8	-9.4	-10.1	-7.7
Q4CWX1	-8.2	-9	-8.3	-9.5	-8.8	-9.2	-7.3	-8.1	-11	-8.4	-9.5	-7.6	-10.7	-8.7	-9.3	-9.5
Q4CQ91	-7.8	-7.8	-8.1	-8.7	-7.5	-7.8	-6.5	-7.2	-8.5	-7.6	-8.8	-6.5	-9.9	-7.7	-8.8	-8.8
Q4CS32	-6.5	-7	-6.8	-6.8	-7	-7.2	-6.2	-6.6	-8	-7	-7.8	-6.1	-8.3	-6.7	-7.7	-7.5
Q4CMD6	-6.5	-6.8	-7.2	-6.9	-7.3	-6.9	-5.5	-6.5	-7.6	-6.4	-8.3	-5.6	-9	-6.2	-9.2	-7.6
Q4CW08	-5.4	-6.7	-6.2	-7.6	-7.3	-7.3	-6.5	-4.1	-3.6	-6.5	-5.6	-6.3	-6.6	-6.5	-6.2	-6.1
Q4CV92	-6.2	-7.2	-6.7	-8.5	-8	-7.8	-5.9	-6.9	-8.1	-6.1	-8.3	-6.2	-9.5	-7.1	-10.1	-7.9
Q4CWX3	-6.6	-5.9	-6	-7.2	-6.1	-6.9	-5	-5.6	-6.7	-6.3	-7.8	-5.9	-7.2	-5.4	-6.8	-6.5
Q4CRF8	-6.2	-6.6	-7.4	-6.9	-6.5	-7.1	-6.9	-2.7	-5.4	-7.8	-4.2	-7.4	-6.8	-7.1	-6.2	-6.7
Q4CUG8	-7.6	-7.7	-8.1	-8.7	-7.5	-7.6	-6.2	-7.3	-8.6	-7.6	-8.9	-6.8	-9.2	-7.7	-8.7	-8.5
Q4CL73	-7.4	-7.3	-7.1	-8	-7.6	-7.6	-7.1	-6.7	-8.6	-8.5	-7.8	-7.2	-7.7	-7.5	-7.5	-8.3
Q4CQ92	-5.6	-5.2	-8.2	-7.8	-7.8	-7.6	-8.4	-2.3	-1.2	-7.1	14.2	-7.9	-8.3	-8	-8.3	-6
Q4CND8	-6.9	-6.3	-6.1	-8.2	-6.2	-6.7	-5.2	-6.3	-7.9	-6.4	-7	-5.5	-7.5	-5.9	-7.3	-7.2
Q4CSV7	-7.6	-7	-6.6	-7.1	-6.4	-6.8	-6.6	-6.1	-7.5	-7.8	-7.3	-6.9	-7.8	-7.3	-7.2	-7.2
Q4CZL6	-7.8	-7.7	-6.7	-8.1	-7.2	-7.7	-7.5	-6.7	-7.1	-7.5	-7.2	-7.7	-7.5	-7.5	-8	-7.8
Q4CUG9	-8.7	-8	-7.7	-9.7	-9.3	-8.7	-6.9	-8.2	-11.3	-8.6	-10.3	-7.3	-11.3	-8.2	-10	-10.2
Q4CP99	-7.1	-6.8	-6.5	-7.1	-6.8	-6.7	-6.4	-6.8	-8	-7.8	-7.8	-6.6	-8.6	-7.1	-8.1	-7.3
Q4CME1	-7.8	-8.2	-7.9	-8.8	-8	-8	-6.4	-7.6	-8.9	-8.1	-9.2	-6.5	-8.9	-7.4	-7.8	-8.5
Q4CS37	-6.7	-5.2	-6.3	-5.5	-6.5	-7.5	-6.8	-2	-5.6	-7.6	3.5	-6.9	-6.3	-6.5	-5.6	-5.3
Q4CQA1	-7.9	-8.3	-7.5	-8.7	-8.3	-8.9	-6.5	-7.8	-9.7	-7.8	-10.2	-7.1	-10.5	-7.5	-9	-8.9
Q4CYU9	-7	-6.6	-7.3	-7.6	-7.6	-7.6	-7.1	-5.9	-8.5	-7.2	-6.5	-6.1	-9.5	-7.9	-8.3	-8
Q4CXX8	-7.8	-7.8	-7.4	-8.7	-8	-7.6	-7.9	-7.4	-9	-7.6	-7.8	-7.1	-10.2	-8.5	-8.4	-8.3
Q4CSV8	-6.3	-6.7	-6.3	-6	-6.8	-6.8	-6.2	-6	-7.7	-6.9	-6.3	-6.2	-8.1	-7.1	-7.7	-6.6
Q4CNE4	6.7	6.9	5.8	6.9	11.3	9.5	1.2	18.7	24.3	2.6	32.6	3.8	26.8	5.2	50	19.2
Q4CV94	-7.4	-8	-7.9	-8.7	-8.4	-8.1	-7.2	-6.6	-8	-7.7	-6.1	-7.9	-10.2	-7.9	-6.1	-7.7
Q4CTM2	-5.2	-5.9	-4.8	-6.5	-5.7	-5.7	-3.8	-5.3	-7.2	-5	-6.5	-4.4	-7.2	-4.8	-7.4	-5.6
Q4CYV3	-3.4	-0.8	-3.5	-2.7	0.3	-0.1	-7.5	4.3	6.7	-6.7	22.6	-5.7	8.3	-4.9	11.5	3.4
Q4CW17	-7.4	-7.4	-7.1	-8.3	-7.3	-7.2	-5.3	-7.6	-8.4	-6.8	-9	-6	-9.6	-6.5	-9.5	-8.4
Q4CV96	-7.3	-8	-7.4	-7.3	-8.2	-8.6	-6.9	-7	-10.3	-8.4	-8.3	-7.2	-9.9	-8.2	-10.2	-9
Q4CPA3	-8.1	-8.1	-7.9	-9	-7.9	-8.5	-6.4	-7.6	-9.4	-7.8	-8.4	-7.2	-9.8	-6.7	-7.4	-9.2
Q4CL85	-6.9	-7.6	-7	-7.5	-7.6	-7.4	-6.2	-6.4	-8	-7.1	-8.8	-6.5	-9	-7.3	-7.1	-7.4
Q4CSW5	-6.4	-7.7	-8	-8.4	-7.7	-8.3	-6.9	-6.5	-7.1	-7.6	-7.3	-7.3	-10.3	-6.3	-7.9	-6.9
Q4CV97	-7.1	-6.8	-6.2	-7	-7	-6.7	-6.4	-6	-7.1	-6.7	-6.1	-6.3	-7	-6.6	-5.8	-6.9
Q4CL92	-7.5	-7.8	-7.7	-8.5	-7.9	-8.1	-6.2	-7.8	-8.3	-7.2	-9	-6.7	-10.4	-7.4	-10.2	-7.6
Q4CYV6	-7.2	-6.1	-6.4	-6.1	-6	-6.5	-6.8	-6.3	-6.6	-6.8	-7.3	-6.5	-8.9	-6.5	-7.6	-5.6
Q4CXY2	-8.3	-8	-7.6	-9.6	-8.9	-8.3	-6.6	-7.7	-10.1	-7.3	-9.9	-6.9	-11.3	-6.8	-8.4	-8.3
Q4CZM8	-6.8	-6.8	-6.8	-7.4	-7.6	-7.6	-6	-6.6	-8.1	-6.9	-8.3	-6	-8.6	-6.6	-7.9	-7.8
Q4CV98	-7.2	-6.7	-6.7	-7.3	-6.9	-6.8	-6.1	-5.7	-7	-7.2	-7.1	-6.3	-7.4	-5.9	-7.5	-6.8
Q4CYV7	-8.3	-8.3	-8	-8.9	-9.2	-8.8	-7.2	-7.3	-9.1	-8.6	-4.7	-7.8	-10.2	-8.5	-6	-8
Q4CL95	-5.3	-6.1	-5.5	-7.4	-6.4	-6.3	-3.7	-5.3	-7	-4.8	-6.3	-4.6	-6.5	-4.3	-7.1	-5.9
Q4CRG5	-5.2	-6	-5.4	-6.9	-6	-6	-3.7	-5.3	-6.1	-4.7	-6.8	-4.5	-7.4	-4.4	-7.7	-6.1
Q4CWY1	-6.3	-6	-6.4	-5.6	-5.9	-6.1	-5.3	-5.4	-7	-6.3	-6.5	-6.1	-7.5	-6.2	-7.2	-6.3
Q4CZN0	-7.2	-6.9	-7.1	-7.8	-7.9	-7.8	-5.7	-8	-9	-6.5	-8.6	-6.2	-9.8	-6.8	-10.2	-8.7
Q4CNG8	-7.1	-7	-7.6	-8.3	-8.1	-8	-6.2	-7.3	-9.1	-7.4	-10.1	-6.7	-10.8	-6.6	-9.4	-8.5
Q4CSW7	-7.1	-7.7	-7.4	-8.5	-8.2	-8	-5.6	-7.3	-9.4	-7	-10.1	-6.6	-10.4	-6.8	-9	-8.2
Q4CTM6	-6.6	-7.5	-6.3	-7.6	-6.4	-6.6	-6	-6.1	-7.6	-6.3	-6.7	-5.9	-7.1	-6.2	-6.4	-6.8
Q4CUK4	-7.2	-7	-5.9	-7.7	-7.2	-7.2	-6.5	-5.1	-5.9	-6.6	-7.3	-6.1	-7.6	-6.4	-8.3	-7.1
Q4CLA7	-7.4	-6.2	-6.9	-7.1	-7.5	-7.8	-6.5	-6.4	-7.6	-7.6	-6.8	-6.4	-8.5	-7.5	-6.5	-6.8
Q4CS59	-5.9	-7.1	-7	-7.5	-7.4	-7.1	-5.8	-6.3	-6.9	-6.4	-6.9	-6.5	-8.6	-6.5	-8	-7.1
Q4CMH0	-7.6	-7.7	-8	-8.6	-7.7	-7.9	-6.7	-6.3	-8.4	-7.4	-7	-7.2	-9.3	-7.1	-7.2	-7.9
Q4CW29	-7.5	-7.4	-7	-7.3	-6.8	-7	-5.9	-7.3	-8.2	-7.1	-7.6	-6.1	-8.2	-6.7	-7.5	-7.7
Q4CXY4	-5.7	-5.7	-5.8	-6.8	-5.9	-5.8	-4.5	-5.5	-6.8	-6.1	-6.9	-4.8	-6.8	-5.7	-7.5	-5.9
Q4CYW0	-7.9	-7.3	-7.1	-7.3	-7.8	-7.5	-6.8	-5.8	-5.2	-7.5	-5	-6.9	-10	-8	-7.4	-7.7
Q4CUK9	-8.7	-8.2	-7.8	-8.6	-7.6	-7.4	-6.3	-7.5	-8.6	-7.6	-8.3	-6.5	-9.9	-7.4	-8.1	-7.8
Q4CWY5	-6.4	-6.2	-5.9	-6.6	-6.3	-6.3	-5.4	-5.9	-7.2	-6.1	-6.7	-5.5	-8.1	-5.9	-7.5	-6.5
Q4CS63	-8.1	-8.4	-7.6	-7.4	-8	-8	-7.6	-8	-10.7	-8.6	-8.3	-7.3	-10.3	-8.5	-8.7	-8.8
Q4CRH4	-5.5	-6.5	-5.7	-6.1	-5.9	-5.4	-5.3	-5.3	-5.8	-5.4	-6.2	-5	-7.3	-5.6	-6.5	-6.2
Q4CW39	-7.5	-7.6	-7.1	-8.4	-7	-7.2	-6.1	-7.9	-8.7	-6.9	-7.8	-6.4	-8	-7.4	-7	-8.3
Q4CSW9	-7.1	-6.8	-6.9	-9	-7.7	-7.5	-5.4	-7.3	-8.3	-6.4	-9.2	-6.1	-10	-6.4	-7.8	-8.5
Q4CZN2	-6.6	-6.6	-6	-7.7	-6	-6.4	-5.1	-6.1	-7.8	-6.7	-6.4	-5.4	-8.1	-5.5	-7.2	-6.4
Q4CVA3	-6.5	-7.2	-6.7	-8.1	-7.4	-7.3	-6	-7.1	-9	-6.6	-8.9	-6.2	-9.8	-7	-10.2	-8.2
Q4CYW1	-7.4	-7.8	-7.4	-9.7	-8.4	-8.9	-6.9	-6.6	-8.8	-7.7	-7.4	-6.7	-9	-7.8	-8.4	-7.7
Q4CUL1	-6.1	-6.2	-6.2	-6.3	-6.6	-6.3	-6.3	-5.7	-7.5	-6.9	-6.3	-6.5	-7.3	-7.3	-6.9	-6.7
Q4CS64	-5.6	-6.3	-6.4	-6.5	-5.8	-6.2	-5.2	-5.6	-6.2	-5.7	-6.8	-5	-7	-5.3	-6.4	-6
Q4CX07	-5	-4.1	-6	-6.3	-5.5	-4.2	-7.4	-0.4	-1.1	-5.7	0.5	-4.5	-7.6	-5.3	-5	-5.3
Q4CZN3	-6.2	-6.3	-5.9	-6.2	-6	-6.7	-4.6	-5.4	-6.8	-6.5	-6.5	-5.4	-6.7	-6	-6.8	-6.5
Q4CNH5	-5.7	-5.5	-5.3	-6.2	-5.6	-5.6	-5.8	-5.2	-6.4	-5.8	-4.9	-5.4	-6.9	-6.3	-7	-6.2
Q4CZP0	-7.5	-7.9	-7.4	-9.9	-8.3	-8.9	-6.8	-7.2	-9.3	-8	-8.5	-7.3	-9.3	-7.6	-8.6	-7.8
Q4CYW4	-9.1	-9.6	-8.8	-9.3	-8.7	-9.7	-7.6	-7.3	-8.1	-8.4	-5.2	-8.1	-10.5	-8.7	-8.5	-9.9
Q4CTP7	-6.2	-6.3	-6.2	-7	-6.6	-6.5	-5.4	-6.3	-7.3	-5.8	-7.3	-5.7	-8.1	-6.2	-7.1	-6.9
Q4CQF8	-6.5	-6.3	-6	-6.3	-6.5	-6.4	-5.6	-6.9	-6.8	-6.3	-7.5	-5.4	-8.8	-6.7	-7.9	-7.2
Q4CUL4	-5.6	-6	-5.4	-7.1	-5.8	-6.3	-4.5	-5.7	-6.9	-5.6	-6.3	-4.9	-7.5	-4.7	-6.6	-6.6
Q4CW53	-8	-7.7	-8	-7.9	-8.1	-8.1	-7	-7.2	-10	-8	-8.2	-7	-10.8	-8.2	-10	-8.9
Q4CSX6	-6.9	-7	-6.9	-7.8	-7.7	-7.3	-6.5	-6.3	-8.8	-6.9	-7.6	-6.4	-9.4	-7.3	-8.5	-7.8
Q4CYW6	-6.5	-7.2	-6.9	-7.5	-7	-7	-4.9	-6.7	-8.2	-6.9	-8.7	-5.8	-9.6	-5.6	-8.9	-7.4
Q4CY12	-6.1	-5.9	-6.1	-7.6	-7.1	-6.8	-4.7	-5.9	-7.4	-5.8	-7.4	-5.4	-7.6	-5.1	-8.2	-6.6
Q4CPB6	-7.7	-7.7	-6.9	-8.7	-7.7	-7.6	-6.3	-7.3	-9.5	-7	-9.1	-6.6	-10.5	-7.2	-9.3	-7.8
Q4CQF9	-8.1	-8.2	-7.4	-8.9	-8.2	-8.2	-6.4	-8.2	-9.6	-7.9	-9.4	-7	-9.9	-7.7	-9.3	-8.6
Q4CLC8	-6.6	-6.6	-6.7	-6.6	-7.2	-7.2	-5.5	-6.3	-7.9	-6.7	-7.5	-6.2	-8.7	-6.3	-8	-7.3
Q4CUL6	-6.3	-6.6	-6.2	-7.4	-5.8	-6.2	-5.4	-6.2	-6.8	-6.5	-7.2	-5.2	-7.5	-5.8	-6.8	-6.6
Q4CW54	-7.7	-7.9	-7.4	-9.6	-8.2	-8.1	-6.1	-7.5	-9.6	-7.4	-9.5	-6.6	-10.8	-7.4	-7.2	-8.7
Q4CRI1	-7.2	-6.9	-5.8	-7.9	-7.3	-6.6	-6.4	-6.2	-7.9	-7	-9	-6.5	-9.6	-5.9	-8	-7.5
Q4CSX7	-5.7	-5.8	-5.8	-6	-6	-5.8	-5.8	-5.6	-7.2	-5.5	-6.2	-5	-7.1	-5.7	-7.1	-6.2
Q4CYW7	-6	-6.1	-6.1	-7.8	-6.4	-6.1	-5.5	-2.8	-3.5	-5	-5.4	-5.9	-4.9	-5.7	-6.3	-5.7
Q4CY14	-7	-7.1	-7.4	-6.5	-7.9	-7.4	-7.3	-6.7	-9.2	-7.6	-8.8	-7.2	-9.9	-7	-10	-8.1
Q4CQH3	-5.4	-5	-5.5	-4.4	-5.7	-5.6	-4.5	-4.5	-5.9	-4.9	-5.5	-4.7	-7.4	-5.3	-7	-5.6
Q4CPC0	-8.1	-8	-8.7	-8.7	-8.6	-8.9	-7.4	-8.3	-11.1	-7.6	-10.5	-8.2	-10	-8.6	-8.6	-9.7
Q4CLC9	-5	-5.5	-4.8	-6.6	-5.9	-5.6	-4.3	-5.2	-5.6	-4.7	-6.1	-4.6	-7	-4.9	-7.7	-5.4
Q4CRI2	-6.6	-7	-6.3	-7.3	-6.5	-6.4	-6.2	-5.6	-6.7	-6.7	-6.4	-6.1	-7.7	-6.5	-5.9	-5.8
Q4CS73	-6.7	-6.8	-6.1	-6.9	-6.5	-6.5	-5.2	-5.8	-6.6	-6.1	-7	-5.4	-7.6	-5.5	-7.4	-7.2
Q4CVC2	-6.5	-6.3	-6.1	-6.6	-6.1	-6.1	-6	-6	-7.5	-6.4	-6.7	-5.9	-7.7	-6.5	-7.2	-7.3
Q4CNI1	-7	-7	-6.7	-7.5	-6.3	-6.7	-6	-6.4	-7.8	-6.4	-7	-6.5	-7.4	-6.6	-7.1	-8
Q4CMK2	-7.8	-7.9	-7.5	-8.8	-8.7	-7.7	-6.6	-7.5	-8.4	-7.8	-8.9	-6.7	-10.3	-6.7	-9.2	-7.8
Q4CLD0	-7.1	-7.1	-7.1	-7.3	-7	-7	-7.4	-6.2	-8.7	-7.4	-7.2	-7.1	-9.2	-8.1	-8.2	-8.1
Q4CRI4	-8.4	-8.1	-7.3	-8.9	-7.7	-7.9	-6.5	-7.2	-8.9	-7.6	-8.2	-6.6	-7.9	-7.5	-5.8	-6
Q4CS87	-7.2	-7.4	-6.5	-7.5	-7.6	-7.5	-6	-6.7	-8	-7.1	-8	-6.6	-9.5	-6.9	-8.8	-8.1
Q4CUM2	-6.7	-6.4	-6.6	-6.7	-7	-6.8	-6.2	-5.9	-7.9	-7	-7.6	-6	-6.7	-6.3	-6.7	-7
Q4CZQ7	-7.2	-7.4	-7.5	-7.8	-7.7	-7.6	-6.1	-7.5	-8.2	-7	-9.4	-6.2	-10.1	-7	-9.1	-8
Q4CNI2	-6.3	-5.4	-7.4	-8	-7.7	-7.5	-7.1	-3.9	-5.8	-7.5	-3.9	-7.1	-8.4	-6.8	-6.8	-7.5
Q4CYW9	-8.2	-8.3	-8.5	-9	-8.3	-8.7	-6.9	-7.9	-9.7	-9	-8	-7.8	-10	-8.5	-9.5	-9.9
Q4CLD5	-8.7	-8.7	-8.1	-9.3	-8.7	-8.8	-6.6	-8.2	-10.5	-7.9	-10.4	-7.1	-11.6	-8.2	-11.9	-9.2
Q4CS91	-8.5	-8	-8.3	-8.5	-8.3	-8.3	-7.3	-8	-8.9	-8.6	-3.9	-8.2	-10.6	-8.2	-8.1	-7.6
Q4CUM6	-7.8	-7.4	-7.8	-7.8	-8.7	-7.9	-6.9	-6.9	-8.8	-7.6	-8	-7.6	-8.2	-7.8	-5.4	-8.2
Q4CPF2	-5.1	-5.1	-4.6	-5.9	-5.7	-5.3	-3.9	-5.4	-6.2	-4.7	-6.1	-4.4	-7.2	-4.5	-7.1	-6.1
Q4CMK4	-6.9	-7.2	-6.4	-7	-6.9	-6.8	-6.6	-6.6	-8.6	-7.2	-7.3	-6.4	-7.8	-7.8	-6.3	-7.8
Q4CRJ7	-6.2	-6.4	-6.9	-7.2	-6.5	-6.2	-5.8	-5.6	-6	-6.3	-7	-5.7	-8.4	-6.3	-7.9	-8
Q4CUM7	-6.8	-6.4	-7	-7.7	-7.7	-7.1	-6.2	-7	-8.6	-6.7	-8.9	-6	-9.7	-6.9	-8.2	-7.5
Q4CSY4	-8.6	-8.4	-8.4	-9.2	-8.8	-8	-7.4	-2.8	-7	-8.4	0.5	-7.1	-0.6	-8.1	-5.6	-8.1
Q4CZR0	-6.3	-6.2	-7	-7.2	-6.6	-7.4	-6.4	-5.6	-5.6	-6.3	-7	-6.9	-8	-6.2	-8.5	-7
Q4CX50	-6.9	-6.7	-6.6	-7.3	-7.1	-7.2	-6.7	-6.3	-8.2	-7.5	-8	-6.5	-7.9	-7.5	-6.9	-7.6
Q4CY26	-5.1	-5.4	-5.2	-4.9	-6.1	-5.7	-5.1	-4.9	-5.9	-5.3	-6.4	-5	-7.2	-5.5	-7.2	-6.2
Q4CYX1	-8.4	-8.8	-8.8	-9.2	-8.8	-8.8	-8.1	-5.4	-8.2	-8.2	2.2	-7.9	-12.3	-8.7	-2.5	-9.3
Q4CPF3	-7.4	-6.8	-6.9	-7.4	-7.4	-6.9	-6.6	-6.6	-8.2	-6.8	-7.5	-6.6	-9.2	-6.5	-8.8	-7.9
Q4CTR7	-6.9	-6.9	-6.6	-7.5	-6.9	-6.9	-6.5	-7.3	-8.4	-6.7	-8.1	-6.4	-9.9	-6.9	-10	-7.7
Q4CLD7	-5	-4.8	-5.3	-7.2	-4.9	-4.6	-6.1	-0.4	-1.9	-7.1	4.4	-6	-4.7	-6.3	-6.1	-5.4
Q4CQJ9	-7.3	-8.2	-7.3	-8.2	-7.3	-7.8	-6.8	-6	-10.3	-7.7	-6.2	-6.9	-7.7	-8.2	-7.6	-8.3
Q4CSA4	-7.7	-7.6	-7.2	-7.2	-8	-8.5	-6.6	-7.8	-10.3	-7.8	-9.7	-6.9	-10.8	-8	-11.7	-9.1
Q4CSY5	-7.7	-8.7	-7.5	-8.4	-8.6	-8.2	-7.6	-5.2	-8.4	-8.2	-7.4	-7.5	-9.1	-7.9	-7.1	-7.3
Q4CRJ8	-5.8	-5.5	-5.8	-7.3	-6.3	-5.9	-4.9	-6	-6.1	-5.8	-6.9	-5.1	-7.4	-5	-7.7	-7
Q4CY27	-6.5	-6.5	-6.3	-7.4	-7	-6.8	-6.2	-6.9	-8	-6.4	-7.7	-6.1	-8.9	-7.4	-8.3	-8.1
Q4CLD8	-7.3	-6.2	-6.9	-6.7	-7	-6.3	-7.1	-3	-2.5	-7.3	-3.2	-6.1	-6.6	-7.8	-7.3	-5.1
Q4CTR8	-8.3	-8.1	-8.2	-9.4	-8.5	-8.7	-6.9	-8.7	-10.5	-8	-10	-7.9	-11.6	-8	-9.6	-9.6
Q4CQK0	-7.3	-6.4	-7	-8.9	-8.6	-6.9	-7.6	1.1	2.4	-8.5	15.9	-7.5	5	-7.2	28	-1.4
Q4CSA5	-7.6	-7.5	-7.7	-8.2	-9	-8.9	-7.4	-6.2	-9.6	-8.3	-8.5	-7.6	-11.1	-8.3	-10.3	-8.9
Q4CSY6	-6.1	-6.2	-6	-6.7	-7.2	-6.1	-5.3	-5.7	-7.7	-6.1	-6.7	-5.6	-8.5	-5.7	-7.8	-6.4
Q4CYY1	-7.4	-7.1	-6.6	-7	-7.3	-7.1	-6.4	-6.1	-7.9	-7.4	-6.3	-6.4	-6.8	-7.1	-6.5	-7.3
Q4CNI8	-7	-6.5	-6.9	-7.2	-6.7	-7.3	-7.2	-6	-7.9	-7	-6.8	-6.1	-9.2	-7	-6.9	-7.6
Q4CVE6	-7.8	-7.4	-7.5	-6.6	-7.8	-7.8	-7	-6.8	-8.2	-7.6	-7.7	-6.6	-8.3	-6.8	-6.7	-8
Q4CPF5	-7.7	-7.7	-7.6	-7.1	-8	-8.3	-7.4	-6.7	-9.7	-8.4	-6.1	-7.2	-11.1	-8.5	-9	-8.1
Q4CSA6	-5.9	-6.4	-5.9	-7.3	-6.1	-5.9	-5.1	-5.6	-7.4	-5.8	-6.5	-5.5	-7.5	-6.4	-7.4	-7
Q4CW72	-7	-6.5	-6.8	-7.5	-6.9	-7.8	-5.4	-6.9	-7.8	-7.3	-7.9	-5.9	-7.3	-6.6	-8	-6.9
Q4CZR4	-6.1	-6.1	-6	-7.3	-6.4	-6.7	-5.2	-5.4	-7.1	-5.5	-6.8	-5.8	-7.3	-5.6	-7.8	-7
Q4CPF6	-8.7	-8.3	-8.8	-10.1	-9.7	-9.8	-6.9	-6.9	-8.7	-8	-8.2	-7.8	-12.1	-7.6	-11.1	-9.6
Q4CW76	-6.5	-7.4	-6.6	-9	-7.2	-7.1	-4.9	-6.5	-7.2	-5.7	-8.2	-5.9	-8	-5.1	-7.2	-7.6
Q4CSA7	-7.7	-7	-7	-8.3	-7.3	-7.4	-5.6	-7	-7.9	-7	-7.4	-6.1	-9.2	-6.4	-7.5	-8.1
Q4CSY8	-6.5	-6.6	-6.8	-7	-6.7	-6.8	-6.2	-5.7	-6.8	-6.1	-7.3	-5.8	-7.8	-6.1	-6.3	-6.8
Q4CZR6	-6.8	-6.7	-7.2	-7.9	-7.6	-7.1	-7.2	-4.1	-6	-7.2	-3.5	-7.2	-7.2	-8.5	-7.3	-7.8
Q4CUQ5	-6.4	-6.3	-6.1	-6.5	-7.8	-6.9	-6	-6.6	-8.1	-6.9	-6.5	-6.3	-7.8	-6	-6.9	-6.8
Q4CNL3	3.2	6.7	5.4	6.6	9.4	9.5	-2	17.6	23	0.2	31.8	2	24.4	3.9	47.4	12.1
Q4CYZ4	-5.7	-6.1	-5.7	-6	-6.3	-6.1	-4.9	-5.9	-6.1	-5.4	-7.4	-5.1	-7.7	-5.3	-7.2	-7.2
Q4CLE3	-6.5	-6.3	-5.7	-6.9	-5.9	-6.7	-5.8	-5.4	-6.3	-6.1	-5.9	-6.1	-6.9	-7	-6.1	-6.3
Q4CY36	-8.3	-6.7	-8.3	-8.7	-7.7	-8.3	-7.2	-4.6	-5.1	-7.5	0.8	-7.5	-5.2	-7.6	0.4	-7.3
Q4CW77	-7.7	-8.5	-7.9	-8.7	-8.3	-8.3	-6	-8.6	-10.3	-7	-9.7	-6.7	-11	-7.3	-10.7	-9.1
Q4CUQ6	-5.5	-6.4	-5.6	-6.7	-5.8	-5.9	-4.2	-6.1	-5.8	-5.4	-7.3	-4.7	-6.7	-4.7	-7	-5.8
Q4CMM0	-7.1	-7.4	-7.1	-7.6	-6.8	-7	-5.9	-7.3	-7.8	-6.5	-7.8	-6.4	-8.7	-6.6	-7.8	-7.6
Q4CTU0	-7.6	-7.6	-7.3	-8	-7.9	-8.2	-6.8	-7.5	-9.5	-8	-8.3	-7	-9.3	-7.8	-8.9	-8.2
Q4CYZ5	-6.6	-6.5	-6.6	-6.2	-7.3	-6.7	-6.2	-5.9	-8	-6.9	-7.6	-6.6	-9.1	-6.5	-8.1	-7.4
Q4CLF1	-6.1	-6.3	-6.6	-6.3	-6.2	-6.5	-5.8	-6.2	-7.7	-6.8	-7.2	-6	-8.5	-6.6	-8.5	-7.2
Q4CPG3	-8.1	-8.3	-8.3	-9	-8.2	-8.2	-7.7	-6.1	-6.6	-7.7	-2.8	-7.6	-8.9	-9	-3.2	-7.8
Q4CQM2	-7.8	-8.8	-8.4	-8.9	-8.6	-8.2	-7.2	-7.5	-9.4	-7.8	-10	-7.3	-9.8	-7.9	-5.5	-8.7
Q4CZU1	-6.3	-6.4	-6.5	-7.1	-6.9	-7.1	-5.4	-6.5	-7.5	-7.1	-7.1	-6	-7.1	-6	-7.7	-6.8
Q4CNL8	-6.7	-6.9	-6.7	-7.9	-7	-7.1	-5.3	-7	-8.3	-6.1	-8.6	-5.6	-8.9	-6.1	-9	-7.8
Q4CVF2	-7.2	-7.3	-6.5	-7.1	-7.1	-7.3	-6.3	-5.6	-7.4	-6.6	-6.3	-6	-9.6	-7.1	-8.3	-7.7
Q4CYZ6	-7.3	-7.3	-7.7	-7.7	-8.1	-7.8	-6.5	-6.3	-8.6	-7.6	-8.3	-6.8	-9.6	-6.7	-9	-8.2
Q4D0M0	-7	-6.6	-6.9	-6.2	-7.6	-7.3	-6.3	-6.5	-9	-7.2	-7.4	-6.3	-9.6	-7.2	-8.6	-7.5
Q4CY39	-5.1	-5.2	-6.5	-6.6	-6.7	-6.3	-6.4	-0.8	-4.4	-5.8	2.1	-5.2	-7.2	-4.8	-5.3	-4.7
Q4D0M2	-7.7	-7.1	-6.6	-6.5	-7.8	-7.8	-6.6	-6.6	-7.8	-7.7	-7.2	-6.9	-9.7	-7.5	-8.2	-7.6
Q4CZU9	-5.3	-5.6	-5.7	-7.6	-6.8	-6.2	-5.6	-5.4	-6.6	-4.9	-6.9	-5.9	-8.3	-5.4	-8.2	-6.9
Q4D4K2	-6.8	-7.1	-7.5	-8.8	-7.6	-7.7	-6.1	-7.2	-8.3	-7	-8.8	-6.7	-10.2	-6.9	-9.6	-7.6
Q4D5K9	-6.3	-6.3	-6.4	-5.9	-6.3	-6.1	-5.3	-5.3	-6	-6.7	-5.9	-5.6	-7.1	-5.7	-5.7	-6.6
Q4D711	-0.2	2.1	-0.6	-3	2.1	-1.3	-2.8	8.8	17.4	-1.9	16.2	-2.6	20.2	0.3	5.9	4
Q4D1G8	-8.1	-8	-8	-8.6	-8.8	-8.7	-7.2	-7.9	-9.9	-7.4	-9.8	-7.2	-10.7	-8	-9.3	-9
Q4D8G0	-6.4	-7	-6.4	-6.6	-6.7	-6.9	-6.2	-5.9	-7.5	-6.6	-5.8	-6.1	-9	-6.7	-7.7	-6.8
Q4D9B1	-6.1	-5.9	-6.9	-5.8	-5.7	-6.6	-6.3	-5.2	-6.8	-6.8	-5.8	-6.3	-7	-6.8	-6.8	-6.6
Q4D1G9	-6.9	-7	-6.4	-7.7	-7.7	-7.4	-7	-6.2	-8.1	-7.4	-8.5	-6.7	-8.2	-7.3	-6.7	-7.5
Q4D3T3	-6.3	-6.5	-5.9	-7	-6	-6.8	-5.8	-5.6	-6.9	-6	-6.1	-5.3	-7.8	-6.1	-6.5	-8.1
Q4D9B2	-6.3	-6.1	-6.3	-6.5	-6.1	-6.6	-6.1	-5.9	-8.2	-6.1	-6.8	-6	-8.1	-6.3	-6.9	-6.8
Q4D5L2	-6.6	-7	-6.5	-7.6	-7.1	-6.7	-6.5	-6.3	-7.2	-6.7	-6.4	-6.1	-9.1	-6.7	-7.3	-7.9
Q4D257	-8.6	-7.3	-7.1	-7.6	-7.3	-7.4	-7.1	-6.5	-8.3	-8.4	-6.6	-7.5	-7	-7.4	-6.5	-7.7
Q4DBU5	-8.1	-7.8	-8.3	-9.5	-8.5	-8.3	-7.1	-8.2	-9.7	-7.4	-10.4	-8	-11.6	-7.4	-11.2	-9.1
Q4D1H0	-6.6	-7.1	-6.4	-8.3	-6.9	-7.2	-5	-6	-6.4	-5.8	-6.8	-5	-7.4	-5.6	-7.8	-7.2
Q4D5L3	-6.1	-8	-8.6	-11.3	-9.9	-9.9	-6.7	-5.7	-7.9	-9.4	0.3	-7.4	-10.6	-6.2	-10.2	-8.3
Q4CZV3	12	12.7	15.9	14.9	20.5	18.4	4.6	29.8	42	14.5	42.9	13.6	39.5	14.7	37	29.9
Q4DBU6	-7	-7.3	-6.8	-7.6	-7.4	-7.2	-7.5	-5.7	-7	-8	-6	-7.2	-9.1	-7.5	-6.6	-8.1
Q4D1H2	-7.4	-6.8	-6.5	-7.7	-6.8	-6.7	-5.3	-7	-7.9	-6.5	-8.9	-5.9	-8.3	-6.2	-8.1	-8
Q4D332	-6.2	-5.6	-5.4	-5.7	-6.3	-6	-5.5	-5.4	-6.7	-5.9	-6.4	-5.3	-7.6	-5.8	-6.7	-6.7
Q4D3T5	-6.3	-6.6	-6.5	-6.5	-7	-6.7	-5.9	-6.1	-7.6	-6.3	-7.9	-6.5	-9.6	-6.5	-7.8	-8
Q4D8G7	-8.5	-8.2	-7.8	-8.6	-9	-8.8	-7.6	-7.8	-10.8	-8.2	-9.5	-7.7	-13.2	-8.8	-4.4	-9.9
Q4D5L9	-7.4	-7.6	-7.2	-7.8	-8.8	-8.5	-6.9	-6	-6.1	-8.5	-1.9	-7.4	-8.1	-8.5	-9.4	-7.9
Q4D9B4	-7.7	-7.5	-7.5	-8.7	-7.8	-7.7	-5.3	-7.7	-9.1	-7.1	-10.4	-6.7	-10.5	-6.5	-11.5	-8.6
Q4D266	-7.1	-6.4	-7.1	-8.9	-7.3	-7	-6	-6.2	-7.6	-6.4	-7.9	-6.4	-9.6	-6.8	-9.1	-7.8
Q4DB25	-6.7	-6.3	-6.2	-6.3	-6.8	-6.5	-5.7	-6.4	-7.7	-6.2	-7.2	-5.8	-9	-6.5	-8.6	-8.1
Q4D9B7	-8.5	-8.9	-8.9	-9.6	-8.8	-8.7	-7.3	-8.7	-10.6	-8.9	-10.4	-7.6	-11.4	-7	-9.2	-8.6
Q4D6B8	-8	-7.6	-6.6	-7.6	-6.6	-6.5	-5.8	-5.6	-6.7	-7.1	-6	-5.5	-8.3	-6.1	-7.9	-6.5
Q4D5M2	-8	-7.6	-7.8	-8.2	-6.6	-7.3	-7.1	-6.7	-6.8	-8	-7.1	-7.5	-10.3	-7.5	-6.6	-7.4
Q4D0R6	-9.1	-9.6	-9.1	-10.7	-9.7	-10	-6.9	-8.7	-9.7	-8.9	-7.8	-8.1	-10	-8.5	-9.6	-9.1
Q4D3T9	-6.2	-6.3	-6.1	-6.2	-6.4	-6.8	-6.1	-6	-7.4	-7.3	-7.3	-6.2	-8.2	-6.6	-7.6	-7.1
Q4D9C1	-6.9	-7.3	-7.1	-8.3	-7	-7.2	-5.7	-6.8	-8.9	-7.4	-8.5	-6	-9.2	-6.9	-8	-7.4
Q4D6B9	-6	-6.3	-5.7	-5.6	-6.4	-6.4	-5.1	-5.6	-7.2	-6.2	-6.5	-5.4	-7.1	-5.6	-7.1	-6.5
Q4D5M3	-7.1	-6.6	-7.1	-8.1	-7	-7.3	-6	-6.5	-6.6	-7.2	-7.2	-6	-8.4	-6.5	-7.7	-7
Q4D268	-6.2	-6	-6.3	-7.5	-6.9	-6.9	-6.5	-5.6	-6.5	-7.3	-7.6	-6.6	-8.1	-6.9	-7.7	-7.8
Q4D734	-8.5	-7.5	-8.2	-8.7	-8.7	-7.8	-7.2	-5.6	-7	-8.4	-6.7	-7.6	-11.1	-7.3	-9.5	-8.3
Q4D1K2	-7.8	-7.7	-7.5	-7.6	-8.6	-8.6	-7	-6.8	-8.9	-8.1	-7.4	-6.9	-7.9	-8.1	-7.9	-7.2
Q4D4L5	-6.8	-7.3	-7.2	-7.2	-7.8	-7.5	-5.4	-6.7	-7.8	-6.6	-8.7	-6.2	-8.6	-6.3	-8.2	-7.6
Q4D0R8	-6.1	-6.1	-5.6	-6.5	-7	-6.2	-7.1	-5.4	-6.5	-6.7	-7	-5.8	-7	-6.4	-6.4	-6.7
Q4D9H6	-8.4	-7.9	-7.9	-8.4	-8.3	-8	-7.5	-7.6	-8.1	-8	-6.1	-7.3	-12	-7.2	-10.9	-7.8
Q4D013	-7.5	-7.5	-6.8	-8.8	-7.4	-7.6	-5.6	-7.2	-7.6	-6.9	-8.6	-6.1	-9.4	-6.2	-7.2	-8.6
Q4D5M5	-7.6	-8.1	-7.6	-8.2	-7.9	-8.2	-6.7	-8.2	-10.1	-7.7	-9.6	-7	-9.6	-8.1	-8.7	-8.6
Q4D343	-8.4	-8.1	-7.7	-8.5	-7.5	-8.2	-7.2	-7	-9.3	-8.3	-9.1	-7.4	-8.8	-8.6	-6.7	-8.5
Q4D3U3	-7.1	-6.5	-6.6	-6.1	-6.7	-6.9	-6.7	-6.7	-8	-7.7	-7.6	-6.5	-9.2	-7.4	-7.8	-8
Q4D9H8	-7.4	-6.9	-6.4	-6.6	-6.7	-6.8	-6.9	-6.2	-8.3	-7.4	-6.8	-6.5	-8.4	-7.4	-7.9	-7.3
Q4DAD9	-6.1	-6.6	-6.4	-6.9	-7.3	-7	-5	-6.2	-7.5	-6.1	-7.8	-5.8	-8.3	-5.9	-8.8	-7.2
Q4D6C6	-6.9	-7.3	-6.4	-7.6	-6.7	-6.8	-6	-6.9	-8.1	-6.8	-7.6	-6.1	-7.9	-7	-7.9	-8.1
Q4D5M8	-6.8	-6.8	-6	-7.6	-6.4	-7.1	-4.8	-6.2	-7.2	-6.2	-7.4	-5.3	-7.1	-6	-7.4	-7.1
Q4D740	-6.8	-4.7	-7.6	-6.3	-6.2	-5.6	-6.6	-3	-4.8	-7	-1	-6.1	-8.5	-6.1	-5.9	-5.3
Q4D8H3	-8.2	-7.7	-7.6	-7.3	-7.9	-8.1	-8	-8.1	-10.9	-8.6	-8	-7.6	-10.3	-8.4	-9.4	-8.7
Q4DB35	-7.6	-7.2	-7.3	-7.9	-8.3	-8.4	-6.4	-6.9	-8.3	-7.1	-9.1	-7.2	-9.8	-7.5	-8.3	-8.1
Q4DAF2	-7.4	-6.6	-7.1	-7.3	-6.9	-7.2	-5.6	-6.6	-8.4	-6.3	-7.5	-6.5	-8.6	-6.2	-7.8	-7.8
Q4D015	-7.1	-6.8	-6.9	-7.3	-6.9	-7.3	-6	-6.4	-7.9	-7.4	-7.5	-6.7	-7.6	-6.8	-5.8	-7
Q4D7T1	-7.1	-7.4	-7.8	-8.6	-8.1	-7.9	-6.7	-6.7	-9.3	-7.2	-8.5	-7	-10.3	-7.7	-7.6	-8.3
Q4D1M0	-8.1	-8.3	-9	-9.6	-8.9	-9.3	-7	-8.8	-11.3	-8.2	-10.1	-7.5	-9.1	-8.3	-4.9	-10
Q4D8H4	-5.9	-5.7	-5.6	-5.9	-6.8	-6.6	-5.7	-5.6	-6.6	-6.2	-6.6	-5.5	-7.4	-5.9	-7.5	-6.3
Q4D4M7	-6.8	-6	-6.2	-8.1	-6.8	-6.7	-5.9	-6.6	-7.9	-6.1	-7.6	-5.4	-8.8	-6.4	-8	-6.9
Q4D3U6	-5.6	-5.5	-5.8	-6.6	-6.4	-6.1	-5.9	-5.4	-6.8	-6.3	-6.5	-6.1	-7.2	-6.4	-5.9	-5.7
Q4D288	-7.9	-8.1	-7.8	-9.8	-8.7	-8.9	-5.4	-8.7	-8.8	-7.6	-9.6	-6.8	-9.4	-6.8	-7.7	-9.7
Q4D9I0	-7	-6.5	-6.6	-7.2	-6.7	-6.9	-7.6	-5.8	-7.7	-7.1	-8.8	-6.8	-9	-7.2	-7.5	-7.1
Q4DB36	-7.2	-7.7	-7.2	-7	-7.5	-7.8	-6.5	-7.5	-9.6	-6.9	-9	-6.8	-9.7	-7.6	-10.7	-8.4
Q4D7T2	-8.5	-7.9	-7.4	-8.9	-7.4	-8.3	-6.7	-6.1	-7.2	-8.2	-8.6	-7.6	-9.3	-7.8	-8.5	-8.3
Q4D0S6	-7.2	-7.8	-7.4	-8.7	-8	-8.1	-5.7	-7.9	-9.9	-7.4	-9.6	-6.4	-10	-7	-9.4	-8.8
Q4D1M2	-7.2	-7.2	-7	-6.8	-7.6	-7.3	-6.3	-7.4	-9.5	-7.1	-8.8	-6.7	-10.3	-6.7	-10.8	-8.3
Q4D8H5	-6.9	-7.2	-7.3	-7	-7.6	-7.7	-5.4	-7.1	-9.5	-7.2	-8.4	-6.5	-10	-6.3	-9.8	-8.2
Q4D9I1	-7.7	-7.2	-7.7	-8.4	-8.6	-7.9	-6.6	-6.8	-8.7	-7.2	-7.7	-7.1	-10.8	-7.8	-11.1	-9.2
Q4D017	-6.6	-6.6	-6.8	-6.7	-7.5	-7.4	-6.7	-6.5	-8.5	-6.5	-8.6	-6.6	-9.4	-7.3	-8	-7.8
Q4D7T3	-7.7	-7.7	-8	-9.5	-8.8	-8.7	-6.8	-6.7	-7.4	-7.9	-8.8	-7.4	-10.4	-7.7	-8.6	-8.1
Q4D743	-7.1	-7.3	-7.1	-8.3	-7.5	-7.8	-6.3	-7.4	-9.2	-7.7	-9.3	-6.6	-9.4	-7	-8.8	-7.9
Q4D3V9	-4.3	-4.7	-4.3	-5.7	-5.2	-4.9	-3.2	-4.2	-4.3	-3.7	-5.3	-3.8	-5.3	-3.8	-6.5	-4.9
Q4D8H6	-7.7	-8.3	-7.8	-8	-9.1	-8.8	-6.5	-8.5	-10.3	-7.3	-10.1	-7	-10.7	-8	-9.9	-9
Q4D291	-6.8	-7.3	-6.4	-6.9	-6.5	-6.7	-6.6	-4.8	-6	-6.8	-6.3	-6.2	-7.8	-8.1	-7.2	-6.4
Q4DB39	-8.8	-7.6	-8.5	-8.8	-7.5	-7.7	-8.3	-1.5	-4.8	-8.3	7.5	-8.4	-7.1	-8.6	-3.1	-5.7
Q4DAG5	-7	-6.8	-6.4	-7	-6.3	-6.8	-6.4	-6.3	-7.8	-7.5	-6.8	-6.1	-8.1	-7.1	-7.5	-6.6
Q4D018	-7.4	-7.7	-7.8	-8.5	-8.1	-7.9	-6.5	-7.5	-9.6	-7.3	-9.4	-6.8	-10.9	-8	-8.7	-8.8
Q4D1M4	-6	-6.2	-7	-7.8	-7.5	-7.1	-5.4	-6	-7.6	-6.2	-7.7	-5.8	-8.3	-6	-9.1	-8.2
Q4D360	-7.9	-7.8	-8.3	-8.9	-8.8	-8.7	-7.2	-6.5	-8.8	-7.7	-6	-7.4	-11.6	-8.1	-9.2	-8.4
Q4DBX5	-8.4	-7.9	-7.5	-8.3	-8.7	-8.2	-7.4	-7.4	-7.9	-8.3	-8.8	-7.8	-8.9	-7.1	-6.6	-8.4
Q4D4N0	-8.4	-7.8	-7.3	-7.8	-8.2	-7.9	-7.6	-6.9	-10.5	-8.5	-8.1	-6.8	-10.4	-9.1	-7.9	-9.2
Q4DAG6	-2.1	-3.2	-4.8	-4.7	-4.5	-3.6	-6.1	-0.3	3.6	-5.2	4.6	-4.8	-4.1	-4.8	-1.7	-4.2
Q4D019	-6.6	-6.7	-6.2	-6.2	-6.5	-6.8	-5.5	-6.1	-7.2	-6	-7.7	-5.6	-8.7	-6.4	-7.4	-6.9
Q4D747	-8.8	-8.1	-7.3	-8.1	-8.5	-7.6	-7.5	-7	-11	-8.8	-8.4	-7.2	-9.7	-7.9	-6.1	-8.1
Q4D5N9	-6.8	-2.8	-4	-5.9	-3.8	-3.9	-6.7	0.7	-2	-7.7	8.1	-5.5	-1.5	-5.1	4.8	-2.2
Q4D8H9	-7.6	-7.7	-7.3	-8.2	-8.5	-8.1	-6.4	-7.1	-9	-7.9	-10.4	-6.7	-12.1	-7.4	-7.3	-9.4
Q4D361	-8.1	-7.3	-7.2	-8.4	-7.6	-7.6	-6.6	-7.8	-9.1	-7.8	-5.5	-6.7	-10.2	-7.4	-9.6	-8.5
Q4D3W2	-8.5	-8.6	-7.9	-8	-7.2	-7.6	-7.6	-6	-6.8	-8.3	-7.1	-7.6	-7.5	-8.5	5.9	-8.4
Q4D9J0	-7.7	-8.2	-7.1	-8.4	-7.4	-8.2	-5.9	-7.8	-8.7	-7	-9.1	-6.1	-9.4	-6.7	-8.3	-8
Q4D021	-7.6	-7.9	-7.2	-8.6	-8.3	-8.2	-7.5	-5	-5.9	-8.2	-3.1	-7.5	-8.9	-7.5	-8.2	-7.5
Q4D0T1	-7.1	-7.5	-6.4	-8.4	-6.9	-7	-4.9	-6.5	-7.6	-6.7	-7.9	-5.7	-6.7	-5.7	-6.7	-6.2
Q4D759	-6	-5.1	-5.9	-7.1	-6.4	-6	-6.1	-3.7	-6.3	-6.6	-5.9	-6.1	-8	-6.3	-7.3	-6.2
Q4D1M8	-9.3	-7.5	-8.1	-9.2	-8.9	-8.7	-7.6	-7.3	-8.8	-7.9	-9.7	-8.6	-11.3	-8.4	-8.7	-9.7
Q4D8I0	-6.8	-7.2	-7.1	-8.1	-7.9	-7.8	-5.4	-7.4	-8.5	-6.7	-9.2	-5.9	-10.5	-6.2	-10.3	-8.3
Q4D3W3	-7.9	-7.4	-7.6	-7.1	-7.5	-7.4	-7	-7	-8.7	-7.7	-7.7	-7	-9.3	-8.1	-8.2	-8.4
Q4D4R3	-5.3	-5	-5.3	-5.1	-5.8	-5.6	-4.9	-4.9	-6.7	-5.5	-6.3	-5.1	-6.8	-5.3	-8.3	-6.5
Q4D6G4	-8.1	-7.8	-6.7	-7.5	-7.4	-7	-6.5	-6.4	-7.2	-6.8	-8.1	-6.2	-10.5	-7.4	-9.3	-7.6
Q4DAH0	-6.6	-6.5	-6.6	-7	-7.2	-6.8	-5.5	-6.4	-7.6	-6.7	-8	-5.9	-8.2	-5.8	-8.9	-7.2
Q4D023	-7.6	-7.6	-7.2	-6.7	-7.9	-7.9	-6.9	-7	-9	-7.5	-8.8	-7.4	-10.4	-7.6	-10.2	-8.5
Q4D7U0	-6.9	-6.3	-6.5	-6.4	-6.5	-6	-6	-5.8	-7.3	-6.7	-7	-6.6	-8.3	-6.7	-8.7	-6.7
Q4D1M9	-5.5	-5.2	-6.1	-6.5	-6.1	-6	-5.9	-5	-7	-6.1	-6.8	-5.5	-9	-5.8	-8.1	-6.8
Q4D5P1	-8.4	-7.8	-8.4	-9.4	-9	-9	-7.2	-8.1	-10.1	-8.3	-9.5	-7.7	-10.4	-8.1	-10.6	-9.6
Q4DB58	-6.9	-7	-7	-7.1	-7.5	-7	-5.3	-7.1	-7.8	-6.8	-8.6	-6.5	-8.9	-6.1	-8.4	-7.7
Q4D025	-8.9	-8	-8.1	-9.4	-8.9	-8.7	-6.5	-7.8	-9.3	-7.9	-9.6	-7.1	-11.2	-7.5	-10.6	-9.3
Q4DAH1	-6.3	-6.4	-6.2	-6.7	-6.8	-6.8	-5.3	-6.4	-7.8	-6.3	-7.8	-5.9	-8.5	-6	-8.9	-7.4
Q4D1N0	-7.1	-7	-6.8	-7.1	-7	-6.6	-6.3	-5.7	-7.5	-6.9	-6	-6.1	-8.8	-6.5	-6.9	-7.1
Q4D5P2	-7.2	-7.3	-6.6	-6.6	-6.7	-7	-7.1	-6.4	-7.4	-7.5	-6.9	-7	-7.7	-7.3	-7.1	-7.6
Q4D3X4	-6	-5.7	-5.6	-6.1	-5.4	-6.1	-5	-4.8	-5.9	-6.2	-5.2	-5.3	-6.4	-5.2	-6.1	-6
Q4D0V4	-7.9	-8.3	-7.5	-8.1	-8.6	-8.5	-6.1	-8.1	-9.5	-7.5	-9	-7.1	-10.5	-7.8	-8.6	-8.5
Q4DAH6	-6.8	-6.3	-6.3	-6.9	-7.5	-6.8	-5.3	-5.9	-7.3	-6.2	-7	-5.8	-8.1	-6.2	-8.5	-6.8
Q4D762	2	-1.7	-6.6	-6.7	-5.1	-2.1	-8.3	3.2	12.6	-5.5	20.7	-3.9	-5.6	-4.4	-2.8	3.1
Q4D5P4	-7.2	-6.4	-6.7	-6.8	-6.3	-6.5	-6.6	-4.8	-6.2	-7	-5.3	-6.4	-7.6	-6.8	-6.7	-5.9
Q4D2B4	-6.9	-7	-7	-6.5	-7.4	-7.5	-6	-6.5	-8.2	-7	-7.8	-6.7	-9.3	-7	-9.2	-7.7
Q4D3X5	-6.8	-6.8	-7.3	-8.1	-7.6	-7.1	-5.8	-6.8	-7.7	-7.3	-6.7	-6.2	-8.4	-6.2	-8.4	-8.1
Q4D4R9	-3.1	-3.9	-4.2	-0.6	-1	0.3	-6.4	7.9	12.3	-7.2	23.8	-4.4	8.4	-4.7	12.6	3
Q4D7U8	-6.6	-5.2	-6.7	-7.6	-6.1	-6.5	-7.2	-0.5	1.9	-6.5	7.4	-6.1	-7.2	-4.9	-6.3	-4.4
Q4DAH8	-8.5	-7.5	-9.1	-8.5	-8.8	-8.8	-7.6	-7.4	-10	-9.2	-7.9	-7.9	-9.5	-8.4	-7.5	-8.9
Q4D763	-6.9	-7.4	-6.7	-7.3	-6.7	-7.1	-5.9	-6.3	-6.8	-6.8	-8.1	-5.6	-7.5	-6.1	-6.2	-7.1
Q4D4S0	-0.4	-2.1	-2.1	1.5	1.7	3.5	-5.5	10.8	17.2	-5.6	30.6	-3	12.9	-2.5	0.9	5.9
Q4DC02	-8.5	-7	-8.1	-6.5	-7.5	-6.8	-8	-3.3	-4.7	-8.6	-6.2	-9	-9.6	-7.6	-8.2	-6.8
Q4D7V0	-7.2	-6.9	-6.9	-7.5	-7.2	-7.3	-6.7	-7	-8.9	-7.1	-7.4	-6.3	-8.4	-7.2	-6.2	-7.7
Q4D3X8	-7.7	-7.1	-6.5	-8.1	-7.3	-7.1	-6.6	-6.4	-7.5	-7.5	-8.8	-6.4	-8.3	-7.3	-7.1	-6.9
Q4D394	-5.7	-5.7	-6.1	-6.9	-5.6	-6.2	-4.5	-4.8	-6.2	-6.1	-6.3	-5.2	-6.5	-5.3	-5.7	-5.8
Q4DC03	-5.8	-6.2	-6.8	-7.4	-7	-7.2	-5.8	-6.3	-6.9	-6.2	-6.7	-5.6	-9.1	-5.9	-8.2	-6.8
Q4D030	-6.9	-7.1	-6.5	-7.9	-6.5	-7.1	-6.6	-5	-8	-7.1	-5.7	-6.7	-7.1	-6.8	-5.7	-6.4
Q4D6H0	-6.8	-7	-6.9	-7.3	-6.9	-7.1	-5.9	-6.6	-8.4	-6.5	-7.5	-5.8	-7.6	-7	-7	-7.6
Q4DB63	-6.6	-6.8	-6.1	-6.5	-7.2	-6.7	-6.5	-5.9	-7	-6.3	-6.4	-5.7	-7.5	-6.2	-5.4	-7.7
Q4D1P7	-7.1	-7.4	-7.2	-8.2	-8.1	-7.9	-6.1	-7.1	-8.7	-7.1	-9.7	-6.4	-10.6	-6.8	-10.4	-7.8
Q4D766	-6.8	-7.2	-6	-7.7	-7.2	-7.5	-5.9	-6	-7.6	-7.1	-7.1	-5.9	-7.5	-6.6	-7.6	-7.9
Q4DAI2	-6.8	-6.8	-7	-6.7	-7.5	-7.4	-6.8	-6.1	-8.4	-7.3	-7.7	-6.7	-9.1	-7.1	-9.1	-7.5
Q4D6H1	-6.5	-7.1	-6.4	-8.2	-7.4	-7.3	-6.3	-5.5	-7.8	-6.7	-8.8	-6.3	-9.7	-6.5	-8.9	-8
Q4DB65	-6.2	-6.1	-6.7	-7	-6.5	-6.7	-6.2	-6.6	-7.5	-6.4	-6.9	-6.2	-7.8	-6.4	-8.7	-7.1
Q4D7V7	-7.8	-7.2	-9.1	-8.5	-7.8	-9.1	-7.1	-6.6	-8.2	-8.1	-10.6	-7.4	-10.1	-6.8	-7.6	-7.9
Q4D1P8	-6.9	-5.7	-6.7	-7	-7.1	-6.2	-7.2	-6.2	-7	-6.9	-7.4	-6.6	-8.5	-7.2	-7.4	-7
Q4D3Y1	-7.7	-8.5	-8	-9.9	-8.7	-8.5	-5.7	-8.3	-9	-7	-11.2	-6.4	-11.4	-6.5	-6.9	-9
Q4D9J8	-5.7	-6	-5.8	-6.9	-7	-6.4	-5.3	-5.8	-6.7	-5.9	-7.3	-6.1	-7.3	-6.2	-6.4	-6.6
Q4D2C3	-6.2	-6.2	-5.8	-7	-5.9	-6.1	-5.5	-5.4	-6.7	-6.2	-6.6	-5.2	-5.9	-5.8	-7.4	-6.9
Q4D6H2	-7.7	-7.6	-7.5	-7.7	-8.5	-8.6	-6.7	-8.4	-9.7	-7.4	-9.7	-7	-11.3	-8.1	-8.5	-9.2
Q4D3Y2	-7.7	-7.9	-7.6	-8.2	-7.9	-7.8	-6.4	-6.6	-8.8	-7.6	-9.3	-6.7	-9.6	-7.6	-7.3	-8.4
Q4D4S7	-7.2	-6.6	-6.1	-6.6	-6.7	-6.7	-6.1	-5.6	-7.5	-7	-6.9	-6	-8.3	-7.1	-7.7	-7
Q4DAI4	-6.9	-8.3	-7.4	-8.3	-7.9	-7.4	-5.8	-7.3	-8.6	-7	-8.9	-6.2	-7.9	-6.7	-8.7	-8.4
Q4D9J9	-7.7	-7.5	-8	-8	-7.9	-7.7	-6.1	-7.3	-9	-7.5	-9.4	-7	-10.3	-7.2	-8.9	-8.2
Q4DC09	-7.8	-8.1	-8.8	-9.2	-8.7	-8.2	-6.9	-6.9	-9	-7.7	-6	-7.3	-12.3	-7.7	-9.2	-9.2
Q4DB68	-8	-7.4	-7.8	-8.9	-7.7	-7.9	-5.6	-6.7	-7.1	-6.7	-9.5	-6.2	-7.7	-6.1	-7.4	-8.3
Q4DC10	-4.6	-4.1	-7.1	-6.2	-6.6	-6.7	-7.9	5.4	6.7	-7.4	12	-6.8	-5.7	-5.2	-7.3	2
Q4D9P0	-5.8	-6.2	-6.1	-7.6	-6.8	-6.5	-5.1	-6.3	-6.8	-6	-6.7	-5.4	-7.3	-5.5	-8.2	-6.2
Q4D2C5	-6.3	-6.4	-6.7	-8	-6.7	-7.1	-5.1	-7	-8	-6.1	-7	-5.7	-9.1	-5.9	-7.1	-7.6
Q4D6H4	-7.4	-7.7	-9.2	-9	-9.1	-9.6	-6.9	-6.7	-8.9	-8.4	-11	-7.8	-10	-8.1	-7.9	-9.5
Q4D1Q2	-6.2	-5.9	-6.7	-8.2	-7.2	-6.8	-6.3	0.2	0.3	-6.1	-0.5	-5.7	-7.8	-6.1	-8	-6.4
Q4D5Q6	-7.1	-7.5	-7	-7.5	-7.4	-7.6	-5.8	-7.5	-7.9	-6.6	-8.3	-6.1	-9.5	-6.6	-7.5	-8
Q4DB72	-5.6	-6.1	-6	-6.6	-6.1	-6.5	-5.7	-5.4	-6.7	-5.9	-6.2	-5.7	-7.9	-6.4	-6.7	-5.9
Q4D771	-8	-7.9	-8.1	-7.7	-8.4	-8.5	-7	-8.3	-10	-8.2	-9.6	-7.3	-10.8	-7.8	-10.6	-9.4
Q4D8L5	-7.4	-7.1	-7.6	-7.9	-7.2	-8	-6.5	-7.6	-7.3	-7.5	-5.8	-7	-9	-7.1	-9.1	-7.7
Q4D046	-6.4	-6.2	-6.9	-7.4	-7.9	-8.3	-7.2	-4.8	-8.8	-7.8	-5.8	-7.4	-9.4	-6.5	-9.2	-6.2
Q4D9P1	-6.3	-7	-6.6	-7.8	-6.4	-6.8	-5.4	-6.1	-7	-6.2	-7.1	-6.2	-7.8	-6	-6.4	-7
Q4D1R8	-6.2	-6.9	-6.4	-6	-6.7	-6.5	-5.8	-6.2	-7.8	-6.6	-7.3	-6	-8.4	-6.7	-8	-7.5
Q4D7W2	-6.1	-6.5	-5.6	-7.5	-6.5	-6.6	-3.8	-4.8	-5.4	-6.3	-5.8	-4.4	-6.4	-4.2	-6.6	-6.6
Q4D774	-6.7	-6.5	-6.1	-6.1	-6	-6.8	-7	-6.2	-7.4	-6.7	-6.5	-6.4	-8.1	-7.6	-6.5	-7.6
Q4D4T0	-6.6	-6.5	-6.6	-6.8	-7.5	-7.1	-5.1	-6.9	-7.4	-6.7	-7.3	-5.9	-8.3	-5.7	-7.7	-7.2
Q4D8L7	-7.1	-7.1	-6.9	-7.7	-6.8	-6.7	-7.1	-5.2	-9	-7	-4	-6.7	-8.6	-6.8	-8.4	-6.9
Q4DC12	-5.9	-5.6	-6.7	-6.8	-6	-6.3	-5.3	-4.4	-6.1	-5.6	-5.6	-5.6	-7.7	-4.9	-7.2	-5.8
Q4D047	-7.3	-7.5	-7.3	-8.3	-7.6	-7.8	-6.4	-8.3	-9.5	-7.2	-9.6	-6.6	-10.1	-7	-9.6	-8.6
Q4D9P2	-7.9	-7.8	-8.4	-9.3	-8.9	-8.4	-6.6	-7.3	-9.1	-8.3	-7.2	-7	-11.6	-7.4	-7.1	-8.8
Q4D1R9	-6.1	-5.9	-6.2	-5.6	-6	-6.1	-5.3	-5.7	-7.2	-5.9	-7.2	-5.5	-8.2	-5.9	-8.1	-6.7
Q4D0W8	-7.3	-7.1	-6.8	-7.4	-7.2	-7.1	-6.7	-6.6	-7.9	-7.1	-9	-6.6	-8.5	-7.1	-8.4	-7.7
Q4D2C8	-6.5	-6.3	-6.6	-5.8	-6.3	-6.4	-6.2	-5.5	-8.2	-6.5	-7.1	-6.9	-8.4	-6.8	-7.4	-6.7
Q4D6I5	-6.2	-5.5	-5.2	-6.2	-5.9	-6	-4.8	-5.4	-6.9	-5.8	-6.7	-5.4	-7.6	-5.6	-6.5	-6.1
Q4D8L8	-8.2	-7.6	-7.9	-8.4	-7.7	-7.7	-6.2	-7.8	-9.8	-7.7	-9.1	-7	-8.6	-7.2	-8.4	-8.7
Q4DC13	-2.6	-3	-1.7	-2.7	-1.1	-2	-4.1	5.3	5.6	-3	8.4	-2.7	4.6	-3.3	22.2	3.1
Q4DAK8	-7.7	-6.9	-7.7	-7.6	-7.2	-7.7	-6.8	-6.5	-9.1	-8.4	-7.5	-8	-9.5	-7.7	-8.5	-7.6
Q4D9P3	-7.7	-7.7	-7.6	-7.5	-8	-8	-7.1	-7.2	-10.7	-8.3	-9.4	-7.2	-10.3	-7.7	-9.2	-8.3
Q4D7X9	-7.5	-6.8	-6.8	-6.1	-7.2	-6.8	-6.5	-6.2	-8.4	-7.9	-7.4	-7	-8.2	-7.1	-7.5	-7.7
Q4D5R7	-5.9	-6.3	-5.5	-6.7	-6.2	-6.2	-4.6	-7.1	-6.9	-5.6	-7.5	-5.2	-8	-5.7	-7.6	-7
Q4D2D7	-5.4	-6	-6	-6.6	-6.9	-7.1	-6.7	-6	-6.9	-6	-6.2	-6	-8.3	-6.6	-9.5	-6.8
Q4D408	-7.1	-6.4	-7.1	-7.1	-7.1	-8	-6.7	-6.3	-7.5	-7.4	-4.3	-6.8	-8.2	-7.6	-7.2	-7.2
Q4D4W5	-7.5	-7.7	-7.6	-9	-8.4	-8.3	-7	-7.8	-9.4	-7.6	-8.4	-6.9	-10.3	-7.5	-8.6	-8.5
Q4D056	-7.4	-8.3	-7.8	-8.7	-7.5	-7.5	-5.8	-6.6	-8.4	-7.2	-9.4	-7.1	-8.4	-6.7	-8.3	-6.8
Q4D777	-5.9	-5.8	-5.7	-6.7	-6.4	-6.3	-4.8	-5.2	-6.5	-5	-6.6	-5	-7.1	-5.2	-6.9	-6.5
Q4D6L5	-5.4	-6.1	-5.9	-6	-6.2	-6.4	-6.9	-3.1	-4.9	-6.6	-4.7	-6.2	-6.4	-6.4	-6.2	-6.4
Q4D409	-8.1	-7.4	-8.1	-9.1	-9.1	-8.4	-7.3	-6.7	-9.4	-8.4	-8	-7.3	-11	-7.8	-10.9	-9.5
Q4D8M1	-7.8	-7	-7.2	-8.1	-8.2	-7.9	-6.3	-8.2	-8.8	-7.2	-9.6	-6.7	-10.2	-7	-9.7	-8.5
Q4D3C4	-7.5	-8.4	-7.4	-8.5	-8.1	-8.1	-6.7	-7.9	-9.4	-8.1	-4	-7.1	-9.7	-7.8	-9.1	-8.4
Q4D1S2	-7.7	-7.4	-7.2	-8.6	-7.3	-7.3	-6.2	-7.1	-8.8	-7.8	-8.1	-6.7	-7.9	-7.6	-6.7	-7.5
Q4D4Y9	-7.8	-6.7	-6.8	-7.5	-7	-6.7	-7.1	-3	-3.6	-7.9	-2.1	-6.8	-4.8	-7.6	-4.1	-6.6
Q4D060	-7.2	-6.4	-7.9	-8.2	-7.3	-7.5	-7.5	-5.6	-6.4	-7.2	-7.2	-7	-8.9	-7.5	-6.3	-6.6
Q4DC16	-8.8	-8.5	-8.2	-7.8	-8.8	-8.6	-7.2	-8.1	-10.9	-8.5	-8.1	-8	-11.3	-8.8	-9.9	-9.9
Q4D9P7	-8.9	-8.6	-8.4	-8.8	-8.8	-8.7	-7.3	-8.5	-10.5	-9.1	-10.1	-8.1	-11.3	-8.6	-9.9	-10.4
Q4D0Z5	-6.3	-6.8	-6.5	-8.5	-7.7	-7.2	-5.6	-6.4	-7.7	-6.3	-7.6	-6.1	-8.8	-6	-9.8	-7.7
Q4D1S3	-6.8	-6.7	-6.4	-7.9	-7.4	-6.8	-5.7	-6.7	-8.3	-6.9	-7.3	-6.2	-8.8	-6.2	-7.2	-7.6
Q4D2E1	-7.2	-7.2	-7	-6.9	-7.2	-7.3	-6	-6.4	-8	-7.5	-8.8	-6.3	-8.7	-6.8	-9.2	-7.9
Q4D8M8	-8.3	-7.8	-7.7	-9	-8.2	-7.9	-7.3	-7.5	-8.3	-7.8	-7.4	-7.3	-10.3	-8.1	-8.6	-8.1
Q4DC18	-7	-6.9	-7.7	-7.3	-7	-7.1	-6.7	-6.8	-8.1	-7	-7.5	-6.7	-9	-6.9	-9.3	-7.9
Q4D3D2	-9.4	-9.2	-9.6	-10.5	-9.4	-9.7	-6.9	-9.1	-10.8	-8.9	-10.9	-7.8	-8.4	-8.5	0.5	-10.4
Q4DAL9	-6.8	-6.2	-5.9	-7.2	-5.9	-6.2	-4.7	-5.7	-7	-6.2	-7.5	-5.1	-7.4	-5.7	-7.3	-6.4
Q4D1S5	-5.4	-5.1	-6	-5.3	-5.2	-6.1	-5.7	-4	-5.6	-6	-4.4	-5.8	-6.4	-6.4	-6.2	-5.4
Q4D787	-6.8	-6.2	-6.9	-7.2	-6.6	-6.6	-6	-5.9	-6.3	-5.9	-7.2	-6.1	-8.5	-6.3	-7.9	-6.9
Q4D2E4	-6.3	-6.8	-7	-8.8	-7.2	-7.1	-4.8	-7.6	-8.2	-5.2	-8.9	-6	-9.8	-5.3	-8.7	-7.4
Q4D8N0	-7	-7.2	-6.6	-7.5	-7	-7	-5.7	-6.7	-8.1	-6.6	-8.1	-6	-9.4	-7	-7.6	-8.3
Q4DBE4	-5.1	-5.1	-5.9	-6.8	-6.3	-5.9	-4.4	-5.5	-6.2	-4.7	-6.9	-4.5	-7.5	-4.8	-7.9	-6.3
Q4DAM1	-7.4	-7.5	-7.4	-8	-8.1	-8	-6.7	-7.8	-8.9	-8	-6.3	-6.9	-10.5	-7.4	-10.9	-8.7
Q4D425	-7.5	-8.1	-8.2	-8.2	-7.4	-7.6	-6	-7.2	-8.7	-7.1	-8.9	-6.8	-9.5	-6.6	-8.5	-7.9
Q4D6M2	-7.9	-7.9	-7.8	-8.8	-9	-8.9	-7.3	-7.7	-9.7	-8.2	-9.5	-7.3	-11.3	-8.1	-11.5	-9.1
Q4D3D5	-8.2	-8.4	-8.1	-8.3	-8.5	-9	-7.1	-8	-10.5	-7.7	-8.7	-7.7	-11.7	-8.6	-11.1	-9.4
Q4D426	-7.6	-7.1	-7.9	-7.9	-7.5	-8.5	-6.2	-7.6	-8.5	-7.2	-8	-7.3	-9.2	-7.5	-8.1	-8.6
Q4DAN8	-7.7	-7.2	-7.2	-8.2	-7.7	-7.5	-7.2	-6.7	-7.5	-8.6	-8.9	-7.5	-9.9	-8.2	-9.1	-7.7
Q4D794	-7	-6.9	-6.8	-6.5	-7.9	-7.5	-6.9	-6.8	-8.1	-7.5	-8.3	-6.6	-10.2	-7	-9.2	-7.8
Q4D2E6	-8	-8.1	-8	-7.6	-8.1	-8.6	-7.2	-8.1	-10.5	-8.1	-7.4	-7.1	-7.3	-8.2	-7.8	-9.8
Q4D8N2	-6.8	-6.8	-6.7	-6.8	-7.3	-7.1	-6.4	-6.4	-8.6	-6.1	-7	-6.1	-8.7	-7	-7.3	-6.8
Q4D4Z3	-7.7	-7.3	-7.4	-7.9	-8	-7.4	-7	-4.7	-6.2	-8.3	-0.6	-7.5	-9.7	-7.4	-8.4	-7.1
Q4D100	-8.8	-8.5	-8.4	-9.4	-8.2	-8.3	-6.7	-7	-9.1	-8.4	-7.6	-7.4	-9.3	-7.5	-7.8	-9.9
Q4DAN9	-6	-7.1	-7.8	-6.8	-6.5	-5.9	-7.1	-2	-6.6	-6.7	-3.1	-7.1	-6.5	-9.1	-3.3	-5.9
Q4D7A6	-7.8	-7.7	-8	-8.4	-8.3	-8	-7.3	-6.3	-9.5	-7.7	-6.3	-7.8	-9.9	-7.9	-7	-8.5
Q4D513	-8.1	-7.7	-7.7	-8.2	-7.8	-7.9	-6.6	-7.9	-9.6	-8.3	-9.2	-6.8	-10.2	-7.6	-10	-9.3
Q4D7A8	-7.1	-7.1	-7	-7.2	-7	-6.9	-6.6	-6.1	-7.8	-7.3	-8	-6.4	-9.2	-6.9	-8.9	-7.1
Q4D2I3	-9.2	-8.7	-9.3	-9.3	-9.3	-9.5	-7.3	-8.2	-8.5	-8.8	-0.1	-8.4	-10.3	-7.5	-10.2	-9.8
Q4D5S6	-6	-6	-5.9	-6.8	-6	-6.4	-6.6	-5.3	-6.6	-6.8	-6.1	-5.8	-8.2	-6.4	-6.5	-5.7
Q4D1T1	-8.2	-8.2	-7.7	-7.7	-8.6	-8.3	-6.8	-8.3	-10.6	-8.1	-8.7	-7.2	-10.3	-8	-9.1	-9.3
Q4D514	-6	-5.6	-6.2	-6.1	-6.1	-6.2	-5.9	-5.7	-7.1	-6.2	-6.4	-5.6	-7.1	-7.2	-7.4	-6.4
Q4D8P5	-8.9	-8.8	-8.6	-9.8	-9.1	-8.5	-7.3	-7.7	-7.9	-8.4	-7.3	-7.6	-8.8	-8	5.9	-9.2
Q4D9Q4	-6.2	-5.2	-6.3	-5.8	-6.7	-6.2	-6.5	-2.4	-2.6	-5.5	1.7	-5.9	-9.3	-6.2	-6.2	-4.4
Q4D810	-7.2	-7.2	-6.3	-8	-7.2	-7.2	-5.6	-7.2	-8.9	-7.2	-8.3	-6	-8.6	-6.5	-9	-8.3
Q4D102	-6.1	-6.6	-6.4	-6.9	-6.9	-6.6	-6.3	-5.7	-7.2	-6.8	-8	-5.9	-8.3	-6.9	-8.1	-7.5
Q4D429	-8	-7.9	-7.9	-9.6	-8.4	-8.2	-6.5	-8.3	-9.2	-7.7	-10	-6.5	-10.9	-7.5	-9.3	-8.2
Q4D7B0	-7.6	-7.4	-7.6	-7.5	-7.1	-6.9	-6	-6.6	-7.8	-7.8	-7.1	-6.8	-7.8	-7.1	-7.9	-7.4
Q4D2I4	-6.8	-7.4	-7.6	-7.7	-8	-7.9	-6.9	-6.1	-8.2	-7.5	-9.4	-6.7	-7	-7.1	-7.2	-7.3
Q4D5S8	-8.6	-7.3	-8.5	-8.4	-8.5	-8.7	-6.5	-6.1	-9.2	-7.9	-9	-7.3	-10.8	-7.2	-6.5	-8.9
Q4D080	-8.8	-8.4	-7.3	-8.3	-7.9	-8.3	-7.8	-6.6	-9.2	-7.8	-7.1	-6.5	-10.1	-8.5	-7.4	-8.8
Q4DAP3	-7.2	-7.5	-7	-7.5	-7.2	-7.3	-6.5	-6.6	-9	-7.4	-7.4	-6.7	-9.9	-7	-9.4	-8.3
Q4D3F1	-6.9	-6.8	-6.7	-7.4	-7.1	-7.2	-6	-6.8	-8.9	-6.7	-7.6	-6.1	-10	-7.1	-8.6	-7.4
Q4D083	-8.7	-7.8	-7.4	-8.3	-7.7	-8.4	-7.7	-6.7	-7.4	-8	-5.6	-7.6	-8.9	-7.8	-7.1	-7.3
Q4D110	-6.4	-6.3	-6	-6.6	-6.1	-6.6	-5.5	-6.4	-6.9	-6.3	-7.5	-5.9	-7.8	-6.1	-7.5	-6.6
Q4DAP4	-7	-6.8	-7.6	-7	-7.2	-7.3	-6.2	-6.8	-8.1	-7.5	-8.6	-6.9	-8.7	-7	-6.7	-7.6
Q4D5T1	-7.2	-7	-6.8	-8.5	-7.4	-7.5	-6	-7.1	-7.7	-7.4	-8	-6.6	-9.9	-6.6	-7.9	-7.3
Q4DBF8	-8	-8	-7.4	-8.2	-8.2	-7.8	-6.2	-7.4	-8.9	-6.9	-9.5	-6.2	-10.3	-7.3	-9.4	-8.9
Q4D084	-7.9	-7	-8.1	-7.7	-7.9	-7.8	-7.3	-6.4	-7.8	-8.1	-7.3	-7.4	-10.3	-7.4	-8.7	-7.3
Q4DC56	-7.8	-8.4	-8.4	-8.9	-8.5	-8.3	-7.2	-6.8	-8.7	-8.3	-8.4	-7.7	-11.3	-8.3	-9.1	-8.7
Q4D111	-8.1	-7.6	-7.7	-7.3	-7.8	-7.9	-6.3	-7.7	-9.6	-7.5	-8.6	-7.2	-9.9	-7.9	-8.5	-8.2
Q4D6M9	-6.8	-6.1	-6.8	-8.2	-7.6	-7.8	-7.5	-1.9	-6.5	-6.7	-5	-6.6	-7.5	-6.9	-7.1	-6.5
Q4D8P9	-8.4	-7.8	-7.6	-6.9	-8.4	-8.7	-7.9	-8.1	-10.3	-8.9	-8.4	-7.5	-10.9	-8.4	-9	-8.9
Q4D818	-7.1	-7.4	-8.1	-8	-8.3	-8.1	-7.3	-5.5	-9	-8.2	-8	-7.4	-11.5	-7.6	-8.1	-9.4
Q4D3F5	-7.2	-6.4	-6.1	-6.8	-7.3	-6.9	-5.9	-6.8	-9	-6.8	-7.7	-6.1	-6.9	-6.7	-5.4	-7.7
Q4D7B5	-7	-6.9	-6.7	-7.2	-7.5	-7.9	-7.1	-6.5	-8.2	-7	-8.8	-6.8	-8.7	-7.3	-7.8	-7.4
Q4D112	-7.6	-7	-6.8	-7	-7.2	-7.6	-7.1	-6.8	-8.8	-7.2	-7.7	-7.1	-9.3	-7.7	-8.4	-7.8
Q4D436	-8.4	-8.3	-7.8	-8.4	-8.2	-8.3	-7.1	-8.5	-10.7	-7.7	-9.2	-7.5	-10.5	-8	-10.1	-8.9
Q4DAP6	-6.1	-5.8	-5.8	-6.1	-6.2	-6.2	-5.7	-5.8	-6.9	-6.2	-7.2	-6.1	-8.3	-6.7	-6.3	-6.3
Q4D6N0	-8.1	-8.3	-8.6	-9	-9.1	-9.4	-7.7	-7.8	-9.3	-8	-5.3	-7.9	-10.4	-8.3	-9.2	-8.8
Q4D5T3	-9.2	-7.9	-8.7	-8.9	-8.7	-9.2	-7.8	-8.3	-10.1	-8.3	-7.7	-7.8	-10.8	-8.6	-9.2	-8.6
Q4D526	-7.7	-7.8	-7.4	-8.3	-7.7	-7.8	-7.4	-6.9	-9.6	-7.7	-9.3	-7.1	-9.8	-7.9	-10.3	-8.5
Q4D9R1	-7.2	-7.7	-7.3	-7.6	-7.7	-7.4	-6.9	-6.2	-7.1	-6.9	-7.6	-6.3	-9.1	-7.8	-7.9	-7.4
Q4DC59	-6.9	-7.1	-7	-6.9	-6.8	-7.2	-6.6	-5.9	-7.9	-6.5	-7.5	-6.3	-9	-7.2	-6.7	-8.1
Q4DBH2	-7.9	-7.9	-8	-8.8	-7.7	-8.1	-7	-8.9	-8.7	-7.5	-9.1	-6.9	-9.9	-7.8	-7.4	-8.3
Q4D2L9	-7.6	-8.5	-7.2	-7.6	-7.4	-7.6	-6.6	-6.9	-8.6	-7.5	-8.1	-6.9	-9.6	-7.2	-8.1	-7.8
Q4D8Q4	-6.8	-6.9	-7.3	-7.9	-7.8	-7.7	-5.9	-7.4	-8.2	-5.9	-8.1	-6.3	-10.4	-6.6	-10.2	-8
Q4D116	-6	-5.8	-5.8	-6.8	-5.3	-5.8	-5.1	-5.5	-6.9	-6.1	-6.1	-5.1	-6.7	-5.8	-6.9	-6
Q4D7B7	-8.3	-8.5	-7.2	-9.6	-8.4	-7.4	-6.6	-7	-7.1	-7.4	-8.4	-7.3	-9.5	-5.9	-8.8	-8.5
Q4D6N2	-7.5	-7.6	-7.3	-7.5	-7.8	-8	-6.9	-7	-9.1	-7.4	-8.5	-7.4	-10	-7.7	-8.8	-8.1
Q4DAR3	-8	-7.6	-7.5	-8.1	-8.2	-7.7	-8.4	-7.8	-9.6	-8	-9.1	-7.1	-11.2	-7.6	-8	-8.8
Q4DBH4	-8.1	-8.6	-8	-8.5	-7	-7.2	-6.6	-6.8	-7.8	-8.2	-7.6	-7.9	-8.4	-7.1	-7.3	-7.5
Q4D528	-7.8	-7.9	-7.9	-7.9	-8.4	-8	-6.8	-7.6	-10	-7.8	-9.4	-7.2	-11.2	-7.9	-11.1	-8.9
Q4D6N6	-6.4	-6.3	-6.5	-6.7	-6.3	-6.3	-5.4	-6.8	-7.3	-6.1	-6.5	-5.5	-8.5	-6.1	-7.7	-6.6
Q4D467	-6.4	-6.9	-6.2	-8	-6.5	-7	-5.3	-6.5	-7.3	-6	-7.2	-5.6	-8.5	-5.7	-7.6	-6.7
Q4D5V9	-6.2	-6.6	-6	-6.6	-5.7	-6.1	-4.5	-5.4	-6.4	-6.2	-4.9	-5.5	-6	-5.5	-6.8	-6.7
Q4DBH5	-6.4	-6.2	-6.1	-6.8	-6.4	-6.2	-5.7	-5.5	-7.6	-6.4	-7.3	-5.9	-8.6	-6.3	-7.1	-6.7
Q4DAR4	-7.1	-7.9	-7.2	-8.1	-7.4	-8.2	-6.3	-6.2	-7.9	-7.2	-7	-6.4	-7.8	-7.4	-7.4	-7.1
Q4D1U2	-7.8	-8.1	-7.8	-8.6	-7.6	-8	-7	-6.9	-10.2	-7.9	-8.4	-7.1	-9.8	-8.2	-7.7	-7.8
Q4D093	-7.6	-7.7	-7.2	-7.5	-8.2	-8.3	-6.9	-7.7	-10.4	-7.3	-9	-7.2	-10.9	-7.6	-11.2	-8.6
Q4DC63	-6.2	-6.5	-6.5	-7.6	-7.4	-7.4	-6.1	-6.3	-7.8	-6.7	-7.1	-6.1	-9	-6.4	-8.3	-7.5
Q4D7D8	-6.3	-5.7	-5.8	-5.4	-5.9	-5.9	-6.5	-5.3	-6.4	-5.5	-6	-5.5	-7	-6.1	-7.4	-5.8
Q4D468	-7.5	-7.5	-6.9	-7.6	-7.8	-7.5	-7.6	-6.3	-8.7	-7.7	-7.9	-7.3	-10	-8.3	-8.3	-9.4
Q4DBH6	-7.6	-6.6	-8.5	-8.9	-8.9	-8.6	-8.1	-1.2	-3.9	-9	10.5	-7.9	-4.9	-7.6	-1	-4.5
Q4D1U3	-6.8	-7.5	-6.4	-7.8	-6.9	-7	-5.1	-6.8	-8	-6.2	-7.8	-5.9	-8.9	-5.6	-8.9	-7.4
Q4D828	-7.5	-7.4	-7.3	-7.7	-7.8	-7.8	-8	-7.3	-8.8	-8.4	-6.1	-6.9	-9.4	-7.6	-7.1	-9
Q4D469	-7	-7.3	-6.5	-6.9	-6.9	-6.7	-6	-6.5	-7.3	-6.7	-6.7	-6.7	-8.1	-6.8	-8.2	-7.2
Q4D5W2	-6.4	-6.2	-6	-6.5	-6	-6.4	-5.6	-5.7	-6.9	-6.1	-6.7	-5.8	-7.6	-6.2	-8.4	-7.1
Q4D1V0	-7.1	-7.4	-7.1	-6.4	-7.4	-7.5	-6.9	-6.4	-8.5	-7.4	-8	-6.6	-8.6	-7.2	-6.8	-7.6
Q4D3G6	-7.9	-7.4	-7.8	-8.3	-7.7	-7.5	-6.8	-8.1	-9.4	-8.2	-7.3	-7.5	-10.7	-7.8	-9.4	-8.6
Q4D586	-5.2	-5.9	-5.2	-5.7	-6.4	-6.3	-4.7	-4.5	-5.9	-5.7	-5.9	-5	-6.9	-5.8	-6.7	-5.7
Q4D831	-8.4	-10.2	-9.5	-10.3	-9.1	-9.8	-7.7	-5.9	-8.7	-9.6	3.9	-8.2	-10.2	-7.8	-3.8	-8.6
Q4D2M6	-8.3	-7.7	-7.5	-7.9	-8.1	-8.2	-7.2	-7.2	-9.3	-7.9	-9.2	-7.8	-8.6	-7.9	-7.3	-8.7
Q4D3G7	-6.6	-7.1	-6.5	-7	-7.3	-7.3	-5.7	-6.2	-7.4	-6.2	-8.1	-6	-8.3	-6.6	-7.4	-6.9
Q4D832	-5.5	-5.7	-5.4	-6.9	-5.8	-6.1	-4.7	-4.3	-6	-5.4	-5.9	-4.8	-6.5	-5.1	-6.7	-6.2
Q4D8Q9	-7.9	-8.4	-7.3	-8.3	-7.3	-7.6	-6.5	-6.7	-8.1	-7.3	-8.7	-7	-7.9	-7.6	-7.2	-6.7
Q4DC68	-7	-6.7	-7	-7.7	-8	-7.7	-7	-6.7	-8.6	-7.3	-8.4	-6.9	-9.7	-7.4	-8	-8.5
Q4D6R3	-8.2	-8.2	-7.9	-7.9	-7.4	-7.7	-7.7	-7.7	-7.8	-7.7	-7.6	-7	-9.8	-8.3	-8	-7.9
Q4D5W5	-7.1	-6.6	-7.4	-7.5	-6.7	-6.6	-4.4	-6.5	-6.9	-6.4	-8.3	-4.9	-7.8	-5.3	-8.5	-6.9
Q4D588	-5.4	-6.7	-7.5	-7.4	-7.2	-6.9	-5.6	-5.9	-7.8	-5.8	-6.8	-5.9	-8.9	-5.3	-8.5	-7
Q4D7E5	-7.3	-8	-7.1	-8.3	-8.1	-7.8	-6.7	-7.5	-9.7	-6.5	-9.6	-6.7	-9.8	-7.2	-7.9	-8.9
Q4D472	-6.6	-6.7	-6.2	-7.2	-5.4	-5.8	-4.5	-6.2	-5.4	-5.6	-7.1	-5.1	-5.9	-5.1	-6	-5.3
Q4D1W7	-5.7	-6.1	-6	-6.8	-6.4	-6.6	-4.7	-6.1	-6.5	-5.9	-6.8	-5.4	-7.3	-5.1	-7.4	-6.1
Q4DC71	-7.7	-7.6	-7.1	-8	-8.2	-7.7	-6.4	-7	-7.8	-7.3	-8.7	-6.5	-9.4	-6.6	-9.3	-8.1
Q4D0C0	-7.3	-7.5	-7.4	-7.4	-7.7	-7.8	-6.9	-7.3	-9.4	-7.5	-8.6	-6.9	-10.9	-7.1	-7.5	-9
Q4D9Z1	-5.9	-6.3	-6	-7.1	-7.2	-7.1	-5.5	-6.6	-8	-6.3	-6.4	-6.1	-8.6	-6.4	-8.6	-6.5
Q4D6R6	-8.6	-9	-8.7	-9.2	-8.5	-8.9	-7.2	-6.8	-8.8	-8.8	-6.7	-8	-8.5	-9	-6.9	-8.2
Q4DAT8	-7.4	-7.4	-7.8	-8.2	-8.1	-7.5	-7	-6.8	-8.3	-7.5	-8.8	-6.8	-10.6	-7.9	-9.8	-7.7
Q4D2R0	-6.9	-7.6	-8.1	-8.8	-8.2	-7.6	-6.4	-7.7	-8.4	-7.1	-7.9	-6.7	-8	-6.9	-7.4	-7.7
Q4DC72	-6.2	-5.7	-5.4	-6	-5.9	-6.1	-5.6	-5.6	-6.1	-7.1	-5.8	-5.8	-7.1	-6.1	-6.8	-6.5
Q4D8V7	-6.7	-7.4	-6.8	-8.1	-7.2	-8.4	-7.4	-4.1	-4.6	-7.5	8.1	-6.9	-7.8	-6.2	-6.6	-7.6
Q4D9Z2	-7.7	-7.9	-7.9	-7.4	-8.4	-8	-6.9	-7.7	-9.8	-7.7	-8.9	-6.9	-9.9	-7.7	-7.9	-8.7
Q4D172	-7.4	-7.2	-7.1	-6.7	-7.8	-7.6	-7.5	-7	-9.4	-7.5	-8	-6.8	-7.7	-7.1	-7.6	-8.3
Q4D5W8	-6.4	-6.6	-6.6	-7.5	-7.3	-6.9	-5.9	-6.2	-7.1	-6.9	-6.8	-6	-8	-6.5	-7.3	-6.8
Q4D2R1	-7.4	-8.2	-8	-8.7	-8.1	-8	-7	-7.6	-7.5	-7.5	-8.5	-7.4	-10.8	-8.1	-8.6	-7.9
Q4D594	-8.2	-8.6	-8	-8.6	-8.8	-8.9	-6.9	-5.9	-8.5	-8.2	-1.6	-7.4	-9.9	-8.7	-10.6	-9.2
Q4D0D0	-8.7	-7.5	-8.1	-8.5	-8.9	-8.3	-7.5	-6.8	-10.1	-8.2	-8.3	-7.2	-10.8	-7.7	-10	-7.9
Q4D6T0	-7.8	-7.5	-7.5	-7.3	-8.2	-8.4	-7.2	-7.6	-9.2	-7.9	-9.2	-7.3	-10.4	-8.2	-10.3	-9
Q4D1X8	-7.6	-8	-7.8	-8	-7.8	-7.8	-6.8	-7.3	-8.8	-8	-9.6	-7.1	-10.1	-7.4	-9.1	-8.1
Q4D5W9	-7.8	-7.6	-7.1	-8.1	-7.5	-7.7	-6.9	-6.9	-9.1	-7.9	-8	-7.4	-9.3	-7.4	-7	-8.6
Q4D480	-8.5	-8.2	-8	-9.3	-7.7	-8.1	-6.8	-5.7	-3.8	-7.9	-4.2	-7.4	-10.2	-7.4	-6.7	-5
Q4DAU1	-6.6	-5.9	-5.6	-6.2	-6	-6.3	-5.4	-5.5	-6.7	-6	-6.4	-5.3	-6.9	-5.8	-7.4	-7.5
Q4D595	-8	-7.6	-7.4	-8.6	-8.2	-7.8	-7	-7.3	-8	-7.6	-7	-7.4	-10.8	-8.1	-9.6	-8.8
Q4D7F2	-6.3	-6.8	-6	-7	-6.7	-6.7	-5.7	-6	-7	-6.4	-7.7	-6.1	-8.7	-6	-7.5	-6.9
Q4D6T1	-6.2	-5.6	-6.3	-8.2	-6.8	-6.2	-4.3	-6	-7.2	-5.5	-6.4	-4.9	-8	-5	-9.1	-6.6
Q4D596	-6.2	-4	-7.4	-7.3	-6.5	-6.1	-6	-1.4	-5.3	-4.9	5.8	-5.7	-6.9	-5.9	-6.9	-6.7
Q4D7F4	-5.5	-5.7	-6.4	-7.5	-6.7	-6.6	-4.9	-5.4	-6.1	-5.8	-6.7	-5	-6.5	-5	-6.8	-7.1
Q4D3H8	-8.2	-8.5	-8.3	-9.2	-9.1	-9.1	-7.4	-7.6	-8.5	-7.9	-9.1	-8	-9.4	-8.5	-8.1	-9.7
Q4D6T3	-7.1	-7.3	-6.9	-7	-7.4	-7.5	-6.2	-6.7	-8.2	-7.1	-7.2	-6.9	-9.9	-7.1	-9	-7.6
Q4D1Y1	-6.2	-6.3	-6.6	-6.5	-6.9	-6.7	-5.4	-5.7	-7.1	-6.7	-7.4	-6.1	-9.3	-6	-7.9	-6.5
Q4D0F2	-7.7	-7.3	-7.6	-7.6	-7.6	-7.6	-6.8	-6.8	-9.6	-7.7	-8.1	-7.3	-8.6	-8.4	-7	-8.2
Q4D3H9	-8.1	-7.8	-7.5	-8.2	-8.2	-8.1	-6.4	-7.4	-9.1	-7.8	-9.4	-6.7	-10.5	-7.5	-10	-8.8
Q4D7F6	-6.7	-6.7	-7	-7.7	-7.4	-7.3	-5.5	-7.2	-7.6	-6.5	-7.5	-6.2	-8.3	-6.1	-8.4	-7.4
Q4D192	-7.3	-6.7	-7.6	-7.1	-7	-7	-5.6	-5.8	-8.3	-6.6	-6.8	-6.1	-9.1	-6.8	-6.7	-7.7
Q4D5X2	-8.7	-8.2	-7.9	-8.8	-8.4	-8.8	-7.3	-8.5	-10	-8	-10.5	-7.7	-11	-7.6	-9	-9.6
Q4DAU6	-7.7	-6.9	-7.3	-8.5	-7.6	-7.8	-6.8	-6.7	-8.7	-6.6	-8.6	-6.7	-9	-8	-8.4	-8
Q4D8W3	-7.3	-6.9	-7.1	-8.9	-8.6	-7.6	-6.5	-7.2	-8	-6.7	-8.7	-6.6	-10.8	-7	-9.1	-8.6
Q4DA08	-7	-6.6	-7.6	-8.1	-7.4	-7.2	-6.2	-6.7	-7.5	-6.5	-8.4	-6.2	-9.7	-6	-7.7	-7.2
Q4D193	-7.2	-6.7	-7.6	-7.6	-7.3	-7	-5.6	-5.8	-8.5	-6.3	-6.9	-5.9	-9.2	-6.7	-7.5	-7.7
Q4D5X3	-6	-5.7	-6.1	-6.6	-6.2	-6.5	-5.5	-5.6	-7.2	-6.3	-6.4	-5.7	-7.8	-6.1	-7.5	-6.7
Q4DCB3	-7.1	-6.7	-6.6	-7.2	-6.9	-7	-6	-6.3	-8.3	-6.6	-8.3	-6.3	-7.7	-6.8	-8	-7.6
Q4D0F4	-8.4	-8.3	-8.8	-9.3	-9	-9.1	-7.1	-6.7	-10.1	-8.1	-4.3	-7.6	-11.1	-7.5	-9.6	-9.1
Q4D8Y5	-7.9	-7.3	-7.1	-8.2	-7.4	-7.5	-6	-7.6	-7.9	-7	-8.1	-6.3	-9.1	-6.8	-9.1	-8.3
Q4D7F9	-7.3	-7.5	-7.1	-7.4	-7.7	-7.7	-6.9	-7.5	-9.6	-7.4	-8.3	-6.9	-8.4	-7.9	-9	-8.3
Q4D201	-7.5	-7.5	-8.2	-7.9	-7.4	-8	-6.4	-6.9	-8.3	-7.4	-9.6	-6.9	-8.4	-7.3	-5.6	-8.3
Q4DAU8	-6.6	-6.9	-6.9	-7.4	-6.3	-6.7	-4.5	-6.8	-8.2	-6	-8	-5.3	-8.2	-5.4	-8.5	-7.7
Q4DBK0	-6.9	-6.9	-6.2	-7.9	-6.6	-7	-5.8	-6.4	-7.8	-6.8	-7.5	-6.4	-8.6	-7.1	-8.2	-7.2
Q4D4A0	-6.7	-6.7	-6.6	-7.4	-7.3	-7.4	-6.3	-6.5	-8.7	-6.6	-8.6	-7.1	-9.6	-7.5	-9.1	-7.8
Q4DCB4	-7.6	-7.6	-7.3	-8.3	-7.8	-7.9	-6.8	-7.4	-8.9	-7.4	-9.3	-7.2	-9.1	-7.5	-8.4	-8.1
Q4D8Y7	-7.9	-7.9	-8.1	-9.3	-8.5	-8.7	-6.6	-7.6	-9.5	-7.4	-9.6	-7.2	-10.6	-7.4	-10.1	-8.8
Q4D5A5	-8.5	-8.5	-8.4	-9	-7.7	-8.6	-6.6	-7.9	-9.4	-8.5	-9.8	-7.8	-10.2	-7.5	-8.6	-9.1
Q4D874	-5.8	-6.1	-5.6	-6.7	-6	-6	-4.8	-5.2	-7.5	-5.7	-5.6	-5.8	-7.5	-6	-6.8	-6.3
Q4D198	-7.6	-7.3	-7	-7.6	-7.9	-7.8	-6.6	-8.2	-8.2	-7	-9.3	-6.8	-10.5	-7.1	-9.6	-8.7
Q4DAU9	-6.7	-7.1	-6.7	-7	-6.3	-7.1	-6.8	-6.4	-8.3	-6.9	-6.2	-6.7	-8.5	-7.3	-6.9	-7.3
Q4D4A3	-7.7	-6.7	-7.2	-7	-8.3	-7	-7.4	-4.8	-4.1	-7.7	-5.7	-7.3	-11.3	-8.3	-2.8	-6.5
Q4DCB6	-6.8	-7.2	-6.7	-7.8	-7.7	-7.3	-5.6	-6.7	-8.3	-6.4	-8	-6.7	-9.6	-7.7	-8.5	-8.2
Q4D8Y8	-6.7	-6.9	-6.5	-6.5	-6.8	-7.2	-6.3	-6.2	-7.7	-6.7	-7.9	-6.3	-9.4	-7.2	-6.6	-7.5
Q4D7G3	-6.5	-5.9	-6.5	-5.5	-6.1	-6.3	-5.8	-5.5	-7.4	-6.9	-6.4	-5.9	-7.3	-6	-7.5	-7.1
Q4D1A0	-7.8	-7.4	-8.9	-8.3	-8.2	-9.2	-7.1	-6.1	-9.4	-8.5	-9	-7.4	-10.6	-7.1	-8.1	-9
Q4D5X7	-6.7	-6.8	-6.6	-7.3	-6.4	-7.3	-5.6	-6	-7.8	-6.3	-6.9	-6	-8.8	-6.4	-6.9	-7
Q4D4A4	-6.3	-5.8	-6.6	-7	-6.7	-6.4	-5.2	-5.6	-7.4	-6.1	-7	-5.7	-8.2	-5.9	-8.6	-7.2
Q4D7G5	-7.1	-7.2	-7.5	-8.2	-7.1	-6.9	-6	-6.3	-7.8	-7.5	-7.6	-6.9	-8.5	-6.8	-8.5	-7.6
Q4DAV1	-6.3	-6.2	-6.5	-6.5	-7.1	-7.5	-5.9	-6.4	-7.9	-5.9	-7.6	-6.3	-9.2	-6.6	-8	-7.7
Q4D0H0	-7.6	-7.8	-7.5	-8.7	-7.7	-7.6	-6.3	-7.9	-9.8	-7.5	-9.3	-6.7	-10.4	-7.3	-8.7	-8.8
Q4DCD6	-6.3	-6.8	-6.2	-6.3	-6.7	-6.9	-5.5	-6.1	-6.7	-6.4	-6.6	-5.6	-7.5	-6	-7.2	-6.2
Q4D5B7	-7.3	-7.6	-7.9	-7.7	-7.8	-8	-6.5	-7	-8.3	-7.3	-8.3	-6.9	-9.5	-7.4	-8.3	-8
Q4D879	-6.5	-6.5	-6.7	-6.8	-6.8	-6.7	-6.6	-6.7	-8	-7.1	-7.5	-6.4	-9.1	-7.4	-8.2	-7.9
Q4DBK4	-7.4	-7.1	-7.4	-7.3	-7.9	-7.8	-6.3	-7.5	-8.8	-7.8	-8.3	-6.9	-9.8	-7.7	-8.9	-7.7
Q4D5Y5	-6	-6.3	-6.8	-6.1	-6.1	-6.2	-6.7	-4.2	-5.1	-7.1	-4.5	-6.9	-6.1	-6.4	-5.7	-6.4
Q4DAX3	-7.6	-7.2	-7.5	-7	-8.9	-8.4	-6.7	-7.4	-9.5	-7.4	-9.7	-7.2	-11.2	-7.8	-8.6	-8.9
Q4D3L9	-9	-7.8	-9	-9	-8.1	-9.5	-7.8	-6.1	-7.4	-8.8	-3.9	-8.2	-9.3	-7.4	-5.3	-6.9
Q4D218	-7.1	-7.5	-8.3	-8.3	-7	-7.6	-6.7	-5.9	-6.5	-6.3	-6.9	-6.8	-9.9	-6.5	-7.7	-8.1
Q4DBK5	-7.1	-7.6	-7.5	-8.1	-7.6	-7.8	-6.6	-7.3	-8.6	-6.9	-8.1	-7	-9.8	-7.4	-8.4	-8.3
Q4DAX6	-6.9	-5.4	-8.9	-8.5	-8.6	-7.5	-7.8	-2.8	-0.9	-8.5	3.5	-8	-6.8	-7.4	-5.2	-6.7
Q4D0H8	-7.5	-7.4	-7.1	-8.5	-7.6	-7.7	-6.5	-6.1	-7.6	-6.4	-7.6	-6.1	-9.8	-7.4	-8	-7.7
Q4D7H7	0.2	1.2	0.7	4.3	9.5	5.5	-6.3	12.8	18.2	-2.3	38.9	-1.7	26.9	-2	16.1	7.4
Q4D5D5	-7.5	-7.8	-8	-8.8	-8.6	-8.7	-6.6	-6	-5.6	-7.8	-4.4	-7	-9.5	-6.8	-9.6	-7.9
Q4D219	-7	-6.4	-6.6	-7.7	-6.9	-7	-5.8	-6	-8.6	-6.5	-7.6	-6	-8.9	-6.3	-8.5	-7.3
Q4D881	-7.1	-7.2	-7.3	-8.8	-7.7	-7.8	-6.3	-7.4	-9.7	-7.3	-9.2	-6.6	-9.1	-6.9	-7.3	-8.8
Q4D6U8	-0.1	-4.7	-5.9	-6.5	-4.9	-3.4	-6.4	0.2	6.6	-3.8	-4.3	-4.6	-5.7	-3.3	-7.4	-5.1
Q4D2U8	-6.3	-6.9	-6.5	-7.1	-6.7	-6.7	-5.7	-5.7	-7.4	-6.6	-7.3	-5.9	-8.8	-6.5	-8.3	-6.9
Q4D7H9	-7	-6.7	-6.9	-6.7	-6.9	-6.7	-6.4	-5.7	-7.6	-6.8	-5.8	-6.6	-9	-6.7	-7.5	-7.1
Q4D5E9	-7.2	-7.2	-7	-7.3	-7.3	-7.5	-6.2	-6.7	-7.5	-6.8	-8.6	-6.2	-9.6	-7	-7.8	-7.3
Q4D220	-7.5	-7.3	-7.3	-7.6	-7.3	-7.1	-7.4	-6.6	-7.9	-7.8	-8.6	-6.9	-9.3	-7.1	-7.8	-7.8
Q4D2V5	-5.7	-7.8	-7.6	-8.5	-8.3	-8.6	-7.3	-3	-1.9	-7.1	1	-7.7	-7	-6.5	-5.2	-5.5
Q4DAX9	-7.3	-7.5	-7.9	-8.8	-7.5	-7.7	-6.7	-7.1	-9	-6.9	-9	-7	-9.1	-7.5	-8.5	-8.3
Q4DA23	-7.5	-7.7	-7.3	-9.2	-8.4	-8.4	-7.4	-3.2	-6.7	-8.6	-4	-7.7	-8.7	-6.7	-8.1	-5.9
Q4DCG6	-9.1	-9	-8.5	-9.4	-8.6	-9.5	-7.8	-7.3	-8.6	-9.4	-3	-8.8	-7.7	-9.2	-6.5	-8.4
Q4D924	-8.1	-7.5	-8.8	-9.2	-8.5	-8.9	-8.1	-7.3	-9.9	-8.9	-8.9	-7.5	-9.2	-7.9	-7.7	-9.8
Q4D221	-6	-5.3	-6.6	-7.3	-6.6	-6.1	-7	-3.9	-3.2	-6.4	3.3	-5.3	-5.7	-5.9	-6.1	-5.1
Q4D1A8	-5.3	-5.8	-5.5	-6.7	-6.1	-6.1	-4.6	-5.3	-6.6	-5.2	-6.2	-5.5	-7.4	-5.3	-7.3	-6.2
Q4D8B5	-5.1	-5.3	-4.9	-6.8	-6	-6	-4.3	-5.6	-6.1	-6.1	-6	-4.7	-6.3	-4.5	-7.4	-5.8
Q4DBK8	-7.5	-7.7	-7.4	-7.3	-8.2	-7.9	-7	-7.8	-10.3	-7.6	-8.4	-7.1	-10.7	-7.9	-11.1	-9.6
Q4D926	-6.1	-5.8	-7.6	-8.6	-8.5	-8.5	-6.8	-3.4	-4	-6.6	-2.7	-6.9	-8.4	-7.6	-6.1	-8.5
Q4D3P0	-7.2	-6.7	-7.1	-7	-7.2	-7	-6.5	-6.7	-7.7	-6.8	-8.6	-6.3	-8.6	-6.5	-6.6	-7.3
Q4D7I3	-6.8	-6.5	-7.5	-8	-7.7	-7.3	-6.1	-6.6	-8.5	-6.7	-8.5	-6	-9.7	-6.5	-8.9	-8.2
Q4DBL0	-8.4	-7.7	-7.1	-7.9	-7.6	-7.5	-7.4	-3.7	-6.8	-8	-4.3	-7.6	-9.8	-6.6	-7.8	-7.9
Q4D1B0	-8.2	-8.5	-8.2	-9	-8	-8.5	-7.1	-8.9	-9.2	-7.9	-8.6	-6.9	-9.7	-7.5	-8.1	-8.6
Q4D8B6	-7.4	-8.5	-7.9	-7.8	-7.6	-7.1	-6.9	-4.9	-6.8	-8.6	-6.2	-7	-8.9	-7.5	-9.1	-8.3
Q4DA26	-6.9	-7.4	-7	-7.5	-7.3	-7.5	-5.8	-7.3	-9.3	-6.9	-8.9	-6.6	-9.5	-6.6	-9.4	-8.9
Q4DBL2	-5.9	-6.4	-5.5	-6.3	-6	-5.9	-4.5	-5.7	-7.1	-5.3	-7.1	-4.8	-7.7	-5.2	-7.2	-6.5
Q4D8B7	-7.9	-7.1	-8.1	-9	-7.6	-7.6	-6.6	-7.3	-9.4	-6.9	-9	-7.1	-9.3	-6.7	-9.4	-7.9
Q4D6W3	-6.7	-7.2	-7.9	-8.5	-7.6	-9.4	-7.4	-1.1	1.3	-8	10.8	-7.2	-3.1	-8.6	-6.4	-6.9
Q4DAY2	-7.1	-7.1	-7.2	-7.3	-8.1	-7.7	-5.6	-7.3	-8.6	-6.8	-9.6	-6.2	-9.8	-6.4	-10.2	-7.8
Q4D3P3	-7.6	-8.2	-7.8	-8.9	-8.8	-8.5	-6.6	-8	-9.2	-7.4	-10.7	-7.2	-12	-7.5	-11.1	-9
Q4D2W4	-6.9	-7	-6.7	-7.5	-6.7	-7.1	-5.3	-6.8	-8.3	-6.5	-7.7	-6.1	-8.8	-6.4	-7.8	-6.8
Q4D4F6	-7.9	-8.2	-7.6	-7.4	-7.8	-7.6	-6.6	-6.7	-8.5	-8.3	-7.4	-6.9	-6.2	-7.8	-7.4	-7.2
Q4D8C1	-7.2	-7.1	-7.2	-7.4	-7.4	-7.5	-6.1	-7.2	-8.5	-7	-7.9	-6.4	-8.9	-6.9	-7.9	-8.1
Q4D609	-7.3	-7.1	-6.8	-6	-6.7	-7.1	-7.1	-5.6	-7	-7.7	-5.2	-7	-7.9	-8	-6.2	-7.4
Q4DAY3	-7.2	-7.4	-7.2	-8.2	-8	-7.8	-5.6	-7.7	-8.7	-6.3	-9.2	-6.5	-9.8	-6.4	-9.7	-8.7
Q4D3P4	-8.4	-8.2	-7.9	-10.2	-9.1	-8.9	-7.2	-4.3	-9	-8.4	0	-7.7	-11.7	-8.1	-6.9	-9.9
Q4D236	-8	-8	-8.3	-7.9	-8.5	-8.6	-7.2	-7.8	-9.7	-7.8	-7.9	-7.2	-12	-8.5	-10	-9.1
Q4D5J4	-6.2	-6.4	-7	-7.3	-6.6	-6.8	-5	-6.7	-7.9	-6.1	-8	-5.4	-8.6	-6	-8.4	-6.8
Q4DBS4	-8.2	-7.4	-7	-8	-5	-7.1	-7.2	-2	-1.1	-7.9	5.2	-6.1	18.6	-7.7	30.6	-1
Q4D8C2	-6.3	-6.9	-6.3	-7.9	-6.1	-6.5	-6.6	-4.8	-7.3	-6.5	-5.9	-6.3	-5.8	-7.6	-6.1	-6.3
Q4D3P5	-7.6	-7.2	-6.9	-7.7	-6.8	-8.4	-6.5	-6.7	-8.5	-7.2	-7.2	-7	-7.8	-7.6	-5.7	-7.3
Q4DCJ0	-6.3	-6.7	-6.5	-7.1	-6.4	-6.9	-6.1	-3.2	-6.1	-7.7	-2.8	-6.5	-4.2	-6.6	-5.4	-6.7
Q4D4H2	-6.8	-6.4	-6.6	-6.6	-6.3	-6	-5.3	-5.8	-7.7	-5.9	-6.5	-5.4	-8.7	-5.8	-8.6	-7.2
Q4D0J6	-6.9	-6.9	-6.7	-6.4	-7.2	-7.2	-6.5	-6.9	-8.9	-7.2	-8.4	-6.3	-6.7	-7.2	-5.7	-7.9
Q4DCJ2	-7	-6.8	-6.9	-8.2	-7.8	-7	-5.7	-6.9	-9.7	-6.5	-7.7	-6.2	-9.1	-6.6	-8.3	-7.6
Q4DA30	-7	-7.8	-7.6	-9.7	-8.3	-7.8	-5.2	-7.3	-8.2	-6.5	-9.1	-6	-10.5	-6.1	-9.6	-8.1
Q4D4H3	-7.1	-6.9	-7.1	-8.1	-7.5	-7.4	-5.7	-6.3	-8.7	-6.8	-7.7	-6.2	-8.6	-6.6	-7.8	-7.7
Q4DAY7	-5.3	-5.1	-5.3	-5.2	-5.2	-5.4	-4.8	-5.2	-6.8	-5.7	-6.2	-4.8	-6.8	-5.8	-6.8	-6.3
Q4D6Y1	-6.4	-6.5	-6.3	-6.4	-7.1	-7.2	-6.2	-6.3	-7.2	-6.7	-6.1	-6.3	-8.5	-6.7	-7.1	-7.6
Q4D1E9	-5.9	-6.1	-6.4	-6.8	-6	-6.7	-4.1	-5.1	-5.6	-5.8	-6.5	-5.3	-7	-4.4	-7.3	-6.1
Q4D5J7	-3.3	-1.2	-5.1	-6.5	-5.8	-4.1	-5.5	0.1	1.6	-3.1	7.1	-4.9	-4.1	-5.4	-2.6	-0.9
Q4D3P8	-7.2	-8	-8.9	-9.1	-8.4	-8.3	-7	-4.8	-8	-8	-4.6	-7.4	-10.4	-6.6	-8.5	-7.6
Q4D7L4	-8	-7.7	-7.5	-8.6	-7.9	-7.5	-6.9	-7.7	-8.1	-7.8	-8.7	-6.9	-11.3	-7.6	-10	-8
Q4D623	-6.7	-6.3	-6.2	-7	-6.9	-7.2	-5.1	-7	-7.2	-6.2	-7.6	-5.5	-7.9	-5.3	-7.9	-7.3
Q4D6Y2	-8	-8.6	-7.9	-7.9	-8.3	-8.4	-6.9	-7.9	-9.9	-7.9	-9.6	-6.9	-11.4	-8	-12.3	-9
Q4D1F0	-7.6	-6.5	-6.5	-6.6	-6.7	-8.2	-6.6	-6.8	-8.7	-7.6	-9.1	-6.4	-9.1	-7.1	-7	-7.9
Q4D976	-6.9	-6.7	-6.7	-8.3	-7.1	-6.9	-5.7	-6.2	-7.3	-5.9	-8	-5.6	-8.3	-5.8	-7.7	-7.4
Q4D2Y5	-7.9	-8	-8	-8.8	-8.1	-8.4	-6.5	-6.1	-9.1	-7.2	-7.8	-7.4	-10.8	-7.3	-10.5	-8.6
Q4D625	-7.6	-7.1	-6.9	-7	-7.7	-7.1	-6.7	-5.9	-8.5	-7.3	-7.9	-6.7	-9.7	-7.9	-8.5	-7.8
Q4D1F1	-6.6	-6.7	-6.2	-7.5	-6.8	-7.1	-6.3	-7.6	-7.7	-5.8	-7	-6.1	-6.6	-5.4	-7.6	-7.5
Q4D5K0	-8	-7.6	-7.5	-7.1	-8.5	-8.2	-6.9	-7.7	-9.4	-7.8	-7.7	-7.2	-10.6	-7.7	-9.9	-8.9
Q4DA63	-7.3	-7.1	-6.9	-6.9	-7.5	-7.6	-6.2	-6.8	-8.7	-7.4	-7.1	-6.9	-7.3	-7.5	-8.7	-7.6
Q4D7L6	-7	-6.9	-6.6	-7	-6.5	-6.4	-6.3	-6.2	-8.9	-7.4	-7.4	-6.5	-8.3	-7	-6.8	-7.2
Q4D8E2	-7.2	-6.1	-6.8	-7.6	-7.7	-6.5	-6.8	-5.5	-6.4	-6.6	-4	-6.5	-7.4	-6.8	-6.5	-6.4
Q4D2Y6	-7.9	-7.9	-7.7	-9.2	-8.5	-8.2	-7.1	-6.6	-8.5	-7.8	-7.8	-7.5	-11.4	-8.3	-9.7	-8.6
Q4D5K1	-7.4	-7.4	-7.3	-8.1	-7.6	-7.7	-6.4	-6.9	-9.7	-7.3	-7	-7	-9.5	-6.9	-8.5	-7.2
Q4D247	-6.5	-7.1	-6.6	-7.1	-6.9	-7.5	-5.8	-6.2	-7.9	-6	-7.5	-6.1	-9.1	-6.8	-8.7	-7.5
Q4D2Y7	-6.8	-6.5	-6.7	-6.6	-7.1	-7.2	-6.3	-6.1	-7.2	-7.7	-7.8	-6.6	-8.6	-7.6	-7.7	-7
Q4D5K2	-6.1	-5.5	-5.3	-5.2	-6.4	-6	-5.1	-5.5	-6.7	-6.1	-6.7	-5.2	-7.6	-5.7	-7.5	-6.1
Q4DCK0	-6.8	-6.3	-7.1	-7.5	-7	-6.9	-6.6	-5.6	-7.8	-7.2	-5.4	-6.7	-7.8	-7.2	-7.2	-8.2
Q4DBT2	-7.1	-7.1	-7.2	-8.4	-7.8	-7.4	-7.1	-7	-8.8	-7.4	-5.7	-6.7	-10.8	-7.9	-9.7	-8.5
Q4D248	-5.7	-6.2	-5.4	-6.3	-6.1	-6	-5.1	-5.2	-7.3	-5.5	-6.8	-5.4	-7.7	-5.6	-7.3	-6
Q4DA80	-6.2	-6.2	-6.4	-6.1	-6.4	-6	-6.7	-5.7	-7	-6.8	-5.7	-6.3	-8.4	-6.5	-7	-7.2
Q4D4I9	-7.4	-7.4	-7.1	-7.1	-8	-7.6	-5.5	-7	-7.8	-7.2	-7.8	-6.8	-7.2	-6.3	-6.9	-7.7
Q4D1F7	-6.1	-6.3	-6.6	-6.7	-6.1	-5.9	-6.2	-5.9	-6.4	-6.5	-7.4	-6.2	-8.2	-6.8	-7.7	-6.4
Q4D0K7	-6.4	-7	-6.3	-7.3	-6.6	-6.7	-5.2	-6.1	-7.4	-6.1	-7.6	-5.6	-7.8	-5.8	-7.1	-6.9
Q4DCK1	-6.7	-7.5	-7.1	-8.1	-7.5	-7.5	-6.7	-5.9	-6.4	-6.6	-6.8	-6.7	-8	-7.4	-5.8	-7.1
Q4D8F5	-7.3	-7.3	-7.2	-7.7	-7.3	-7.1	-5.7	-6.5	-8.8	-7	-7.7	-6.2	-7.1	-6.7	-7.6	-7.9
Q4D3S1	-6.5	-6.9	-6.6	-6.1	-7	-6.7	-6.5	-6.3	-7.7	-6.8	-7.9	-6.1	-9.5	-6.7	-7.8	-6.7
Q4D249	-7.5	-7.8	-7.9	-8.8	-8.6	-8.2	-6.8	-6.5	-6.4	-7.5	-5.6	-7.2	-10.9	-7.3	-10.4	-8.7
Q4D7M4	-6.5	-6.8	-6.2	-6.9	-6.6	-6.7	-5	-5.8	-6.9	-6.5	-6.5	-6	-7.5	-5.8	-5.5	-6.4
Q4D2Y9	-6.4	-6.2	-6.4	-6	-6.3	-5.9	-6.1	-5.8	-6.5	-6.8	-5.9	-6	-6.9	-6.9	-8.1	-6.2
Q4D4J8	-8.1	-8.1	-7.1	-7.3	-8.3	-8.3	-7	-7.4	-9.2	-8	-8.6	-7.5	-11	-8	-10.4	-8.5
Q4D6Z4	-8.1	-7.7	-8.2	-8.9	-9.1	-8.2	-7.2	-5.2	-7.4	-8.4	-7.5	-7.8	-11.7	-8.1	-9.4	-9
Q4DCK2	-7.6	-7.3	-7.9	-7	-7.2	-7.4	-6.6	-7.2	-9.1	-7.5	-8.5	-6.7	-9.1	-7.4	-8.8	-7.9
Q4DA83	-6.7	-6.7	-6.9	-7.9	-7	-7	-5.7	-6.2	-7.9	-7	-7.7	-6.3	-9.3	-6.5	-9.4	-7.9
Q4D251	-6.7	-6.8	-6.5	-7.3	-6.8	-7.3	-6.3	-6.4	-8.5	-7.5	-7.2	-6.7	-8.6	-7.2	-7.8	-7.7
Q4D1F9	-7.8	-7	-6.8	-6.6	-7.6	-7.6	-6.6	-7.2	-9.1	-7.2	-8.4	-6.6	-9.4	-7.7	-9.4	-8
Q4D679	-8.4	-8.3	-7.8	-8.5	-8.1	-8.7	-7.8	-8	-7.4	-8.6	-7.6	-7.4	-7.7	-7.3	-5.5	-8.5
Q4D708	-6.4	-6.3	-6.4	-7	-6.9	-6.4	-5	-6.7	-7.7	-6.3	-8.1	-6	-8	-6	-7.8	-6.7
Q4D5K7	-7	-6.7	-6.5	-7.5	-7.6	-7.3	-6	-6.5	-7.7	-6.6	-8	-7	-8.8	-6.6	-8.4	-7
Q4DA84	-7.1	-7	-7.3	-7.7	-7.7	-8	-6	-6.6	-8.3	-7.5	-8.8	-6.8	-10.4	-6.7	-8.9	-8.1
Q4DCK3	-7.3	-6.1	-7	-8.8	-7.5	-7.6	-6.6	-4.8	-5.5	-6.2	-6.4	-7.3	-8.1	-6.8	-5.2	-7.3
Q4D7M6	-7.3	-7.6	-7.8	-9	-8.3	-8.2	-6.2	-5	-6.2	-7.5	-4.5	-6.6	-10.3	-7.2	-7.7	-9.3
Q4D3S5	-7.7	-7.3	-7.1	-8	-8	-7.8	-5.8	-7.6	-9.1	-6.9	-7.9	-6.6	-10.2	-6.9	-10.3	-8.5
Q4DCK6	-7.4	-7.2	-7.3	-7.6	-7.5	-7.7	-6.7	-7.5	-9.1	-7.5	-5.6	-6.8	-9.6	-8.1	-9.2	-8.3
Q4DAZ6	-7.5	-7	-7.2	-6.9	-7.5	-7.5	-6.7	-6.8	-8.4	-8.1	-7.8	-7	-9	-7.4	-6.9	-7.7
Q4DE31	-7.4	-7.7	-6.9	-7.6	-7.8	-7.9	-7.3	-6.3	-8.6	-7.7	-7.2	-7.4	-10.5	-7.4	-6.9	-7
Q4D5K8	-7.9	-7.9	-7.3	-8.7	-7.8	-6.9	-7.4	-7.1	-5.8	-7	-7.7	-7.4	-8.9	-8.1	-6.2	-8.4
Q4DA85	-6.9	-7.5	-6.6	-7.9	-7.5	-7.4	-5.6	-6.1	-7.3	-7	-7.9	-6.3	-6.7	-6.6	-8.2	-7.4
Q4DEV1	-7.2	-7	-7.7	-7.2	-7.7	-7.3	-6.9	-7.9	-8.6	-7.1	-8.8	-6.7	-10	-7.4	-9.7	-8.4
Q4DCK7	-7.1	-6.5	-6.4	-7.5	-6.6	-6.7	-4.9	-6.3	-7.4	-6.7	-7	-5.7	-7	-6	-7.2	-7.1
Q4DIP9	-7	-6.6	-6.4	-7.7	-7.4	-6.8	-6	-6	-7.3	-7.2	-7.2	-6.5	-8.6	-6.3	-7.4	-7.3
Q4DB19	-7.1	-7.2	-7.2	-7.5	-7.2	-7.7	-5.6	-6.6	-8	-6.8	-7.7	-6.7	-8.5	-7.1	-8	-7.4
Q4DBU2	-7.9	-7.7	-7.7	-8.1	-7.9	-8	-6.8	-8.2	-9.8	-7.8	-8.1	-7.1	-10.3	-8	-10.1	-8.8
Q4DIQ0	-6.6	-6.8	-6.1	-7.1	-6.6	-6.5	-6.1	-6.1	-7.5	-7	-6.9	-6.1	-8.4	-6.3	-7.4	-7.3
Q4DE40	-7.5	-7.2	-7.5	-8.1	-7.4	-7.7	-6.6	-6.3	-9.6	-7.4	-7.4	-6.6	-9.3	-7.5	-7.9	-8.1
Q4DJM7	-7.8	-8.6	-8.5	-9.2	-8.8	-8.7	-6.8	-7.4	-9.1	-8.3	-8.6	-7.3	-10.7	-7.6	-9.5	-8.7
Q4DPU2	-6.5	-6.6	-6.6	-6.8	-6.7	-6.5	-6	-6.5	-7.9	-6.6	-7.4	-6.2	-8.5	-6.9	-9.5	-7.3
Q4DCN0	-0.9	-2.8	-3.6	-1.5	0.5	-0.5	-6.7	7.5	3.1	-3.9	15.4	-5.1	7.9	-3.3	23.2	6.2
Q4DG69	-6	-6.3	-5.3	-7	-6.3	-6.4	-4.3	-5.5	-6.8	-5.1	-7.5	-4.8	-7.8	-5	-7.1	-6.4
Q4DFN3	-7.2	-7.2	-7.2	-6.8	-9	-7.9	-6.9	-6.5	-9.8	-7.7	-7.8	-7.1	-10.7	-8.2	-10.5	-8.3
Q4DL38	-5	-5.2	-4.6	-5	-5.3	-5.3	-3.8	-4.6	-5.5	-4.4	-5.9	-4.1	-6.3	-4.6	-6.3	-5.2
Q4DHI9	-6.1	-5.5	-5.1	-5.5	-5.6	-5.3	-5.3	-5.1	-6.8	-5.5	-6	-4.9	-6.8	-5.7	-6.8	-6.3
Q4DM71	-7.8	-7.6	-7.4	-8.2	-8.1	-8.2	-6.7	-7.6	-9.3	-7.4	-8.6	-6.8	-10.2	-7.5	-8.1	-8.9
Q4DIQ4	-7.3	-7.1	-6.8	-8	-7.6	-7.7	-6.4	-6.5	-8.8	-8	-8.2	-6.6	-8.8	-7.8	-8	-7.8
Q4DQN6	-7.2	-6.3	-7.4	-7.4	-6.7	-7.6	-6.8	-4.2	-5.4	-7.9	-4.3	-7.1	-6.9	-6.9	-6.1	-6.3
Q4DL39	-6.8	-7	-6.2	-7.2	-6.5	-7.1	-5.3	-6.3	-7.8	-6.3	-7.1	-5.5	-7	-6.3	-6	-7.4
Q4DNC9	-5.6	-6.3	-5.5	-5.6	-5.6	-5.9	-4.8	-5.8	-6.5	-5.7	-6.2	-5.3	-8	-5.6	-6.6	-5.9
Q4DE57	-6.9	-7.3	-7.2	-7.6	-7.6	-7.2	-6.7	-6.4	-9.1	-6.9	-7.6	-6.7	-8.9	-7.6	-7.3	-7.5
Q4DM72	-8.5	-7.8	-7.7	-8	-7.5	-7.9	-7.4	-7	-8.6	-8.5	-9.7	-7.3	-8.6	-7.9	-7.6	-7.6
Q4DPE2	-7.4	-7.7	-7.6	-8.1	-8.3	-8.7	-5.4	-7.7	-10	-6.9	-9.4	-6.5	-10.7	-6.9	-10.5	-8.6
Q4DPU6	-7.7	-8.2	-7.6	-7.9	-8.1	-8.4	-6.8	-7.7	-10.2	-7.7	-10.1	-7.2	-10.1	-7.8	-9.5	-9.1
Q4DND0	-5.8	-6.7	-5.8	-6.5	-6.8	-6.6	-5.8	-6.1	-7.7	-6.5	-7.5	-6.3	-8.6	-6.2	-7.9	-7
Q4DL41	-7.7	-8.4	-7.4	-7.9	-8.3	-8.6	-6.9	-7.9	-10.3	-8	-9.8	-7	-10.1	-9	-10.5	-8.8
Q4DM73	-8	-8.2	-7.7	-8.9	-8.1	-8.2	-6.5	-7.4	-10	-7.5	-9.9	-7.2	-9.3	-8	-8.8	-9.2
Q4DCN7	-8.1	-7.8	-7.2	-7.7	-7.8	-8	-6.6	-7.5	-9.4	-7.6	-7.6	-6.7	-8.9	-7.6	-7.5	-8.5
Q4DIQ6	-7.6	-6.4	-6.3	-6.5	-6.4	-6.5	-5.8	-6	-8	-7.7	-7.2	-5.8	-9.3	-6.2	-6.2	-6.6
Q4DFN6	-8.5	-8.1	-8.3	-9.3	-8.8	-9.7	-7.4	-6.2	-9.4	-8.3	-4.3	-7.6	-9.3	-7.3	-6.6	-7.7
Q4DPU7	-6.5	-6.9	-6.9	-7.4	-7.2	-6.9	-6.2	-6.6	-8.4	-6.8	-7.8	-6.3	-9.3	-7.3	-8.3	-7.8
Q4DHJ4	-7.6	-8.1	-7.6	-8.7	-8.1	-7.9	-6.9	-7.6	-9.5	-7.8	-7.9	-6.9	-10.7	-7.6	-8.3	-8.2
Q4DND1	-6.3	-6.1	-6.3	-6.9	-6.9	-6.7	-5.6	-5.4	-6.5	-5.7	-6.8	-5.4	-7.7	-5.6	-8.8	-6.9
Q4DCN9	-6.9	-6.6	-6.3	-7	-6.7	-6.9	-5.6	-6.7	-8.7	-6.8	-8.1	-6.4	-8.8	-6.7	-7.8	-7.4
Q4DQP2	-7.6	-7	-7.2	-7.2	-7.6	-7.6	-6.9	-6.5	-8.6	-7.8	-7	-6.8	-8.5	-7.8	-6.3	-7.6
Q4DFN7	-6	-7.6	-8.1	-8.5	-7.9	-7.9	-7.1	-5.9	-8.2	-7.4	-6.4	-6.8	-10.3	-7.8	-7.6	-7.6
Q4DPE6	-5.4	-4.3	-4.7	-2.5	-1.6	-2.2	-6.2	5.1	5.8	-7.6	18	-5	12	-8	5.5	1
Q4DJW2	-7.8	-6.8	-7.3	-7.9	-7.9	-7.2	-6.7	-5.5	-8.2	-6.8	-5.1	-7.2	-9.4	-6.8	-7.3	-7.3
Q4DLD9	-7.6	-8.8	-8.4	-8.4	-8.2	-7.6	-7	-7.8	-7.1	-7.9	-4.8	-7.4	-9.5	-7.7	-4.3	-7
Q4DMA4	-6.4	-6.6	-6.8	-6.4	-6.9	-6.7	-6.7	-6.6	-7.9	-6.4	-7.2	-6.2	-9	-7	-8.7	-7.7
Q4DND3	-8.6	-8.4	-8.4	-8.9	-9.1	-9.2	-7.2	-8.4	-10	-8.4	-9.6	-7.5	-11.4	-8.6	-10.5	-8.7
Q4DQP3	-6.2	-6.5	-6.2	-6.7	-6.3	-6.6	-5.3	-6.5	-7.8	-6.6	-6.6	-5.8	-7.5	-5.9	-7.8	-6.5
Q4DJW4	-7.6	-6.8	-6.9	-8.1	-6.5	-7.5	-6.7	-6.9	-7.7	-7.2	-7.4	-6.4	-8.1	-6.2	-7.5	-7.3
Q4DPV0	-4.5	-5.3	-4.5	-6.4	-5.1	-4.6	-3.7	-4.8	-5.2	-4.8	-5.5	-3.7	-6.5	-4.2	-5.4	-5.7
Q4DEW1	-8.3	-8.1	-7.9	-8.4	-7.7	-7.6	-6.9	-6.8	-7.7	-7.6	-6	-7	-9.7	-7.4	-1.4	-7.4
Q4DFP0	-8.3	-7.5	-7.6	-8.6	-8	-8.7	-6.6	-7	-8.1	-8.1	-7.9	-7.2	-10.8	-7.9	-10.6	-8.1
Q4DGA0	-5.6	-5.5	-5.4	-5.3	-5.6	-5.6	-6.5	-5.8	-7	-6.1	-6.1	-5.7	-7.1	-6	-6.3	-6
Q4DEW2	-7	-7	-7.4	-8.6	-7.5	-8.3	-6	-6.4	-8.6	-8.6	-5.6	-7.1	-10	-6.9	-8.3	-6.7
Q4DHK1	-7.2	-7.6	-6.6	-7	-7.3	-7.6	-6.1	-6.4	-8	-7.2	-8.2	-6.3	-9	-6.7	-9.1	-8.3
Q4DMD3	-7.5	-6.9	-7	-7.4	-7.5	-7.7	-6.9	-6.4	-8.2	-7.6	-8	-7.4	-8.2	-7.2	-7.1	-7.2
Q4DIS4	-6.6	-7.1	-7.8	-7.4	-7.6	-7.6	-5.9	-7.2	-9	-6.8	-8.8	-6.6	-9.1	-7.4	-8.1	-8.2
Q4DI66	-7.4	-6.3	-7	-7.3	-7	-7.4	-6.8	-5.5	-4.7	-8.3	-2.8	-6.9	-7.5	-7.9	-6	-5.8
Q4DLE4	-7.8	-7.5	-7.9	-8.8	-8.4	-8.5	-6.4	-7.9	-6.9	-7.1	-10.1	-6.9	-10.6	-6.5	-11.6	-8.8
Q4DEW3	-8.1	-8.2	-8.1	-9.2	-9.3	-9.2	-6.9	-8	-9.7	-8	-8.5	-7.4	-11.2	-8	-11	-9.6
Q4DHK6	-8.6	-7.7	-8.2	-9.3	-9	-8.3	-7.3	-7.6	-7.2	-7.5	-9.6	-7	-10.4	-6.7	-4.2	-9.6
Q4DPV3	-8.2	-7.8	-8.3	-8.7	-7.8	-7.8	-7	-5.4	-6	-7.6	-6	-7.1	-9.7	-8.2	-5.8	-7.8
Q4DMD4	-6.6	-6.4	-6.4	-8.4	-7.7	-6.9	-5.7	-5.4	-7.3	-6.8	-6.5	-5.8	-9.7	-5.7	-5.8	-7.1
Q4DCP6	-7.1	-7.6	-7.2	-8.5	-7.7	-7.6	-6.1	-7.2	-9.8	-7.5	-9.7	-6.9	-9.3	-7.5	-8.5	-8.1
Q4DFP2	-7.1	-7.1	-7.5	-7.5	-8	-7.9	-5.8	-7.1	-9.6	-6.8	-8.2	-6.5	-10.1	-6.4	-10	-8.3
Q4DIS5	-6.9	-6.9	-6.7	-6.9	-7.3	-7.1	-5.6	-6.8	-8.3	-6.1	-8.2	-5.7	-9	-6.4	-8.5	-7.3
Q4DI67	-8.7	-8.5	-7.4	-8.5	-8.1	-8.9	-7.5	-7.6	-9.6	-8.5	-5.9	-7.9	-9.3	-8.1	-7.9	-8.5
Q4DNL8	-7.1	-6.9	-7.9	-8.5	-8.2	-7.6	-6.2	-7.6	-8.2	-7.2	-9	-6.9	-8.3	-6.9	-7.2	-8
Q4DPV4	-7.5	-7.6	-7.1	-8	-6.9	-6.7	-6.3	-6.4	-7.8	-7.1	-8.1	-6.7	-8.7	-6.6	-8.8	-7.1
Q4DHK7	-8.4	-9.2	-9.1	-9.1	-8.5	-7.8	-6.7	-4.6	-4.4	-8.4	-3.1	-7.5	-11.7	-7.2	-11.8	-7.6
Q4DCP7	-6.5	-6.9	-7	-6.9	-7.4	-7.1	-5.6	-6.3	-7.8	-6.1	-7.5	-6.1	-9.1	-6.9	-8.3	-7.1
Q4DMD6	-6.9	-6.5	-6.4	-7.1	-6.9	-7.1	-6.1	-6.1	-7.3	-6.8	-6.5	-6.1	-9	-6.7	-7.3	-7.2
Q4DFR3	-7	-6.6	-7.4	-6.7	-7.9	-6.6	-6.4	-6	-7.8	-7	-7.9	-6.9	-10	-6.8	-9.9	-8.2
Q4DDF6	-7.5	-7.1	-7.8	-7.3	-7.4	-7.5	-7.3	-3.5	-5.7	-9	-3.9	-6.8	-9.6	-7.2	-7.1	-6
Q4DEW5	-7.3	-7.5	-7.5	-7.6	-8	-8	-6.6	-7.8	-9.8	-7.1	-9.2	-6.7	-9.9	-7.4	-4.7	-8.5
Q4DPW0	-8.8	-9.5	-8.6	-9.6	-8.5	-10	-7.5	-8.3	-8.3	-8.6	-3.5	-7.8	-10.5	-9.3	-9.1	-10.1
Q4DHK8	-8.3	-9.8	-9	-10.2	-9.1	-9.1	-8	-5.6	-5.8	-9	-7	-8.4	-6.2	-8.6	-6.4	-8.7
Q4DE67	-6.4	-6.3	-6.6	-6.9	-6.5	-6.4	-5.7	-5.3	-7	-6.2	-7.2	-5.6	-8.9	-5.5	-7.6	-6.8
Q4DMD8	-8.3	-7.9	-7.7	-9.1	-8.3	-8.3	-6.6	-7.9	-9.9	-7.7	-9	-7.2	-11.3	-7.3	-7.7	-9.3
Q4DQQ0	-9.3	-9.2	-8.4	-9.6	-9.6	-9	-7.5	-7.1	-5.8	-8.2	3.9	-8.2	-1.2	-7.9	2.2	-8.2
Q4DGA5	-8	-8.8	-7.1	-8.4	-7.8	-8	-7.6	-4.4	-7.9	-8.6	-6	-7.4	-8.2	-7.7	-7.9	-7.8
Q4DEW7	-5.7	-4.6	-7.2	-6.6	-6	-5.7	-6.5	-2.5	-1	-7.5	7.1	-5.4	-7.5	-5.3	-2.3	-1.3
Q4DNQ4	-7.5	-7.6	-8	-7.9	-8	-7.8	-7.1	-8	-10	-7.2	-8.9	-7.1	-9.3	-8	-9	-9.5
Q4DPW1	-7.2	-7	-7.5	-7.3	-8.3	-7.7	-6.4	-7.2	-8.9	-8	-9.6	-6.7	-9.7	-6.9	-9.8	-7.6
Q4DJX1	-6.2	-6.2	-6.1	-5.4	-6.3	-6.3	-5.1	-5.3	-7.1	-5.9	-6.3	-5.8	-8.6	-5.9	-7	-6.1
Q4DPG1	-6.4	-6.4	-6.6	-8.2	-7.2	-7.2	-5.4	-5.9	-7.5	-6.1	-7.9	-6.2	-8.5	-6.1	-8.3	-7.2
Q4DDF9	-6	-5.6	-6	-5.5	-5.9	-6.3	-5.4	-5.3	-6.9	-6.1	-7.1	-6	-8.7	-5.6	-8	-6.7
Q4DI77	-7.5	-8.2	-8.3	-9.2	-7.8	-8.1	-7.2	-5.8	-7.8	-8.2	-5.4	-8.2	-7	-8.3	-5.8	-9.8
Q4DEW9	-5.5	-5.9	-5.3	-6.6	-5.8	-6.8	-4.7	-6	-7	-5.2	-6.5	-5	-7	-5.1	-6.3	-6.1
Q4DLF4	-7.9	-8.7	-7.5	-8.8	-8.9	-7.6	-6.7	-6.9	-9.4	-8	-8	-7.1	-8.8	-7.7	-7.4	-8
Q4DJX5	-6.4	-5.6	-5.9	-6.3	-5.9	-6.1	-5.8	-5.3	-7.2	-5.8	-5.7	-6	-7.2	-6	-8.1	-6.7
Q4DQQ2	-6.1	-6.5	-6.5	-6.7	-6.8	-6.6	-7.3	-3.6	-6.6	-8.2	-4.7	-7.3	-6.9	-7.8	-6.3	-6.3
Q4DEX0	-7.6	-7.5	-7.6	-8.8	-8.2	-8.4	-6.4	-8	-10.1	-7	-10.1	-6.9	-10.2	-7.9	-9.1	-8.6
Q4DNQ7	-8.4	-8.4	-8	-9.1	-9.3	-8.6	-7	-7.4	-6.9	-8.4	-9.3	-7.5	-11.4	-8.4	-7	-9
Q4DLF5	-8.1	-8.1	-7.7	-8.7	-9	-8.2	-6.9	-7.3	-9	-7.7	-9.1	-6.7	-10.9	-7.1	-10.1	-8.6
Q4DQ49	-6.4	-6.5	-5.9	-7.9	-5.8	-6.1	-4.7	-6.7	-6.6	-5.8	-6.5	-4.9	-7.6	-5.3	-5.9	-6.6
Q4DJX6	-6.4	-6.8	-6.5	-7	-6.4	-6.5	-6.7	-5.2	-6.9	-7.1	-6.4	-6.5	-6.7	-6.7	-6.5	-6.9
Q4DQQ3	-6.8	-6	-5.8	-6.8	-6.3	-6.9	-5.8	-5.8	-7.2	-7.2	-7.2	-5.8	-8.2	-6.4	-6.8	-6.9
Q4DI79	-5.8	-6.2	-5.7	-7	-6.2	-6.2	-5.8	-4.8	-6.6	-6.1	-7.2	-5.4	-7.3	-6.4	-6.9	-6.1
Q4DGC5	-6.4	-6.6	-6.4	-5.7	-7.2	-6.9	-6.8	-5.2	-7.2	-6.7	-6.9	-6.2	-10.1	-7.2	-8	-6.9
Q4DCS1	-5.5	-6.2	-6.4	-7.2	-6.7	-6.6	-5.1	-6.6	-7.1	-5.5	-7.1	-5.4	-7.7	-6	-7.8	-6.6
Q4DQ83	-5.6	-5.8	-6.3	-6.8	-6.1	-6.1	-5.5	-5.9	-7.7	-5.9	-7.2	-5.1	-8.6	-5.5	-7.3	-6.9
Q4DPG6	-9.2	-9.3	-9.1	-10.1	-9.2	-9.5	-6.8	-9.3	-10.7	-8.5	-9	-7.6	-10.1	-7.9	-8.5	-9.5
Q4DFR8	-5.6	-5.9	-6.9	-6.6	-6.4	-6.4	-6.1	-5.4	-7	-6.5	-7	-6	-8	-6.7	-7	-6.6
Q4DDG4	-5	-5.5	-5.1	-5.2	-5.3	-5.2	-4.9	-4.8	-5.3	-5.3	-5.1	-4.9	-6.2	-5.3	-6.2	-5.1
Q4DNR0	-8.8	-8	-7.6	-7.4	-8.5	-6.9	-7.6	-5.2	-8.3	-9	6.1	-7.9	-10.7	-8.5	-8.7	-7
Q4DEX4	-6.8	-7.2	-6.9	-6.1	-7	-7	-6.7	-6.5	-8.5	-7.6	-8.8	-7.2	-10.2	-7.6	-8.7	-8.1
Q4DLF9	-7	-6.5	-7	-7.8	-7.5	-7	-4.7	-6.4	-7.7	-6.1	-8.9	-5.7	-9.6	-5.6	-8.5	-7.4
Q4DQQ5	-8.1	-9.5	-8.6	-9.1	-9.1	-8.6	-7.8	-4.3	-7.5	-8.7	-5.7	-8.4	-10.8	-7.6	-9.1	-7.9
Q4DPG7	-7.8	-8.4	-8	-9.1	-8.5	-8	-6.3	-7	-9.3	-8	-10	-6.7	-9.8	-7.2	-8.8	-7.7
Q4DFR9	-7.2	-7.9	-8.1	-9.4	-8.5	-8.4	-5.8	-7.4	-9.7	-7.1	-8.8	-7	-10.1	-7.1	-9.7	-8.7
Q4DNR1	-5.8	-6.8	-8.1	-8.3	-9.4	-9	-7.7	-4	-6	-8	-3.2	-6.5	-7	-8.5	-5.5	-7
Q4DHL9	-5.7	-5.8	-6.1	-6.9	-6.3	-6.2	-5.6	-6	-7	-6.3	-7	-5.4	-8.1	-6	-7.7	-6.8
Q4DQQ6	-6	-7.6	-6.8	-8	-7.9	-8.2	-8.1	-6.3	-7.4	-9.2	-5.3	-6.9	-9	-7.7	-4.3	-6.5
Q4DJY0	-7.3	-7	-6.8	-6.8	-7.2	-7.1	-6.1	-7.3	-8.9	-6.8	-8.2	-6.4	-9.8	-7.2	-9.7	-8.3
Q4DNR3	-4.8	-5.9	-5.9	-6.5	-4.6	-5.6	-6.4	-2.4	-2.4	-6.7	-4.1	-6.4	-5.9	-6.5	-3.8	-6.7
Q4DDG6	-7	-7	-6.8	-8.1	-7.1	-7.6	-6.4	-7	-8.7	-7.5	-8.6	-7.1	-9.7	-7.7	-8.8	-8.4
Q4DLN2	-7.6	-7.2	-7.4	-7.8	-7.7	-8	-6.4	-7.8	-9	-7.3	-8.2	-6.7	-9.6	-7	-7.7	-8.3
Q4DQQ7	-7.7	-7.9	-8	-8.2	-8	-8.2	-7	-8.2	-8.8	-8	-9.4	-7.4	-9.9	-7.7	-8.8	-8.8
Q4DMM3	-6.8	-6.5	-6.8	-6.7	-6.9	-6.9	-6.1	-6	-7.5	-7	-8	-6.1	-8.5	-7.1	-7.7	-7.7
Q4DGG5	-6.6	-7.4	-6.7	-5.2	-6.9	-5.7	-7.6	-0.3	-2.5	-8.3	6.8	-7.1	-3	-8.1	9.5	-4.4
Q4DIV4	-7.5	-7.6	-7.4	-7.1	-8.1	-8	-7.1	-7.6	-10.2	-7.8	-10.1	-7.1	-10.7	-8.1	-9.2	-8.3
Q4DI85	-7.4	-6.6	-6.7	-7.3	-6.4	-7.4	-6.3	-5.4	-7.5	-7.5	-6.6	-5.7	-8.4	-7.2	-6.8	-7.4
Q4DEX7	-7.8	-7.3	-7.4	-8.7	-7.2	-7.3	-5.6	-7.4	-7.8	-7	-8.2	-6.3	-8	-6.4	-7.7	-7.4
Q4DE78	-8.6	-8.1	-8.4	-8.6	-8.6	-8.8	-7.3	-8.5	-11	-8.4	-9.7	-7.7	-11.4	-8.4	-8.6	-9.7
Q4DIV5	-7.4	-7.7	-7.9	-7.7	-8.8	-8.2	-7.1	-7	-10.3	-7.2	-7.3	-7.2	-10.7	-8.4	-10.5	-9.2
Q4DDH8	-5.7	-6.4	-6.1	-7.5	-5.8	-6	-4.9	-4.9	-6.2	-5.6	-6.7	-5	-5.8	-5.9	-6.4	-6
Q4DQR3	-6.6	-6.4	-5.6	-7.6	-6.3	-6.6	-4.8	-6.2	-7	-6.4	-6.6	-5.2	-7.3	-5.5	-6.5	-6.3
Q4DHQ4	-7.3	-7.1	-6.7	-8.4	-7.7	-7.1	-4.9	-6.9	-8.2	-7	-8.4	-5.7	-8.9	-6.3	-8	-7.9
Q4DMM6	-8	-7.5	-7.9	-8.7	-7.8	-7.9	-5.9	-7.3	-9	-7.2	-9.4	-6.4	-10	-7.2	-7.9	-8.9
Q4DGH7	-7.3	-6.7	-8.5	-7.3	-8.4	-8.2	-6.2	-7.3	-8.7	-7.4	-8.8	-6.7	-10	-7.1	-8.7	-8
Q4DHQ5	-7.8	-7.2	-7.9	-7.5	-8.7	-8.2	-6.4	-6.6	-8.7	-8	-9.3	-7.1	-9.4	-7	-9	-8.3
Q4DQ90	-7.1	-6.7	-6.2	-7.4	-6.5	-6.9	-6.1	-6.5	-8.1	-6.7	-8	-5.9	-8.9	-6.7	-7.8	-7.5
Q4DIW0	-7.5	-7.5	-7.3	-7.6	-8.4	-8.1	-6.6	-7.6	-9.7	-7.5	-10.4	-7	-11.1	-7.6	-11.1	-8.7
Q4DFS6	-7.7	-7.6	-7.5	-9.1	-8.5	-8.8	-6.6	-7.2	-9.3	-7.2	-8.7	-6.8	-9.4	-7.4	-7.5	-8.8
Q4DLN7	-6.3	-7.2	-6.4	-7.2	-6.5	-6.6	-6.1	-6	-8.3	-6.7	-7.3	-6	-7.6	-6.7	-6.9	-7.2
Q4DQR5	-7.1	-6.4	-6.7	-7.2	-7.3	-6.7	-6.2	-6.2	-7.6	-7	-6.8	-6.7	-9.8	-6.4	-8.3	-6.9
Q4DK26	-7.7	-8.1	-7.7	-9	-7.9	-8.4	-6.3	-7.7	-9.8	-8.1	-9	-7.2	-10.8	-7.3	-10	-9.2
Q4DMM9	-7.1	-7.1	-7.1	-7.9	-7.6	-7.9	-6.6	-7.2	-9.1	-6.8	-8.4	-6.7	-10	-7.1	-8.2	-8
Q4DNS0	-7.8	-7.7	-7.5	-7.7	-7.8	-7.3	-6.9	-6.5	-8	-8	-7.6	-6.8	-9.9	-7.7	-7.5	-8.5
Q4DEY4	-7.5	-6.5	-7.1	-7.8	-7.8	-7.3	-7.1	-6.8	-8.2	-7.4	-8.5	-7.1	-10	-7.6	-9.3	-7.5
Q4DQU7	-6.3	-6.3	-5.5	-7.4	-6.4	-6.5	-7.3	-3.1	-3.1	-5.4	-6.2	-6.1	-6.1	-6.1	-6.7	-6.4
Q4DQ92	-7	-6.8	-6.8	-6.6	-7.6	-7.5	-6.2	-7.3	-9	-6.5	-8.4	-6.4	-9.4	-7.1	-9.6	-8.4
Q4DLN8	-7.4	-7.2	-6.4	-8.2	-7.4	-7.9	-4.9	-7	-7.7	-6.3	-8.3	-6	-8.6	-6.2	-8	-7.7
Q4DPH7	-6.9	-7.2	-7.3	-7.4	-7.5	-7.6	-7.7	-7.1	-10.1	-7.3	-8.2	-6.8	-9.1	-8	-9.7	-8.4
Q4DEY6	-6.6	-7	-6.9	-7.8	-7.5	-7	-6	-6.9	-7.6	-6.4	-8.8	-6.9	-9.6	-6.7	-9.6	-7.7
Q4DQU8	-6.1	-6.2	-5.8	-5.7	-5.9	-6.5	-5.7	-5.8	-7.2	-7.1	-5.7	-6.1	-6.8	-6.2	-6	-6.1
Q4DK31	-7.7	-7.3	-7.4	-7.8	-8.3	-7.9	-6.5	-7.1	-9.7	-7.8	-8.7	-6.6	-9.7	-7.6	-8.7	-8.3
Q4DPH8	-7.6	-7.9	-7	-7.8	-7.5	-7.6	-6.9	-6.2	-8	-8.6	-5.6	-7.1	-7.4	-8	-6.8	-7.4
Q4DDI3	-4.1	-1.7	-6.1	-6.1	-5.9	-4.6	-5.6	0.5	-0.1	-5.9	-0.1	-6.4	-2.9	-5.8	-1.3	-3.6
Q4DGI2	-7.7	-7.9	-7.5	-8.5	-7.8	-8.5	-6.6	-8.3	-9.4	-7.5	-6.4	-6.9	-8.1	-7.3	-7.5	-8.6
Q4DNS3	-5.6	-5.7	-6.1	-6.7	-5.8	-5.6	-5.3	-5.3	-6.1	-5.7	-6.7	-5.1	-7.8	-6.3	-6.9	-6.6
Q4DCW0	-5.3	-5.5	-5.9	-7	-6.2	-6	-4.7	-5.3	-6.6	-5.4	-5.6	-5.1	-7.4	-5.7	-7.3	-6.3
Q4DLP0	-6.9	-5.8	-6	-6.5	-6.5	-6.2	-6.5	-5.7	-6.2	-6.5	-5.6	-6	-6.7	-6.8	-7.4	-5.7
Q4DNS4	-7.1	-5.6	-6.7	-6.9	-7.1	-7.3	-6.6	-2.5	-4.2	-6.5	5.8	-7.1	2.5	-7.2	-1.8	-4.6
Q4DIW6	-8.5	-8.6	-8.1	-9	-7.8	-7.8	-6.8	-7.7	-9.5	-8.5	-9.8	-7.3	-9.3	-7.5	-7.2	-8.2
Q4DCW2	-7.7	-7.6	-7.3	-7.6	-7.7	-8.2	-7	-8.2	-9.4	-7.5	-7.9	-7.4	-8.4	-7.7	-1.9	-8.8
Q4DEY8	-6.9	-6.2	-6.6	-6.5	-6.6	-6.5	-6.1	-6.2	-7.2	-7.1	-6.8	-6.3	-8.2	-6.3	-8	-7.1
Q4DQ97	-7.7	-7.4	-8	-9.2	-9.1	-8.5	-6.5	-7.8	-8.8	-7.5	-9.4	-7.1	-10.8	-7.5	-7.9	-8.6
Q4DLP1	-8	-8.7	-8.9	-9.6	-8.5	-8.6	-7.8	-8.1	-10.2	-8.2	-9.6	-7.7	-11	-8.6	-9.5	-9
Q4DPI1	-7.5	-7.8	-7.5	-6.7	-7.4	-7.2	-6.6	-6.4	-7	-7.2	-6.1	-7.1	-7.1	-7.5	-7	-7
Q4DIB5	-8.2	-7.9	-8	-9	-8.1	-7.6	-6.1	-6	-7	-7.9	-4.3	-6.7	-9.5	-8.3	-5.4	-9.7
Q4DQ98	-6.4	-6.2	-5.8	-6.8	-6.3	-6.2	-6.4	-5.5	-6.8	-6.4	-5.4	-6.2	-8.2	-6.8	-7.4	-6.2
Q4DK63	-8.2	-7.4	-7.1	-7.1	-6.6	-6.8	-6.9	-6.8	-8	-8.2	-7.7	-6.8	-8.8	-7.3	-8.7	-7.9
Q4DQV1	-7.1	-7.3	-6.6	-7	-7.3	-7.5	-5.9	-7.5	-8.8	-6.8	-8	-6.2	-10.1	-6.8	-8.4	-8.2
Q4DPI3	-7.3	-7.1	-7	-8.2	-7.7	-7.3	-6	-7.2	-8.7	-7.3	-8.4	-6.6	-10	-7.5	-9.6	-7.7
Q4DGI5	-6	-7.4	-8.3	-8.5	-7.2	-8.2	-7.4	-1.5	1.6	-8	6.9	-7.1	-5.6	-7.5	7.8	-3.3
Q4DFT4	-8.9	-9	-8.3	-9.5	-8.5	-9.6	-8.1	-7.6	-9.1	-8.9	-3.2	-8.7	-8.1	-9.1	-6.7	-7.6
Q4DLP3	-5.7	-5.8	-5.6	-6.3	-6	-6	-4.5	-5.9	-6.4	-5.4	-6.8	-5.2	-7.2	-5	-6.7	-6.2
Q4DF04	-8.2	-8.5	-8.2	-8.9	-8.3	-8.8	-7.6	-7.8	-9.7	-8.2	-7.2	-8	-10.2	-9	-7.3	-8.8
Q4DMR1	-7.4	-7.3	-7.3	-8.8	-7.9	-7.6	-6.3	-7.6	-9.5	-6.7	-9.3	-6.7	-9.7	-7.8	-9.9	-8.5
Q4DQA1	-7.6	-7.4	-7.2	-7.8	-8.1	-7.6	-6.7	-6.4	-8.6	-7.6	-8.3	-7	-11	-7.9	-9.3	-7.6
Q4DPI6	-6.8	-6.5	-5.8	-5.8	-6.8	-6.7	-6.4	-5.7	-7.6	-6.5	-7.2	-5.9	-8.8	-6.4	-7.9	-7.2
Q4DF05	-6.3	-6.4	-6.2	-6.6	-6.4	-6.5	-5.5	-6.1	-7.3	-6.1	-7.6	-5.8	-8.3	-6.4	-8.8	-7
Q4DFT6	-6.9	-6.4	-6.8	-8	-7.4	-7.5	-6.5	-6.4	-7.6	-6.5	-7.1	-6.8	-9.7	-6.6	-8	-7.1
Q4DIB9	-7.8	-7.6	-7.7	-8	-7.7	-8.3	-6.8	-5.9	-7.3	-8.1	-6.2	-7.3	-8.1	-8.1	-7.3	-8
Q4DHU6	-9	-8.5	-8.6	-9	-8.5	-8.1	-7	-9.3	-9.4	-8.2	-11.3	-7.6	-10.7	-8.4	-8.3	-9.7
Q4DNX4	-6.7	-6.7	-6.8	-6.7	-7.9	-7.8	-6.1	-7.3	-9.1	-6.6	-9.6	-6.1	-9.7	-7.2	-10	-8.2
Q4DMR4	-8.3	-8.2	-8	-7.9	-8.7	-8.4	-7.2	-7.2	-9.3	-8.6	-8.7	-7.2	-10.5	-7.9	-8.1	-8.4
Q4DDJ1	-7.8	-7.8	-8.2	-8.8	-8.1	-8.1	-6.3	-7.9	-9.7	-8	-9.4	-6.8	-9.7	-7.3	-8.7	-8.5
Q4DHU7	-7.4	-7.8	-7.7	-8.3	-8.7	-8.3	-6.2	-8.1	-10.1	-6.8	-9.8	-6.7	-10.9	-7.2	-8.9	-9
Q4DQA4	-7.9	-7.9	-8	-7.9	-8	-8	-6.6	-7.6	-9.8	-7.8	-8.8	-7.2	-10.3	-7	-9.4	-8
Q4DLR8	-8.8	-8.4	-8.9	-9.2	-8.3	-8.4	-7.2	-8	-10.4	-8.4	-10.7	-8	-10.8	-8.3	-8.5	-8.4
Q4DIX3	-8.1	-7.4	-8.6	-7.3	-8	-8.3	-7.4	-7.8	-9	-8.7	-9.1	-8	-11.1	-8.2	-10.3	-8.4
Q4DGJ5	-6.7	-7.7	-7.1	-7.3	-7.2	-7.3	-6.4	-6.1	-7.1	-6.8	-6.3	-6	-9.1	-6.8	-7.7	-7.8
Q4DDJ2	-6.2	-6.5	-6.6	-7.1	-7.1	-6.8	-5.3	-6.1	-8	-6.6	-7.2	-5.7	-8.1	-6.4	-7.7	-7.2
Q4DQV8	-6.9	-7	-7.6	-7.6	-7.7	-7.6	-6	-7	-9.4	-7	-8.7	-6.2	-10.3	-6.6	-10	-8.1
Q4DQA6	-7.3	-7.7	-7.6	-9.1	-7.7	-7.2	-6.1	-7.4	-8.8	-7.2	-9.8	-6.8	-9.4	-6.4	-8.4	-7.9
Q4DHU8	-8.7	-7.9	-6.5	-7.2	-5.9	-6.2	-8.2	-2.9	-5.2	-8.8	5.4	-7.6	-5.9	-8.3	-4	-4.1
Q4DPJ1	-5.5	-5.1	-5.5	-5.4	-5.8	-5.6	-4.2	-5.2	-5.6	-5.2	-5.5	-4.4	-6.9	-4.9	-7.6	-5.1
Q4DNX7	-6	-6.3	-6.3	-7.7	-6.7	-6.5	-5.4	-6.7	-7.1	-6.6	-8	-6.2	-7.9	-6.6	-6.9	-7
Q4DFW2	-6.9	-7	-6.8	-6.8	-7.6	-7.1	-6.3	-7.2	-7.8	-7.1	-8	-6.5	-9.6	-6.9	-9.2	-8
Q4DF95	-6.4	-5.8	-6.7	-6.2	-6.5	-6.4	-6.2	-5.9	-7.6	-6.8	-6.9	-6.2	-7.9	-6.5	-8.1	-8.3
Q4DGJ6	-7.2	-7	-6.7	-8	-7.2	-7	-6.5	-6.7	-8.4	-7.5	-7	-6.8	-8.3	-7.3	-7.8	-7.4
Q4DDJ5	-8.4	-8.4	-8.4	-9.1	-9.3	-9	-7.7	-5.9	-8.9	-8.4	-9	-8	-10.9	-8.5	-10.7	-9.4
Q4DLS0	-9.1	-8.6	-8.8	-9.7	-9.6	-9.2	-7.3	-8	-9.4	-8.7	-9.1	-7.7	-10.8	-8.3	-8.8	-9.5
Q4DNX8	-8.1	-8.1	-7.9	-8.6	-8.1	-8.4	-7	-8.3	-10	-7.8	-9.3	-7.6	-10.8	-8.2	-11.3	-9.2
Q4DCZ7	-7.6	-7.4	-8.2	-8.8	-7.6	-8.2	-6.1	-7.9	-8	-6.9	-8.6	-6.5	-9.6	-6.8	-7.8	-7.9
Q4DIC4	-5.6	-5.4	-5.9	-6.5	-6.2	-5.5	-5.9	-5.2	-6.3	-5.9	-6.5	-5.3	-7.8	-5.7	-8.5	-6.4
Q4DLS1	-8.5	-8.8	-7.4	-8	-8.1	-8.4	-6.3	-7.4	-9.8	-8	-7.4	-7.1	-10.7	-7.5	-10.5	-8.6
Q4DKJ6	-6.5	-6.9	-6.5	-7.2	-7.1	-7.3	-5.5	-6.7	-7.6	-6.3	-8.1	-5.7	-9.2	-6.4	-8.4	-7.8
Q4DPJ7	-7.5	-7.9	-7.5	-8.7	-7.9	-7.6	-6.6	-7.2	-8.3	-7.9	-8.9	-6.6	-10.3	-6.2	-9	-7.6
Q4DGJ8	-5.8	-6.9	-6.2	-6.8	-6.6	-6.7	-4.9	-5.7	-6.6	-5.8	-7.3	-5.2	-8.2	-5.6	-8.8	-6.7
Q4DMS3	-5.6	-6.2	-6.3	-6.9	-6.4	-6.9	-4.4	-6	-6.6	-6.1	-6.5	-5.3	-7.7	-5.4	-7.4	-6.9
Q4DIX6	-6	-7.5	-6.5	-8.3	-6.5	-6.7	-6	1.7	-0.6	-6.6	-0.1	-5.8	-7.6	-6.7	-6.3	-5.9
Q4DFA0	-7.1	-7.2	-7.6	-7.4	-7.2	-7.5	-6.2	-7.7	-8.7	-7.4	-7.5	-6.3	-8.5	-6.6	-7.1	-7.4
Q4DHV2	-8.3	-7	-7.3	-8.4	-8.3	-8	-6.8	-4.7	-8.7	-7.7	-6.5	-6.9	-9.9	-6.9	-8.2	-8.9
Q4DPJ8	-7.1	-7.7	-7.7	-8.3	-8.9	-8.3	-6.5	-7.2	-8.5	-6.6	-9	-6.7	-9.7	-7.4	-8.5	-8.6
Q4DED6	-6.7	-6.5	-5.9	-7.7	-6.5	-6.5	-4.9	-5.8	-7	-6.4	-6.7	-5.5	-7	-5.8	-5.6	-6.9
Q4DFA1	-7	-7.4	-6.3	-7.6	-7.9	-7.1	-6.5	-7.1	-8.7	-7.5	-7.4	-6.5	-8.1	-7.3	-7.9	-7.6
Q4DQZ3	-8	-7.9	-7.3	-7.7	-8.4	-8	-7	-8.1	-10.1	-8	-10.2	-7.6	-10.9	-8.2	-10.4	-8.9
Q4DKL5	-6.8	-6.6	-6.6	-7.3	-6.7	-6.1	-6	-6.1	-7.1	-6.7	-7.3	-6.7	-8.5	-6.6	-7.9	-8
Q4DFW8	-7.8	-6.8	-7.4	-6.6	-6.7	-7.6	-7.7	-7	-8.8	-7.6	-7.3	-6.8	-8.3	-8.4	-7.7	-8
Q4DGP4	-7.2	-7.5	-7.5	-7.3	-6.8	-7.4	-7.1	-6.1	-9.5	-8.1	-6.2	-7.1	-9.2	-6.9	-6.7	-8.5
Q4DMS6	-8.1	-8.1	-8.6	-9.9	-8.9	-9.1	-6.8	-7.5	-9.5	-8	-10.6	-7.7	-10.5	-7.5	-6.2	-9.5
Q4DED7	-8.2	-7.9	-9.2	-9.4	-8.5	-8.4	-6.6	-7.7	-7.9	-8.7	-9	-7.5	-11.5	-7	-8.5	-8.2
Q4DFW9	-8.1	-8.7	-7.8	-8.4	-8.3	-7.9	-6.7	-7.9	-10	-8.2	-8	-7.2	-10.8	-7.9	-10.8	-8.7
Q4DMS8	-6.6	-6.4	-6.6	-7.4	-7	-6.9	-7.1	-6.9	-8.3	-7.2	-8.1	-6.6	-9.1	-7.5	-8.9	-7.9
Q4DD02	-6.7	-7.8	-6.7	-8.1	-7.5	-6.8	-5.7	-7.3	-8.1	-6.3	-8	-6	-9.4	-6.6	-7.8	-7.5
Q4DDK2	7.1	-1.2	-3.6	-5.4	-5	-0.7	-1.7	10.5	19.1	6.1	0	-0.4	-2.9	5.3	-4.7	2.4
Q4DIY1	-6.7	-7.2	-6.6	-8	-6.9	-6.8	-5.8	-6.4	-8.1	-6.4	-8.2	-6	-8.8	-6.2	-7.7	-7.2
Q4DKN3	-7.8	-7.7	-7.5	-9.4	-6.8	-7.5	-5.6	-7.2	-8.1	-7.3	-7.8	-6.2	-7.6	-6.2	-5.7	-8
Q4DMW9	-6.1	-7.1	-6.6	-7.5	-6.5	-6.6	-4.1	-5.6	-7.6	-5.6	-6.2	-5.8	-6.9	-5.1	-6.6	-6.5
Q4DNY5	-5.5	-5.6	-6.2	-6.7	-5.7	-6.1	-6	-4.1	-4.2	-6.4	-2.3	-5.1	-6.7	-7.1	-7.4	-6.8
Q4DGR9	-7.9	-7.2	-6.9	-8.2	-7.2	-7.5	-7.4	-6.9	-8.7	-8.3	-7.9	-7.1	-8.7	-7.1	-7.9	-7.9
Q4DD05	-7.6	-7.9	-7.5	-9.6	-8.3	-8	-5	-8.2	-9.2	-6.8	-10	-6.4	-10.1	-6.6	-10.6	-8.3
Q4DQF0	-7.1	-6.7	-6	-7.2	-6.5	-6.8	-5.9	-6.7	-8.2	-6.4	-7.5	-6	-7.8	-7.3	-8.1	-8.3
Q4DHV6	-5.6	-5.6	-5.3	-5.5	-6	-5.5	-6.2	-5.3	-7.3	-5.4	-6.1	-5.4	-7.6	-6.7	-6.8	-6.4
Q4DIY2	-5.5	-5.9	-5.5	-6.4	-5.9	-6.1	-4.2	-5.8	-6.3	-5.5	-7.2	-4.8	-6.9	-5.2	-7.1	-6.1
Q4DQZ6	-7.2	-7.2	-7.8	-7.7	-7.7	-7.6	-6	-7.2	-8.3	-6.9	-9.1	-6.1	-9.3	-6.8	-9.2	-7.9
Q4DP07	-7.5	-7.7	-7.5	-7.4	-7.7	-8.2	-6.8	-6.8	-8.4	-7.6	-7.1	-6.9	-7.2	-7.9	-7	-9.1
Q4DGS2	-7.3	-6.3	-6.2	-7.9	-6.3	-6.9	-5.9	-6.1	-7.4	-6.5	-6.8	-6.7	-7.1	-7.1	-6.3	-7.5
Q4DEE1	-6.6	-7.4	-6.8	-7.9	-7.1	-7.6	-6	-6.1	-7.3	-6.8	-7	-6.3	-7.7	-7.4	-6.6	-7.8
Q4DIY5	-7.7	-6.6	-7	-7.4	-7	-7.3	-7.7	-6.9	-8.8	-8	-8.6	-6.6	-8.2	-8.5	-6	-7.9
Q4DKN7	-7.7	-7.3	-7	-7.9	-7.3	-7.1	-7	-7.1	-9.2	-7.8	-9.5	-7.3	-8.6	-7.2	-7.1	-8.7
Q4DQZ8	-6.1	-6.5	-5.8	-6.9	-5.4	-5.7	-4.9	-5.4	-6.2	-5.8	-6.6	-5	-6.7	-5.2	-7.1	-6
Q4DIG1	-7.1	-7.2	-7.4	-8.4	-8	-7.7	-5.7	-7.9	-9.6	-7	-9.7	-6.4	-10.1	-6.7	-9.1	-8.4
Q4DPM8	-5.6	-6.4	-5.4	-6.5	-6	-6	-4.9	-4.3	-5.6	-4.9	-6.6	-4.6	-7.2	-5.1	-6.5	-6.5
Q4DFX2	-8.3	-7.8	-7.7	-8.2	-7.3	-7.8	-6.5	-7.3	-9.2	-8.2	-7	-6.8	-8.6	-7.5	-8.1	-7.5
Q4DD21	-5.6	-5.6	-6.3	-7.1	-6.4	-5.8	-4.6	-1.8	-3.3	-5.9	-3.1	-4.7	-5.6	-5.4	-7.7	-5.1
Q4DDN0	-7.3	-7.3	-6.6	-7.8	-7	-7.2	-5.5	-7.2	-7.8	-7.4	-7.4	-6.6	-8.1	-6.5	-7.2	-8.1
Q4DIY6	-7.2	-7.1	-6.7	-6.7	-7.3	-7.4	-6.4	-6.8	-9.4	-7.2	-8.7	-6.4	-9.7	-7.8	-9.5	-7.8
Q4DFX3	-6.3	-5.5	-6	-5.4	-6.4	-6.4	-6.4	-5.4	-7.6	-6.6	-5.9	-6.6	-7.1	-6.9	-6.4	-6.5
Q4DEE4	-8.2	-8.4	-8.2	-8.7	-8.5	-8.7	-7.2	-7.6	-9.8	-8.1	-7.1	-8	-11.7	-8.5	-9	-8.8
Q4DKP0	-7.4	-6.9	-7	-7.3	-7.6	-7.6	-6.6	-7	-9	-7.2	-8.3	-6.5	-9.5	-7.1	-9.1	-8.2
Q4DQF4	-6.2	-5.9	-5.4	-7.4	-6	-6	-3.9	-5.8	-6.8	-5.3	-7.1	-4.8	-7	-5	-6.7	-6.5
Q4DHX3	-7.6	-7.8	-7.2	-7.2	-8.2	-8.1	-6.7	-7.7	-9.9	-7.2	-9.1	-6.8	-11	-7.6	-11.1	-8.8
Q4DPN0	-7.1	-7.3	-6.6	-7	-7	-7	-6.4	-6.4	-7.7	-7.3	-7.2	-6.5	-9.3	-7	-7.8	-7.2
Q4DMX7	-7.3	-7.6	-7.5	-7.1	-7.6	-8.1	-6.9	-7.7	-9.6	-7.2	-8.9	-6.7	-10.4	-7.8	-7.4	-8.7
Q4DEE6	-7	-7.3	-7.1	-7.6	-7.6	-7.4	-6.7	-7	-9.5	-7.1	-8.8	-6.5	-10.2	-7.8	-8.7	-8.7
Q4DIY9	-7.6	-7.7	-7.7	-7.7	-8.4	-8.4	-6.6	-7.8	-10	-8.1	-10.2	-7	-11	-7.7	-9	-9.1
Q4DP10	-7.7	-7.3	-8.1	-8.7	-8.3	-8.2	-6.8	-6.1	-7.7	-8.2	-6.1	-7.1	-10.2	-8	-8.3	-7.9
Q4DQF5	-7.4	-7.4	-6.7	-7.2	-6.5	-7.4	-6.5	-6.8	-8.6	-7.6	-7.5	-6.7	-7.9	-7.3	-7.6	-7.2
Q4DKP1	-6.8	-7.2	-6.3	-6	-7.2	-7.2	-6.1	-7.1	-8.2	-6.6	-7.5	-6.6	-8.9	-7.3	-9.4	-7.6
Q4DHX4	-8.3	-7.6	-8.7	-10.8	-9	-9.3	-6.9	-2.1	-6.7	-8	2.3	-7.8	-12.4	-7.9	-9.3	-7.9
Q4DMX8	-7	-6.9	-6.5	-7.9	-7.4	-6.9	-6.4	-5	-7.6	-6.8	-6.7	-6.4	-7.9	-6.3	-7.2	-7.1
Q4DP11	-8.4	-8.8	-7.6	-9	-7.7	-8.3	-6.2	-8.6	-9.9	-8	-9.1	-7.3	-7.8	-7.6	-9.4	-8.8
Q4DDN5	-6.6	-6.4	-6.6	-7.4	-7.8	-7.9	-4.7	-6.4	-7.8	-6.3	-8.3	-5.9	-8.1	-5.3	-9	-7.8
Q4DIZ1	-6.8	-7.4	-7.1	-7.7	-7.7	-7.7	-6.9	-6.8	-8.5	-7.6	-6.7	-7	-10.7	-7.8	-8.7	-7.6
Q4DFE7	-7.9	-8.1	-7.9	-7.6	-8.5	-8.5	-7.3	-7.8	-10.6	-7.8	-11.2	-7.4	-10.6	-8.5	-9.6	-9.2
Q4DQF6	-7.3	-7.3	-7.3	-7.1	-7.7	-8.1	-6.7	-8.1	-9.3	-7.1	-8.7	-6.8	-11	-7.6	-10.5	-8.9
Q4DMX9	-7	-7.2	-6.9	-8.1	-7.5	-6.9	-7.3	-5.7	-5.2	-6.1	-8.2	-6.2	-7.9	-6.6	-7.4	-7.5
Q4DPN4	-6.5	-7.7	-5.7	-6.2	-4.9	-6.2	-7	-0.5	-0.3	-9.1	10.4	-7	5.9	-8.8	15.6	-3.1
Q4DG23	-6.5	-6.9	-6.8	-7.5	-7.4	-7.1	-6.2	-6.2	-8.3	-6.7	-8.1	-6.6	-9.5	-6.3	-9.3	-7.6
Q4DEG3	-6.4	-5.9	-6.1	-5.9	-6.3	-6.5	-5.6	-5.5	-7	-6.7	-6.6	-5.9	-7.9	-6.1	-7.2	-6.5
Q4DP12	-7.6	-7.7	-7	-7.5	-7.7	-8	-6.7	-7.5	-10.4	-7.4	-9.3	-7.2	-10	-8.2	-9.9	-8.7
Q4DJB6	-7.2	-7.2	-7.3	-8	-8	-7.5	-6.4	-7	-8.7	-7.6	-8.4	-6.8	-8.9	-7.5	-7.7	-7.9
Q4DFE8	-6.9	-7.2	-7	-8.1	-7.5	-8.5	-6.5	-7.3	-8.7	-6.6	-8.5	-6.4	-10.5	-7.6	-8.7	-8.1
Q4DGS7	-7.4	-7.4	-7.3	-8.4	-8	-7.8	-6.2	-7.5	-9.5	-7.3	-7.3	-6.8	-9.5	-7.6	-9.5	-8.3
Q4DQF7	-8	-8.9	-7.7	-8.2	-8.4	-8.6	-7.2	-8.1	-10.3	-7.8	-10.5	-7.1	-10.5	-8	-9.4	-9
Q4DPN5	-8.2	-8	-8.9	-9.4	-9.4	-9.1	-7.4	-7.4	-9	-8.3	-7.6	-8	-11.6	-8.2	-9.9	-8.2
Q4DG24	-7.6	-7.6	-7.3	-9	-7.7	-8	-5.8	-7.2	-8.1	-7.4	-8.5	-6.1	-8.6	-7.3	-6.9	-9.2
Q4DFF0	-8	-8.1	-7.5	-7.8	-7	-8	-6.2	-7.6	-7.7	-7.4	-7.7	-6.8	-6.6	-6.4	-5.5	-7.9
Q4DR04	-6.9	-6.6	-6.6	-6	-7.1	-6.7	-6.3	-5.9	-7.7	-7.1	-7.8	-6.3	-8.8	-7.2	-6.7	-7.2
Q4DQF8	-7.7	-7.2	-7.5	-8.1	-6.8	-6.1	-6.1	-1.4	-4.3	-6.5	-1.2	-7.2	-10.5	-5.9	-7.4	-5.6
Q4DKP7	-6.9	-6.8	-7.2	-6.8	-7.9	-7.3	-6.4	-6.7	-8.3	-7.1	-8.2	-7.1	-9.3	-7.5	-8.9	-7.7
Q4DIG9	-7.6	-8.1	-7.5	-8.3	-8	-8.3	-6.6	-8.2	-10.2	-7.9	-8.4	-7.2	-10.5	-7.8	-10.1	-8.8
Q4DMY3	-6.9	-7.1	-6	-8	-7	-7.1	-4.7	-6.3	-8.4	-6	-8.2	-5.6	-7.9	-5.9	-7.9	-7.6
Q4DG25	-8.7	-8.3	-8	-9.2	-8.5	-8.1	-6.6	-6.1	-6.8	-8.4	-3.2	-7.1	2.9	-7.8	8.8	-8.3
Q4DP16	-6.6	-6.9	-6.8	-8.5	-8.1	-7.5	-4.9	-7.4	-8.8	-5.9	-9.9	-5.6	-9.8	-5.5	-11	-8.5
Q4DQF9	-6.2	-6.5	-6.2	-7	-6.5	-6.2	-5	-6.1	-7.4	-5.6	-7.1	-5.4	-7.2	-5.7	-7.5	-6.6
Q4DEH4	-5.8	-6.4	-5.7	-6.5	-6.2	-5.9	-6.2	-4.9	-6.4	-6.2	-5	-5.8	-6.8	-5.7	-6.9	-5.4
Q4DMY5	-5.7	-5.3	-5.9	-6.3	-6.4	-6.1	-5.7	-6.2	-7.5	-6.4	-6.6	-5.7	-8	-6.2	-6.6	-7
Q4DDP0	-7.6	-7.7	-6.7	-7.2	-7.2	-7	-7.6	-5.8	-7.1	-7.7	-6	-6.8	-6.1	-8.1	-5.5	-8.4
Q4DGT0	-7.2	-7.6	-7.4	-8.8	-7.7	-7.7	-6.6	-7.8	-9.8	-7.2	-8.5	-6.7	-10.9	-7.4	-10.1	-8.8
Q4DR06	-7.4	-7.3	-7.4	-9.1	-8.9	-8.3	-6.3	-7.5	-9.2	-7.8	-8.4	-7.2	-11.1	-7.3	-10.6	-9.2
Q4DEH5	-8.5	-8.5	-8.6	-9.7	-10.2	-10	-7.2	-7.2	-7.9	-8.1	-3.4	-7.5	-10.3	-8	-5	-8.2
Q4DG30	-7.1	-7.5	-7.2	-7.9	-7.2	-7.3	-6.3	-6.8	-9.4	-7	-8.3	-6.6	-9.2	-7.2	-8.8	-8
Q4DPN8	-7	-6.6	-6.6	-6.5	-6.5	-7.2	-5.8	-6.4	-7.8	-7.1	-7.8	-6.1	-7.8	-6.3	-7.8	-6.9
Q4DMY6	-6.5	-6.5	-6.2	-6.4	-6.7	-6.7	-6	-6.1	-7.8	-6.4	-7.5	-6.1	-8.7	-6.9	-7.2	-7.2
Q4DR16	-6.9	-6.6	-6.4	-6.6	-7.3	-7.2	-7.3	-6.3	-7.9	-7.8	-7.4	-7.5	-8.6	-7.8	-7.4	-7.8
Q4DKQ0	-7	-8	-6.7	-8.4	-6.9	-7.1	-5.1	-6.7	-7.7	-6.3	-7.2	-5.6	-8.2	-5.8	-7.3	-6.7
Q4DHY1	-7.8	-7.5	-7.6	-8.6	-7.5	-7.6	-6.7	-7.6	-8.3	-8.3	-8.7	-6.8	-9.4	-7.2	-7.2	-8.9
Q4DG31	-6.5	-6.3	-6.5	-6.9	-6.5	-6.2	-6.1	-6	-7.9	-6.3	-7.2	-6.5	-8.4	-7.1	-8.1	-6.9
Q4DGT3	-6.6	-6.7	-6.5	-7	-6.9	-6.9	-7	-6	-7.3	-7.3	-6.1	-7	-10.2	-7.2	-8.1	-7
Q4DEH7	-8.4	-8	-7.7	-9.6	-9.2	-9.1	-6.7	-8.2	-8.2	-7.8	-12.2	-7.3	-12	-7.5	-9.2	-9.3
Q4DHY2	-8.1	-7.7	-8.3	-9.1	-7.9	-7.7	-6.6	-8.2	-9.3	-7.3	-8	-7.3	-9.6	-7.1	-8.6	-9.2
Q4DLY5	-8.5	-8.2	-8.3	-8.4	-8.7	-8.5	-6.8	-6.8	-9.9	-8.3	-10	-7.3	-10.6	-7.7	-4.9	-9
Q4DDP3	-6.9	-6.4	-6.5	-7.5	-6.7	-6.5	-5.8	-6.2	-7.2	-6.8	-7.9	-6	-8	-7.5	-7.6	-6.8
Q4DMZ2	-7.8	-7.8	-7.5	-8.1	-8	-8.3	-6.7	-7.2	-9.8	-7.4	-8.8	-7	-10.5	-7.6	-9.6	-7.8
Q4DP20	-8.3	-7.5	-7.2	-7.5	-7.4	-7.7	-7.1	-6.8	-8.1	-7.9	-8.3	-7.3	-8.7	-7.5	-8.5	-8
Q4DFG9	-7.2	-5.9	-5.7	-6	-6.1	-6.2	-5.8	-5.7	-7.3	-5.9	-5.6	-6	-7.1	-6.5	-6	-6.1
Q4DHY3	-7.9	-7.9	-8.4	-9.5	-7.6	-7.6	-6.7	-7.4	-9.4	-7.6	-9	-7.5	-9.8	-7.4	-9.2	-8.9
Q4DPP3	-7.2	-6.5	-6.5	-8	-7.3	-6.6	-6.2	-2.9	-4.1	-5.5	-5.5	-6	-8.6	-6.6	-8.8	-7.2
Q4DLY8	1.3	6	5.3	7.8	10.5	10.1	-0.7	19.8	21.3	-0.8	34.4	0.7	31.7	1.2	60.3	9.8
Q4DQG6	-6.3	-6.4	-5.9	-6.4	-6.5	-6.3	-5.6	-5.6	-7.7	-6.3	-7.2	-5.8	-6.9	-6.4	-5.5	-6.7
Q4DD57	-7.4	-7	-6.4	-6.7	-6.1	-6.6	-6.5	-6.2	-7.6	-7.1	-6.8	-6.3	-7.4	-7	-6.5	-7.6
Q4DKQ5	-7.3	-6.7	-7.4	-7.3	-7.4	-7	-6.2	-6.8	-8.2	-7.7	-8.6	-6.8	-8.6	-7.1	-9.1	-8
Q4DIH7	-8.5	-8.2	-7.8	-9	-8.5	-8.9	-7.7	-7.2	-9.8	-7.9	-5.9	-7.9	-11.4	-9.1	-8.4	-9.7
Q4DJG7	-5.9	-5.4	-5.5	-6	-5.2	-6.2	-6.2	-5.3	-6.8	-6.8	-5.7	-5.3	-6.4	-6.1	-6.9	-5.9
Q4DPP6	-6.8	-6.9	-6.4	-6.3	-6.7	-6.6	-4.9	-6.3	-7.2	-6.5	-8	-5.4	-8.1	-5.8	-7.4	-6.6
Q4DQG9	-8.6	-8.7	-8	-8.7	-9.1	-8.3	-6.6	-5.7	-8.3	-8.4	-5.5	-8.2	-9.4	-7.6	-7.7	-7.5
Q4DEI2	-7.2	-8.3	-7.2	-8.3	-7.9	-7.8	-6.4	-7.4	-9.2	-7.1	-8	-6.6	-9.8	-7.6	-9.4	-8
Q4DGV1	-8.9	-7.2	-7.2	-7.2	-7.6	-8.3	-7.3	-6.8	-8.7	-7.9	-6	-7.1	-8.3	-7.4	-5.1	-8
Q4DD58	-6.2	-6.3	-7	-6.3	-7.2	-7.3	-6.2	-6.2	-7.8	-6.7	-7.2	-5.7	-9.1	-6.6	-6.9	-7.4
Q4DKQ7	-7.3	-7.3	-7.3	-7.8	-7.3	-7.4	-6.4	-7	-7.7	-7.2	-7.3	-6.3	-8.6	-7.1	-8.3	-7.7
Q4DIH8	-6.8	-6.7	-6.9	-6.8	-6.8	-7.1	-6	-6.3	-7.9	-6.9	-8.1	-6.4	-8.8	-6.6	-8	-7.4
Q4DLZ1	-5.6	-5.4	-5.5	-6.9	-5.9	-5.7	-6	-5	-6.2	-5.6	-6.2	-5.6	-7.7	-6.3	-8.3	-6.3
Q4DJG9	-9.1	-8.9	-9.4	-10	-8.9	-9	-7	-8.2	-9.7	-8.7	-9.3	-7.9	-11.6	-8	-12.1	-9.4
Q4DPP7	-7.1	-6.7	-7.4	-7.5	-7.2	-7.1	-5.6	-7.3	-8	-6.6	-8.9	-5.8	-9.1	-6.7	-8.6	-8.1
Q4DGV2	-8.4	-8.3	-8	-8.4	-7.9	-8.1	-7.2	-6.2	-8.4	-8.3	-8.7	-7.5	-9.2	-8.7	-4.8	-8.4
Q4DKQ8	-6.4	-6.3	-6.5	-6.5	-6.4	-6.4	-5.7	-6	-6.8	-6.4	-6.2	-5.6	-7.8	-5.3	-6.2	-6.8
Q4DD60	-6.1	-6.1	-5.7	-6.6	-5.5	-5.6	-6.1	-5.3	-6.7	-6.2	-5.4	-5.7	-6.6	-6.7	-5.6	-5.5
Q4DDQ0	-6.3	-7	-6.3	-8	-6.9	-6.7	-5	-6.7	-8	-5.8	-7.5	-5.9	-8.7	-5.9	-9.7	-6.8
Q4DLZ5	-7.5	-7.2	-6	-7.7	-6.9	-8.5	-7	-6.4	-7.7	-6.7	-7.3	-6.5	-9.6	-6.5	-7.1	-6.4
Q4DPQ0	-8.9	-8.3	-7.9	-9	-9	-8.3	-6.6	-8.2	-9.8	-8.2	-9.6	-7.6	-10.4	-8.3	-8.6	-8.7
Q4DP61	-8.2	-8.2	-8.3	-8.9	-7.8	-7.9	-6.4	-7.6	-8.9	-8.2	-8.8	-7.1	-9.9	-7.5	-8	-8.6
Q4DR67	-5.3	-6	-5.9	-5.9	-5.8	-5.7	-4.9	-5.7	-5.9	-5.9	-5.5	-5.9	-6.5	-5.8	-5.6	-6.8
Q4DFJ5	-4.1	-3.7	-4.2	-4.6	-0.8	-2.7	-4.4	0.8	3.9	-6.1	14.1	-4.1	16.9	-5.7	23	2.2
Q4DII0	-7.6	-7.6	-8	-7.9	-7.7	-7.8	-7.4	-7.4	-8.5	-7	-8.8	-6.8	-10.3	-8.1	-8.7	-8.6
Q4DJH1	-5.2	-5.8	-6.5	-6.3	-7	-7.7	-7.2	-1.7	-2.3	-7.1	2.2	-6.3	-7	-6.3	-1.7	-4.6
Q4DP62	-6.7	-6.7	-6.4	-6.4	-6.9	-7	-6.3	-6.4	-7.6	-6.8	-7.5	-6.2	-8.2	-7.3	-7.7	-7.2
Q4DQH2	-7	-8.2	-7.3	-7.1	-7.3	-7.4	-6.7	-7	-8.1	-7.1	-7.1	-6.6	-9.2	-7.3	-7.2	-7.8
Q4DGV5	-4.1	-4.5	-4.1	-5.7	-5	-4.6	-2.9	-3.8	-4.2	-3.7	-4.5	-3.5	-5.1	-3.7	-5.2	-4.4
Q4DD66	-4.5	-4.9	-5.1	-5.3	-5.2	-5.2	-5.4	-3.7	-6.2	-4.7	-4.3	-4.9	-5	-4.5	-5.9	-4.9
Q4DHZ0	-7.6	-7.2	-7.7	-7.7	-7.7	-7.7	-6.3	-7.2	-8.9	-8	-7.3	-7.4	-8.2	-7.5	-5	-7.3
Q4DDQ2	-7.4	-7.8	-7	-8.5	-7.5	-8.3	-5.9	-7.4	-9.8	-7.2	-8.1	-7.3	-9.1	-7.2	-7.8	-8.3
Q4DG40	-8.4	-9	-8.9	-9.1	-8.4	-8.1	-7	-8.6	-10.6	-8.6	-9.6	-7.4	-11.1	-7.4	-9.2	-8.9
Q4DQH3	-7.6	-7.9	-9.1	-8.8	-9	-8.5	-7.9	-3.9	-6.4	-8.3	-4.9	-7.7	-10	-8	-9.4	-7.9
Q4DP63	-7	-6.5	-6.4	-6.2	-6.7	-6.8	-6.6	-6.2	-7.5	-6.8	-7.2	-6.1	-8.2	-7.2	-7.9	-7.4
Q4DR69	-7.5	-6.5	-8.5	-8	-8.5	-8.4	-8.2	2	2	-9.1	13	-8	-6.3	-7.5	-3.5	-3.5
Q4DD68	-5.2	-6.8	-5.2	-6.7	-5.6	-4.9	-5.4	-4.7	-3.8	-6	-4	-4.8	-4.6	-5.6	-6.1	-5.6
Q4DM00	-7	-7.5	-7.5	-8.1	-8.4	-7.9	-6.3	-7	-8	-7.3	-6.4	-7.4	-10	-7.1	-8.7	-7.3
Q4DG41	-5.9	-6.5	-6	-6.6	-5.9	-5.9	-4.8	-6.1	-6.3	-5.9	-6.4	-5.2	-7.9	-5.6	-8.4	-6.8
Q4DQH4	-6.5	-6.1	-6.5	-6.1	-6.5	-6.3	-6.5	-5.3	-6.7	-7.2	-6.5	-6.5	-7.9	-7.5	-7.3	-6.5
Q4DJH4	-6.4	-7.1	-6.3	-6.7	-6.6	-6.6	-4.8	-5.8	-7.1	-5.9	-7.8	-5.4	-8.1	-5.5	-7	-6.9
Q4DIK4	-5.7	-6.4	-5.7	-6.9	-6.2	-6.5	-6.3	-5.9	-7.4	-6.5	-7.2	-6.1	-8.6	-6.5	-6.9	-6.6
Q4DG42	-7.4	-5.9	-6.2	-7.1	-6.4	-7	-6.3	-6.6	-8.9	-7.7	-7.4	-6	-9.2	-6.8	-7.1	-7.3
Q4DQH5	-5.3	-5	-5.9	-5.3	-6	-5.6	-5.1	-5.5	-6.6	-5.4	-7.1	-4.9	-8.4	-5.2	-7.7	-5.9
Q4DFJ9	-7.5	-7.9	-8.5	-7.1	-8.3	-8.3	-6.9	-7.3	-8.2	-7.8	-9.3	-6.6	-10.3	-7.8	-9.1	-8.2
Q4DR73	-7.3	-7.4	-7.4	-7.1	-7.8	-7.9	-6.9	-6.1	-8	-7.7	-7.6	-6.8	-8.2	-7	-6.9	-6.8
Q4DH18	-6.9	-7.2	-7.7	-6.8	-7.6	-7.9	-6.4	-7.2	-8.7	-6.9	-8.6	-6.9	-9.5	-7.2	-8.4	-7.8
Q4DIK5	-5.4	-5.5	-5.2	-6.9	-5.9	-5.6	-3.6	-5.6	-6.2	-4.6	-6.8	-4.3	-7.3	-4.2	-7	-5.8
Q4DHZ3	-7.1	-7.1	-6.2	-7.4	-6.7	-6.7	-6.5	-6.9	-9.5	-7	-7.9	-6.2	-8.9	-7.2	-7.2	-7.5
Q4DQH6	-6	-5.7	-5.5	-7.7	-6.4	-6.2	-3.8	-5.8	-6.7	-5.1	-7.5	-4.7	-7.7	-4.4	-7.4	-6.1
Q4DJH7	-1.8	-2.8	-3.5	-4	-1.5	-2.7	-4.6	4.4	4.1	-4	13	-2.8	5	-2.6	22.3	0.6
Q4DDQ7	-6.9	-6.9	-6.8	-6.4	-6.8	-6.8	-6.9	-6.3	-8	-7.2	-7.2	-6.5	-9.2	-6.9	-8.5	-7.1
Q4DG44	-6.2	-7	-6.2	-7.1	-5.9	-6.7	-4.8	-5.8	-6	-6.1	-7.1	-5.4	-8	-5	-6.8	-5.8
Q4DPQ8	-6	-5.7	-5.7	-5.5	-6.4	-6	-5.1	-5.4	-6.9	-6.1	-6.8	-5.4	-7.7	-5.6	-7.5	-6.9
Q4DFK1	-5.7	-5.5	-5.1	-6.1	-6.2	-5.7	-5.3	-5.2	-6	-5.4	-5.7	-5.1	-6.5	-5.9	-6.3	-6
Q4DQH7	-6.6	-6.7	-6.6	-7.2	-6.9	-6.5	-6.9	-6.4	-7.1	-6.7	-8.1	-6.1	-9.6	-6.6	-7.3	-6.9
Q4DKR8	-7.4	-7.2	-7.5	-7.9	-7.3	-6.9	-6.5	-7.5	-7.9	-6.7	-8.5	-6.7	-9.6	-6.5	-8.6	-7
Q4DR76	-7.2	-7.6	-7.3	-7.2	-7.6	-7.8	-7.1	-6.5	-9.4	-7.7	-7.8	-6.9	-7.5	-8.1	-7.9	-7.9
Q4DD92	-6	-6.6	-6.5	-7.1	-7.2	-6.6	-5.6	-6.1	-8.1	-6.5	-8.1	-5.9	-9.6	-6.6	-9.1	-6.8
Q4DDR1	-6.6	-6.5	-6.6	-6.5	-6.6	-6.4	-5.5	-5.5	-7.7	-6.9	-6.1	-6	-7.1	-6.5	-5.6	-7.2
Q4DM17	-7.3	-7.2	-8.1	-8.2	-8	-7.9	-6.5	-7.1	-8.9	-8.2	-9.4	-7.1	-10.5	-7.7	-10.5	-8.3
Q4DHZ7	-5.7	-5.5	-5.2	-6.6	-5.7	-5.3	-4.1	-5.5	-6.1	-5.4	-7.1	-4.5	-7.3	-5	-6.5	-6.2
Q4DPQ9	-6.4	-7.2	-7.4	-7.9	-7.5	-8	-6.6	-0.6	-1.8	-7.3	1.7	-6.6	-8.1	-5.8	-8.9	-5.3
Q4DQH8	-8.3	-8.3	-7.5	-8.3	-8.3	-8.3	-7.6	-8.3	-9.7	-7.2	-10	-7.7	-10.6	-8.3	-9.3	-9
Q4DKR9	-6.7	-6.9	-6.3	-7.5	-6.4	-6.5	-5.5	-6.3	-7.2	-6.9	-7.5	-5.8	-8	-6.4	-7.4	-6.7
Q4DIK8	-7.6	-4.8	-4.7	-4.1	-2.2	-4.4	-7.1	-2.1	1.9	-7.2	9.7	-5.5	3.8	-5.8	20.7	0.8
Q4DHZ8	-7.8	-7	-7.3	-7.6	-7.1	-7.4	-7.2	-6.8	-8	-7.6	-9	-6.4	-9.8	-7.9	-9.4	-8.5
Q4DPR0	-7.4	-7.6	-7.2	-8.4	-7.4	-7.8	-6.6	-7.3	-9.1	-7.4	-9.5	-7.1	-9.8	-7.7	-8.1	-8.7
Q4DQH9	-8.1	-8.4	-8.8	-9.6	-9.2	-9.1	-6.9	-8.5	-9.5	-7.8	-11.5	-7.4	-12.2	-7.7	-10.1	-9.1
Q4DKT8	-6.8	-6.9	-8.5	-10.6	-9.6	-9.1	-6	-3.2	0.4	-7.8	1	-6.8	-9.9	-6.1	-9.1	-7
Q4DR95	-8	-7.2	-6.4	-6	-6.5	-7.3	-7.3	-6.5	-8.7	-8	-6.7	-6.3	-9.1	-7.8	-5.9	-6.5
Q4DH22	-6.7	-7.1	-7.3	-6.8	-7.2	-6.9	-5.9	-6.8	-8.5	-7.1	-7.7	-6.4	-8.1	-6.8	-8	-7.5
Q4DD94	4.2	3.3	-1.3	-1.6	3.7	4.4	-2.4	17.5	25.1	-2.4	30.4	0.7	9.9	-0.8	-5.5	12
Q4DI02	-6.3	-6	-6.2	-5.7	-6.3	-5.9	-6.5	-5.5	-6.6	-6.1	-6.9	-5.8	-7.3	-6.5	-7.4	-7.1
Q4DJI4	-6.5	-5.8	-5.8	-6.7	-6.6	-6.2	-4.9	-6.2	-6.9	-6	-7.2	-5.3	-7.7	-5.7	-7.3	-6.4
Q4DKT9	-7	-5.9	-6.4	-6.8	-7	-6.7	-6.3	-5.6	-7.4	-7.7	-7.1	-6.4	-8	-6.3	-8.1	-6.8
Q4DPR3	-6.7	-6.5	-6.2	-6.6	-6.8	-6.6	-6.1	-6.7	-8.9	-6.1	-8.5	-5.9	-9.2	-6.8	-7.5	-7.6
Q4DJI6	-8.3	-8.1	-7.9	-9.5	-8.3	-8.6	-7.4	-7.5	-10.3	-8.4	-9.8	-7.2	-9.8	-7.9	-9.2	-9.1
Q4DH28	-7.2	-7	-7.5	-8.3	-7.5	-7.2	-5.7	-6.9	-8.4	-7	-8.1	-6.4	-7.5	-6.7	-7.2	-8
Q4DM22	-7.9	-8.4	-7.8	-8.1	-8	-8.7	-7.4	-7.2	-9.5	-8	-8.7	-7.5	-10.4	-8.2	-9.3	-8.7
Q4DI05	-7.7	-7.5	-7.4	-8.5	-7.3	-7.2	-6.3	-6.9	-8.6	-7.7	-8	-6.9	-9	-8	-7.1	-8.4
Q4DN15	-5.6	-5.7	-5.5	-5.8	-6	-5.7	-4.6	-5	-6.2	-5.2	-6.2	-4.6	-7.3	-4.9	-7.4	-6.2
Q4DP83	-6.9	-7	-6.9	-8.7	-7.9	-7.7	-6	-6.2	-7.7	-6.6	-9.2	-6.2	-8.8	-6.4	-7.4	-7.1
Q4DKU1	-8.5	-8	-7.3	-8.1	-7.7	-8.4	-6.6	-7.9	-10.3	-7.7	-7.9	-7.4	-10.1	-7.5	-9.5	-9
Q4DFL1	-5.8	-6.6	-6.2	-7.3	-6.2	-6.2	-5.5	-5.9	-6.6	-5.7	-6.5	-6.3	-7.7	-5.4	-8.2	-6.6
Q4DH29	-6.4	-6.3	-5.9	-7	-5.6	-6.3	-6.4	-5.5	-6.8	-6.1	-6.5	-5.9	-6.4	-6.3	-5.9	-6.7
Q4DIL2	-6.9	-7.3	-7	-7	-7.2	-7.1	-6.2	-6.3	-7.8	-6.7	-8.3	-6.4	-8.7	-7.3	-8.7	-7
Q4DM24	-6	-6.4	-6.2	-6.6	-6.8	-6.7	-6.4	-6.1	-7.7	-6.1	-6.9	-5.7	-9.2	-7.3	-8.1	-7.3
Q4DG52	-7.6	-7.1	-6.8	-6.8	-7.3	-7	-6.4	-6.6	-8.9	-7.3	-8.4	-6.9	-10.2	-6.9	-8.8	-7.8
Q4DP84	-7.2	-7.6	-7.2	-8	-7.8	-7.6	-6.3	-7.4	-10.3	-7.3	-9.3	-7	-10.2	-7.7	-10.5	-8.9
Q4DN94	-7.5	-8	-7.4	-7.9	-7.3	-7.7	-6.1	-7.6	-9.5	-7.3	-8.7	-6.5	-9.3	-6.9	-8.6	-8.7
Q4DFL2	-5.9	-5.7	-5.2	-6.6	-5.6	-5.5	-4.2	-5.3	-7	-5.4	-6.7	-4.9	-6.5	-5.3	-7.3	-5.9
Q4DEL9	-6.6	-6.7	-6.7	-6.7	-7	-7.5	-5.8	-6.5	-7.9	-6.4	-8.1	-6.2	-9.1	-6.2	-8.4	-7.4
Q4DH30	-7.4	-7.1	-7.3	-8.6	-8.5	-8.9	-6.7	-6.6	-7.7	-7.4	-6.9	-6.8	-10.2	-7.1	-10.5	-7.7
Q4DM27	-7.9	-7.8	-6.8	-7.8	-7.2	-7.7	-7.4	-6.1	-7.7	-8	-8.2	-7.2	-8.7	-8.4	-7.1	-8.4
Q4DIL3	-7.3	-7	-6.3	-7.8	-7.7	-7	-5.2	-6.9	-7.4	-6.7	-8.1	-6.3	-7.5	-6.7	-8	-7.7
Q4DG53	-7.3	-7.2	-7.4	-7.2	-7.7	-7.7	-7	-7.2	-9.6	-7.8	-8.4	-7.3	-10.1	-7.6	-9.4	-8.7
Q4DQI6	-6	-6.8	-6.4	-7.7	-6.9	-6.7	-5	-6.9	-7.2	-6.7	-7.3	-5.8	-8.4	-6	-8	-6.7
Q4DFL3	-6.7	-6.4	-6.5	-7.4	-6.7	-6.5	-5.4	-5.4	-6.8	-6.3	-6.6	-5.3	-8.6	-6.1	-6.4	-5.9
Q4DRA4	-8.3	-8.2	-8.3	-9.3	-8.8	-8.5	-7.5	-7.9	-9.4	-7.9	-10.1	-7.1	-11.9	-8.1	-10.1	-9.1
Q4DM28	-7.8	-7.7	-7.6	-7.6	-7.6	-7.6	-6.3	-6.9	-8	-7.3	-8.4	-6.7	-9.5	-7.9	-8.4	-8.5
Q4DPR9	-7.2	-7.5	-7.1	-8.1	-7.5	-7.6	-6.4	-6.8	-9	-7.5	-8	-6.7	-9	-7	-9.5	-8.6
Q4DDA2	-5.4	-5.8	-5.7	-6.1	-6	-5.8	-4.2	-5.4	-5.8	-5.3	-7.2	-4.7	-6.9	-4.8	-7.1	-6.4
Q4DH31	-5.9	-6.4	-6.1	-6.9	-6.1	-6.3	-5.4	-5.2	-7.3	-5.6	-7.3	-6.2	-7.9	-5.9	-8	-6.9
Q4DG54	-6.1	-5.8	-6.2	-6.2	-5.8	-6.3	-6.2	-4.8	-5.7	-6.2	-5.3	-6.1	-7.4	-6.2	-6.7	-6.7
Q4DN97	-7.5	-7.7	-7.2	-8.1	-7.4	-7.5	-6.1	-6.2	-8.5	-7.1	-7	-6.5	-7.9	-7.1	-6.7	-8.6
Q4DM29	-6.4	-6.6	-5.8	-7.5	-6.3	-6.5	-5.2	-5.6	-7.2	-6.4	-6.1	-5.2	-8.1	-5.8	-6.5	-6.6
Q4DPS0	-7.7	-8.6	-7.5	-10.8	-9.6	-9.7	-6.5	-2.7	-5.1	-8.4	-4.1	-7.4	-10.5	-7.3	-6.9	-6.2
Q4DG55	-8	-7.4	-7.6	-8.9	-7.9	-7.8	-7.2	-7.3	-9.4	-7.5	-9.2	-7.3	-10.2	-7.1	-7.2	-8.4
Q4DDW6	-7.4	-7.6	-8.3	-8.3	-7.9	-8	-6.7	-7.3	-8.1	-8	-8.9	-7.3	-10	-6.8	-8.9	-7.9
Q4DI12	-7.4	-8.7	-8	-8.7	-8.8	-8.6	-6.8	-8.2	-9.8	-7.9	-8.4	-7.1	-11.8	-7.7	-11.9	-9.1
Q4DFL5	-6.9	-7.1	-6	-8	-6.2	-6.8	-5.6	-6.4	-7.4	-7.4	-6.6	-5.6	-8.2	-5.9	-7.1	-6.6
Q4DPS1	-6.1	-6.8	-7	-8.3	-8.5	-7.8	-6.5	-2	-7.1	-7.4	3.3	-6.9	-9.3	-7.3	-7.5	-8
Q4DJJ9	-6.9	-6.9	-6.8	-7.5	-7	-7.5	-6.8	-7	-8.3	-6.9	-6.7	-7	-7.4	-7.1	-7.7	-7.9
Q4DG56	-7.2	-7.3	-7.3	-8.7	-7.5	-8.2	-6.1	-6.7	-8.9	-7.2	-8.6	-6.7	-10	-7.3	-9.5	-7.9
Q4DEM5	-7.1	-7	-7	-7.6	-7.4	-7.7	-6.2	-7	-8.7	-6.3	-8	-6.1	-9.7	-7.3	-8.4	-8.4
Q4DFL6	-6.6	-7	-6.4	-6.2	-6.8	-6.4	-5.7	-6.3	-8.3	-6.6	-6.7	-6.2	-8.2	-7.5	-6.2	-7.2
Q4DDX0	-7.5	-7.5	-6.8	-9	-8.2	-7.8	-7.2	-7.6	-9.5	-6.9	-10.1	-6.5	-10.1	-7.2	-8.9	-9.1
Q4DI39	-6.7	-7.5	-6.4	-8.3	-7.1	-7.1	-5.4	-6.8	-8.5	-6.7	-8.8	-5.7	-8.6	-6	-8.5	-8
Q4DKU8	-6.3	-6.3	-6.3	-6.7	-6.9	-6.5	-5.7	-6.3	-7.7	-5.8	-6.8	-5.6	-8.5	-6.2	-7.2	-7
Q4DEP1	-6.8	-7.2	-7.1	-8.1	-7	-7.5	-6.6	-6.2	-8.4	-6.2	-6.9	-6.2	-9.1	-7.2	-8.4	-7.7
Q4DM33	-7.8	-7.4	-7.8	-8.4	-8	-8.1	-6.5	-7.5	-9.1	-8	-8.6	-7	-10.1	-7.9	-8.7	-8.8
Q4DP91	-8.6	-8.3	-8.3	-9	-8.7	-8.5	-7.1	-8.5	-10.8	-8.2	-7.4	-7.3	-7.2	-8.3	-6.9	-9.4
Q4DKV1	-7.4	-7.6	-7.2	-9.3	-8.4	-8.4	-6	-7.2	-7.5	-6.8	-9.2	-6.4	-7.6	-5.7	-7.1	-7.6
Q4DFM0	-6.7	-7	-5.8	-6.7	-6.7	-6.4	-5.5	-6.4	-7.7	-6.2	-7.6	-5.8	-8.2	-6.2	-7.9	-6.8
Q4DEU3	7.1	9.9	8.8	7.1	13.6	11.3	6	25.2	28.6	3.2	42.8	4.8	45.3	6.9	56.3	18.2
Q4DIN0	-9.6	-9.3	-8.5	-9.5	-9	-10.3	-7.7	-7.5	-8.3	-9.5	-4.5	-8.2	-10.7	-9.3	-8.3	-9.1
Q4DG60	-6.6	-7.4	-7.4	-7.4	-8.3	-7.8	-5.8	-7.3	-8.8	-6.1	-8.5	-5.9	-10.2	-6.4	-10.4	-9.1
Q4DDX3	-5.9	-6.1	-6.6	-7.1	-6.5	-6.6	-5.7	-5.8	-7	-6.2	-7.5	-5.9	-8	-5.8	-7	-6.7
Q4DKV2	-6	-6.9	-7.7	-8.4	-7.4	-6.8	-5.2	-5.4	-6.8	-5.9	-6.5	-5.4	-8	-5.4	-8.9	-7
Q4DFM3	-7.7	-7.3	-7.2	-8.5	-7.5	-7.3	-7.4	-6.9	-9.2	-7.9	-7.9	-7.1	-7.9	-8.3	-8.1	-9
Q4DM35	-7.3	-6	-6.8	-7.3	-6.1	-6.6	-6.7	-5.9	-7.4	-7	-6.9	-5.8	-7.4	-6.8	-7.2	-5.8
Q4DDX5	-6.1	-6.3	-5.9	-6.5	-5.9	-6.6	-4.9	-5.9	-7.4	-5.7	-7.6	-5.3	-7.3	-6	-6.3	-7
Q4DG63	-7.8	-7.9	-7.5	-8.7	-8.1	-8.5	-7.1	-7	-8.6	-7.5	-7.4	-7	-8	-8.2	-6.5	-8.8
Q4DP96	-7.7	-7.6	-7	-7.8	-7.3	-7.5	-6.7	-7.3	-9	-7.5	-7.7	-6.6	-9.1	-7.9	-8.5	-8.3
Q4DH93	-8.6	-8.9	-8.5	-10	-8.5	-9.6	-7.1	-7.8	-10.4	-9.3	-10.4	-7.9	-10.6	-8.4	-9.3	-10
Q4DE28	-7.2	-7.2	-6.6	-6.6	-7.6	-7.1	-6.4	-6.7	-8.9	-6.6	-8.6	-6.8	-9	-6.7	-8.4	-7.7
Q4DFM5	-9.3	-8.7	-8.5	-9	-8.9	-8.9	-7.6	-9.1	-8.9	-9.1	-0.9	-8.2	-10.3	-7.8	-6.1	-8.6
Q4DI45	-5.5	-5.6	-5.3	-6.2	-5.7	-5.7	-5.2	-5.6	-6.1	-5.7	-5	-5.3	-6.1	-5.5	-7	-5.3
Q4DEU8	-6.4	-6.4	-5.9	-6	-6.6	-6.6	-5.6	-5.5	-7.2	-5.9	-6.4	-5.8	-8	-6.3	-6.3	-6.5
Q4DNB9	-8.7	-9	-9.1	-10.1	-10.2	-9.4	-7.7	-5.8	-5.7	-8.4	2.6	-8.1	-9.7	-7.9	-1.8	-9.6
Q4DG65	-6.6	-6.8	-6.6	-7	-6.5	-6.2	-5.5	-5.5	-7.3	-6.8	-5.4	-6	-8.8	-6.3	-7.6	-6.3
Q4DPT2	-6.3	-6.7	-7.7	-8.9	-7.7	-7.6	-5.9	-5	-5	-6.8	-2.6	-6.5	-9.6	-7	-9.7	-8.2
Q4DI48	-0.5	0.6	-4.4	-0.6	-4.6	2.9	-4.8	9.8	17.9	-5.3	22.2	-1.3	8.4	-0.6	-6.4	6.4
Q4DRD8	-7.2	-7.2	-7.3	-7.8	-7.6	-7.8	-6.4	-7.7	-9.5	-7.6	-8.5	-6.7	-10.2	-8	-9.5	-8.6
Q4DJM2	-5.8	-6.4	-5.6	-5.6	-6.2	-6.6	-5	-5.3	-6.5	-6.3	-5.6	-5.5	-8.4	-5.5	-7.5	-6.1
Q4DHA9	-5.8	-6.2	-5.7	-5.1	-6.1	-5.7	-5.4	-5.3	-6.1	-5.5	-6	-5.7	-9	-5.7	-6.7	-6.2
Q4DI50	-6.9	-6.7	-6.5	-7.8	-6.7	-6.8	-6.6	-5.9	-7.6	-7.1	-7.4	-6.1	-8.7	-6.5	-8.2	-7.4
Q4DSL4	-8.1	-8.6	-8.3	-8.8	-8.1	-8.3	-6.7	-7.2	-8.7	-7.6	-8.1	-7	-9.7	-7.5	-8.4	-8.1
Q4DRD9	-7.2	-6.7	-6.2	-7.9	-6.5	-6.8	-6.9	-6.5	-7.3	-7	-6.3	-6.6	-8.3	-7.8	-6.8	-7
Q4DIP7	-9	-8.9	-8.5	-9.3	-8.9	-9.7	-7.5	-7.3	-7.7	-9.1	-6.5	-7.9	-9.9	-8.6	-8.7	-8.5
Q4DPD5	-5.4	-6.4	-6.2	-6.9	-6.1	-6.2	-5.5	-5.3	-7	-5.5	-7.4	-5.6	-7.8	-5.7	-7.9	-6.6
Q4DM67	-6.2	-6.5	-6.3	-6.8	-7.5	-7.6	-6	-6.8	-8	-6	-7.5	-6.4	-9.1	-7	-8.7	-7.2
Q4DT49	-8.1	-8.8	-8.9	-10.1	-9.6	-9.4	-6.8	-7.8	-9.8	-8.5	-6.8	-7.7	-11.9	-7.7	-6.9	-8.6
Q4DNC3	-6.1	-5.8	-6.6	-5.9	-6.2	-5.9	-5	-5.3	-6.6	-6.3	-7.6	-5.5	-7.2	-5.9	-6.6	-6.5
Q4DVK7	-6.3	-5	-6.6	-7.1	-5.7	-5.6	-7.1	-1	-5.8	-7.2	-0.7	-6.8	-9.1	-6	-6.7	-6.5
Q4DT51	-7.7	-7.9	-7.5	-7.6	-8.2	-8.3	-7	-7.4	-9.8	-7.8	-9.4	-7.2	-10.8	-8	-11.5	-8.7
Q4DX61	-7.7	-8.3	-7.9	-8.9	-8.4	-8.4	-7	-3.2	-4.6	-7.8	6.5	-7.7	-9	-8.9	-5.6	-6.1
Q4DVK8	-5.9	-6.4	-5.7	-5.7	-6.4	-6.5	-5.2	-6	-7.2	-5.8	-7.6	-5.2	-8.5	-5.9	-8	-6.7
Q4DXZ1	-7.2	-5.9	-7	-6.7	-6.3	-6.3	-6.2	-5.9	-6	-8.1	-5.8	-7.3	-6.1	-6.5	-6.7	-7
Q4DZ21	-3.5	-4.2	-8.8	-8.3	-7.3	-6.3	-7.7	-1.7	3.2	-6.7	13.5	-6.1	-8.7	-6.7	-8	-6.6
Q4DZU3	-8.1	-8.1	-8	-8.9	-8.4	-8	-7.2	-8	-7.6	-7.8	-8.8	-7.3	-8.9	-7.4	-8	-7.8
Q4DRE5	-8.3	-7.7	-7.4	-8.3	-8	-7.5	-7	-7	-8	-7.2	-8.2	-7.1	-9.1	-7.7	-9.2	-8.1
Q4DTX4	-7.2	-7.3	-8.2	-9.4	-7.9	-8.2	-7.6	-3	-7.6	-9.3	-2.6	-7.7	-7.6	-8.1	-6.8	-8.3
Q4DT52	-7.2	-6.8	-7	-6.9	-7.1	-7.1	-5.6	-6.3	-7.3	-6.5	-7.2	-6.2	-9.5	-6.7	-7.6	-7.3
Q4E1X5	-6.7	-6.1	-6.1	-6.1	-6.7	-6.6	-6.1	-5.7	-7.8	-6.3	-7.1	-6.3	-9.1	-6.3	-7.7	-6.9
Q4DS63	-6.7	-6.8	-7	-6.4	-6.7	-7.3	-6.1	-5.9	-7.4	-7.2	-7	-6.3	-7.3	-6.7	-6.4	-7.7
Q4DVK9	-6.9	-6.9	-6.8	-6.8	-7.3	-7	-6.2	-6.3	-8.2	-7.1	-7.9	-6.4	-7.9	-6.5	-8.1	-8.7
Q4E3Q7	-7.8	-8.3	-7.7	-8.5	-7.7	-7.7	-6.5	-7.1	-9.6	-8.4	-8	-7.2	-10.1	-7.6	-8.5	-9
Q4DUY0	-7.4	-7.4	-8.2	-7.6	-8.5	-8.3	-7.9	-2.8	-6.5	-8.8	-6.1	-8.2	-10.9	-8.3	-9.3	-8.2
Q4DX64	-7.6	-7.5	-7.3	-7.6	-7.7	-7.7	-6.3	-7.6	-9.9	-7.2	-9.9	-6.6	-10.3	-7.5	-10.6	-8.8
Q4DZU5	-7.4	-7.3	-7.4	-8.6	-7.9	-8.5	-6.6	-6.9	-8.1	-7.4	-8.6	-6.8	-10.3	-7.1	-10	-8.4
Q4DZ23	-7.5	-7.7	-7.8	-7.4	-7.4	-7.2	-6.6	-6.3	-9	-8.6	-7.8	-7	-7.9	-7.8	-9.1	-7.5
Q4DS64	-7.1	-6.8	-6.9	-6.3	-7.4	-7.1	-6.3	-6	-8.6	-7.4	-7.4	-6.8	-9.1	-7.3	-8.4	-7.4
Q4E0X5	-8.1	-8.2	-8.1	-9.2	-8.5	-8.4	-6.6	-8.5	-8.9	-7.2	-8.7	-7	-10.7	-7.1	-9	-8.4
Q4E1X7	-7.5	-7	-6.8	-8.2	-7.7	-7.4	-6.8	-6.8	-8	-7.4	-8.7	-6.7	-8.5	-7.6	-8.5	-7.3
Q4DT54	-8.3	-7.5	-8.3	-8.9	-8.1	-9	-6.8	-6	-7.6	-8.3	-6.5	-7.2	-8.3	-7.4	-6	-8.7
Q4DWK4	-7.9	-7.7	-7.5	-8.1	-7.1	-6.7	-6.6	-6	-5.5	-7.7	-6.3	-6.7	-9.1	-6.9	-6.2	-6.5
Q4DZU6	-8.1	-7.5	-7.1	-7.1	-8.1	-8.1	-6.9	-7.4	-10.1	-7.8	-8.8	-7	-10	-7.8	-10	-8.5
Q4DZ25	-6.8	-7	-6.6	-7.1	-7.2	-7.3	-6.4	-6.7	-8.8	-7	-8.9	-6.1	-9.4	-6.8	-8.4	-7.9
Q4DVL1	-7.3	-7.3	-7.6	-8.8	-7.8	-7.8	-6.4	-7.7	-9.6	-7.5	-9.3	-7.2	-9.3	-7.5	-9.1	-8.6
Q4DS65	-6.2	-6.4	-6.7	-8.1	-6.7	-6.7	-5.2	-6.3	-7.1	-6.6	-8.4	-5.4	-6.7	-5.6	-7.2	-7
Q4E3R4	-7.7	-7.2	-7.2	-7.8	-7	-7.4	-6.3	-7.2	-9.5	-7.9	-7.7	-6.9	-8.5	-7.2	-8.3	-8.4
Q4E0X6	-6.6	-6.9	-6.7	-8.1	-6.6	-6.8	-5.1	-6.3	-7.1	-5.7	-8	-5.4	-7.8	-5.5	-7.5	-7.3
Q4DSM2	-7.7	-8.1	-7	-8.6	-7.3	-8.1	-6.2	-7.5	-9.6	-7.4	-8.4	-6.8	-8.6	-7.9	-8.1	-7.6
Q4DX66	-7.3	-7.6	-6.9	-9.3	-7.3	-7.3	-5.4	-7.8	-8.4	-6.9	-9.5	-5.7	-9.2	-6.3	-7.8	-8.4
Q4DTX8	-6.1	-6.9	-6.2	-7.5	-6.6	-6.4	-4.7	-6.4	-7.6	-5.6	-7.8	-5.6	-7.6	-6.3	-6.6	-6.8
Q4DWK5	-7.5	-7.3	-7.6	-8.6	-7.8	-8.3	-6.5	-7.7	-9	-7	-9.1	-7.2	-9.2	-7.9	-7	-8.6
Q4DZU8	-7.6	-7.7	-7.7	-8.3	-8.2	-8.4	-6.7	-7.1	-8.6	-7.6	-10	-7.2	-11.1	-6.6	-10.2	-8.4
Q4DVL3	-5.1	-6.3	-7.2	-7.1	-7	-8.5	-7.4	-3.8	-5.2	-8.4	-1.5	-8	-8.8	-7.7	-6.6	-6
Q4DS66	-8.1	-6.9	-6.8	-7.7	-7.8	-8.3	-6.4	-6.2	-7.5	-6.6	-8.3	-5.6	-8.8	-7.2	-7.5	-7.4
Q4E4K2	-7.7	-7.1	-6.5	-8.1	-7.1	-7.2	-5.6	-5.1	-4.6	-7.6	-4	-7	-6.6	-7.2	-4.7	-5.5
Q4DX67	-7.1	-6.6	-6.7	-8.5	-6.9	-6.7	-5.5	-7	-8.3	-6.6	-8.7	-5.5	-9.4	-5.7	-10	-7.8
Q4DTX9	-9	-8.8	-8.2	-9.2	-9.1	-9.1	-6.9	-7.9	-10	-8.4	-8.8	-7.8	-11.3	-8	-7.8	-9.2
Q4E0X7	-7.1	-7.6	-6.6	-7.9	-7.4	-7.7	-6	-6.7	-9.3	-7	-8.9	-6.5	-8.6	-7.1	-7.9	-8.2
Q4DT57	-5.6	-5.5	-5.3	-4.9	-5.5	-5.7	-5.5	-5.2	-6.4	-6.1	-6	-5.8	-7	-6.3	-6.5	-7
Q4DZV0	-7.3	-6.7	-7.4	-7.5	-7.5	-7.1	-6.1	-6.2	-7.6	-6.3	-7.8	-6.4	-8.8	-6.3	-8.6	-7
Q4DS67	-5.3	-6.1	-5.3	-6.2	-5.6	-5.7	-5.3	-5.4	-7.2	-5.6	-6.1	-5.2	-7.2	-6	-6.3	-6.4
Q4DRG9	-7.4	-7.5	-8.2	-7	-7.9	-8.4	-7.6	-7.7	-9.2	-7.9	-8.6	-7.3	-10.2	-8.3	-9.3	-8.3
Q4E4K4	-6.2	-6.4	-7.5	-7	-7.7	-7.1	-6.2	-6.6	-8.5	-6.3	-7.9	-6.8	-10.1	-6.9	-9.3	-7.4
Q4E283	-6.6	-6.3	-6.8	-6.9	-7.7	-6.7	-7.3	-4.8	-6.5	-7.9	-6.2	-7.5	-9.5	-7.4	-8.5	-7.4
Q4DZV2	-6.4	-6.8	-6.7	-6.4	-7.1	-7.2	-6	-5.7	-7.4	-6.2	-7.6	-6.6	-8.4	-7.1	-7.3	-7
Q4E0Y0	-7.2	-7.2	-6.7	-7.7	-7	-7.7	-6.3	-6.7	-7.8	-6.9	-7.7	-6.6	-8.3	-7.5	-7.8	-8.4
Q4DWL1	-7.2	-7.8	-7.3	-7	-8.4	-8	-6.3	-7.3	-9.2	-7	-9.2	-6.7	-10.6	-7.2	-10.8	-9
Q4DY14	-7.2	-7.4	-7.7	-6.8	-7.9	-7.8	-6.6	-7	-8.8	-7	-8.7	-6.6	-10.5	-7.4	-10.6	-8.9
Q4DUZ6	-6.6	-7.3	-7.4	-9	-8.6	-8.1	-6.7	-6.4	-7.9	-7	-1.9	-6.5	-9.7	-7.3	-9.7	-8.2
Q4DX72	-5.9	-6.7	-6.5	-6.1	-6	-5.9	-5.9	-5.5	-6.5	-6.2	-6.7	-5.6	-7.9	-5.8	-7.2	-6.6
Q4E0Y2	-6.6	-6.5	-6.8	-7.3	-7	-7.3	-5.8	-6.4	-7.8	-6.7	-8.1	-6.5	-8.3	-6.8	-9	-8.5
Q4E0Y5	-8.4	-9.3	-8.7	-9.2	-9	-9	-6.9	-7.7	-10.2	-8.7	-10.5	-7.7	-12	-7.2	-8.5	-10
Q4DY16	-8.5	-8.7	-8.1	-9.4	-8.3	-8.6	-7.1	-6.6	-9.1	-8.8	-7.3	-7.6	-11.2	-8	-9.3	-9.1
Q4E3S1	-8.5	-8.3	-7.9	-9.8	-8.7	-9	-7.1	-8.6	-9.9	-8.3	-10.3	-7.5	-12.3	-7.8	-8.3	-9.7
Q4DUZ8	-7.8	-8.7	-7.8	-9.1	-8.4	-8.4	-6.9	-7.1	-8.5	-7.7	-9.9	-7.2	-10.9	-7.8	-11.6	-8.7
Q4DVL9	-5.7	-7.6	-9.5	-9.9	-9.3	-8.3	-6.8	-2.8	-2.5	-8.2	0	-7.7	-10.8	-7	-10.7	-6.3
Q4DY17	-5.2	-4.8	-4.6	-5.3	-4.7	-5.3	-4.3	-4.6	-5.5	-5.1	-5.2	-4.7	-5.6	-4.5	-5.4	-5.8
Q4DZY7	-7.7	-8	-7	-7.3	-7.1	-6.7	-5.9	-7	-8.2	-7.7	-5.9	-6.7	-7.6	-6.9	-9	-6.9
Q4DTY6	-7.2	-7.5	-7.7	-8.2	-7.5	-7.2	-6	-6.5	-9.4	-7.3	-8.2	-6.4	-9.8	-6.8	-9.6	-8.2
Q4E2C9	-7.4	-7.2	-7.1	-8.2	-7.2	-7.2	-5.9	-6.6	-8.1	-6.5	-7.5	-6.2	-9	-6.6	-8.2	-7.7
Q4DT87	-4.4	-4.5	-4.7	-5.8	-5.4	-4.9	-4.1	-4.8	-5.9	-4.8	-5.9	-4.8	-6.3	-4.9	-6.3	-5.9
Q4DVM0	-6.5	-7	-7.1	-7.5	-6.8	-6.9	-6	-5.8	-7.2	-6	-7.5	-5.6	-8.8	-5.9	-7.9	-7.9
Q4DSS0	-4.4	-4.6	-4.5	-4.4	-5	-3.9	-6.7	2.1	-2	-6.9	8.4	-5.3	-1.1	-5.7	0	-5.9
Q4DX81	-7.4	-8.1	-7.9	-9.5	-8.9	-8.7	-5.8	-8.2	-9.6	-6.9	-10.1	-6.6	-10.7	-6.9	-9.9	-9.2
Q4E3S5	-6.9	-7.3	-7.9	-7.9	-7.3	-7.9	-6.5	-5.6	-8.4	-7	-4.8	-6.3	-9.2	-6.9	-8.3	-7.9
Q4E0Z1	-7.1	-7	-7.5	-7.2	-7.5	-8	-6.3	-7.5	-9	-7	-8.1	-6.8	-9.9	-7.5	-9	-8
Q4E4L6	-6.5	-6.7	-6.2	-6.6	-6.8	-6.9	-6.2	-5.6	-6.8	-6.7	-6.5	-7	-8.4	-6.4	-6.7	-6.8
Q4DV00	-6.9	-6.9	-6.8	-8.4	-7.8	-7.1	-5.7	-6.8	-7.9	-6.5	-9.1	-6.4	-9.6	-6.2	-9	-7.9
Q4DRI0	-7.9	-8.6	-7.7	-7.8	-7.8	-8.2	-7	-7.6	-10	-7.7	-9.3	-7.2	-10.3	-7.7	-8.2	-8.9
Q4DWL8	-7.6	-7.1	-8.7	-9.7	-9.1	-9.3	-6.8	-6.5	-9.6	-7.4	-7.7	-7.4	-10.3	-8	-8.5	-9.7
Q4E4L7	-6.1	-6	-5.4	-6.7	-6.4	-6.2	-5.5	-5.6	-6.6	-6.1	-7.1	-5.6	-7.8	-5.9	-7.3	-6.7
Q4DVM2	-5.9	-5.6	-6	-5.9	-6	-6	-6	-4.7	-5.2	-6.8	-5.4	-6	-6.6	-6.3	-6.7	-5.1
Q4DY23	-7.6	-8.1	-8.2	-9.5	-9.2	-8.6	-7.3	-6.3	-9.9	-9	-5	-7.3	-10.8	-7.9	-9.6	-8.3
Q4DX87	-7.2	-7.8	-7.4	-8	-7.9	-7.7	-6	-7.3	-9.5	-6.8	-9	-6.5	-9.5	-7	-8.6	-7.8
Q4E2D9	-7.4	-7.5	-7.1	-7.4	-8.1	-8	-6.6	-7.5	-10	-7	-9.4	-7.1	-10.7	-7.6	-10.9	-8.9
Q4E0Z5	-7	-7.9	-7.6	-8.1	-7.6	-7	-5.8	-7.7	-7.9	-6.9	-9	-6.9	-9	-6.7	-7.5	-7.8
Q4DWL9	-6.7	-6.7	-6.4	-7.2	-6.8	-6.4	-5.6	-6	-7.6	-7.2	-7.4	-6.4	-8.9	-6.3	-6.9	-8.3
Q4DT92	-7.9	-7.4	-7.6	-7.5	-7.6	-6.9	-7	-6.5	-7.8	-6.7	-6.6	-7	-9.1	-7.1	-8	-7.7
Q4DRK7	-8.1	-8.3	-8.1	-9.2	-8.9	-8.2	-7	-7.3	-9.7	-7.6	-9.6	-7.6	-10.7	-7.5	-9.5	-8.7
Q4DZZ2	-7	-7.7	-6.9	-8.6	-7.2	-6.4	-6.9	-6.3	-6.7	-6.8	-7.4	-5.8	-8.7	-6.1	-8.9	-6.6
Q4E3T3	-7.7	-7.8	-7.9	-9.4	-7.9	-8.3	-7.2	-7.7	-10	-7	-9.7	-7.2	-10.3	-7.4	-9.8	-8.7
Q4E2E3	-5.6	-5.7	-5.6	-5.8	-5.6	-5.9	-5.2	-5.3	-6.9	-5.6	-6.9	-5.4	-7.3	-5.5	-6.2	-6.3
Q4DX89	-6.2	-6.2	-5.5	-6.2	-6.4	-5.9	-5.4	-5.7	-7	-6	-7.2	-5.7	-7.3	-5.9	-7.5	-6.3
Q4E0Z6	-5.3	-5.5	-5.4	-6.2	-6	-5.9	-5.4	-5.5	-6.7	-5.7	-5.7	-5.4	-7.3	-6.4	-6.3	-5.6
Q4E4L9	-6.3	-6.2	-5.7	-6.7	-5.8	-5.7	-5.1	-6.2	-6.7	-6.2	-7.4	-5.2	-8.3	-6	-6.7	-6.7
Q4DSS9	-6.6	-6.7	-6.5	-6.3	-6.7	-6.8	-7	-6.7	-7.8	-6.6	-7.1	-6.3	-9	-7.1	-8.1	-7.7
Q4E3T4	-6.5	-6.5	-6.3	-7.9	-5.8	-6.7	-4.7	-6.6	-6.8	-5.9	-7.4	-4.8	-6.3	-5.9	-6.5	-5.9
Q4DT94	-7.9	-8	-8.7	-7.9	-7.6	-7.5	-7.1	-7.1	-9.8	-7.4	-8.4	-7.2	-10.5	-7.9	-8.5	-8
Q4DZZ4	-8.2	-8.1	-8.4	-9	-8.8	-8.7	-7.6	-7.7	-10.4	-8.3	-9.8	-7.5	-10.6	-8.4	-9.7	-8.7
Q4DX91	-8.4	-7.7	-8	-8.5	-8.2	-9	-7.5	-7.1	-8.7	-8.9	-9.5	-7.6	-10.7	-7.5	-8	-8.7
Q4DU92	-6.7	-6.5	-6.8	-8.2	-6.7	-6.5	-4.8	-6.3	-6.7	-6.1	-7.8	-5.9	-7.5	-5.7	-6.8	-7.2
Q4E158	-7.6	-7.4	-7.4	-7.6	-8.4	-8.3	-6.9	-6.3	-8.7	-7.5	-7.7	-7.1	-10.5	-7.9	-9.4	-7.5
Q4E4M2	-5.6	-5.5	-5.6	-6.2	-6.2	-5.8	-5	-5.3	-7.4	-5.6	-7.6	-4.8	-7.5	-5.3	-8.3	-6.4
Q4DVM8	-7.8	-7.6	-7.4	-8.1	-7.3	-7.4	-7	-7	-8.3	-7.8	-8.6	-7.2	-8.9	-7.4	-8	-7.9
Q4DYC7	-6.2	-6.2	-6	-6.4	-6.7	-6.4	-5.5	-6.4	-7.7	-6.1	-7.1	-5.8	-8.4	-6.7	-8.8	-6.8
Q4E3T7	-8.3	-9.3	-7.6	-9.2	-8.3	-8.5	-6.9	-8	-10.3	-7.5	-9.4	-7.3	-9.1	-7.8	-8.1	-9.6
Q4E159	-7	-7.3	-7.1	-8.8	-6.6	-7.9	-6.1	-6.5	-7.7	-7.1	-7.5	-7.2	-7.8	-6.5	-6.7	-8.1
Q4E2P8	-8.1	-7.8	-7.3	-7.9	-8.7	-8.1	-6.9	-7.4	-9.2	-8.6	-8.7	-7	-9.9	-8	-8	-8.6
Q4DU93	-8	-7.8	-7.9	-8	-7.4	-7.8	-6.5	-6.7	-7.5	-7.9	-9.2	-7.1	-9.3	-8	-6.8	-7.6
Q4E4M3	-7.3	-7.9	-7	-7.8	-7.5	-7.7	-6.1	-6.9	-8.4	-7	-8	-6.7	-9	-7.1	-7	-7.8
Q4DZE6	-6.3	-4.2	-7.8	-10.4	-8.2	-8.6	-7.5	-1.2	1.5	-8.2	11.6	-8.2	-6.5	-7.5	-8	-6.9
Q4E3V0	-7.3	-7.3	-7	-7.1	-8.3	-8.3	-7	-6.8	-8.6	-6.9	-8.9	-7.2	-11	-7.4	-7.7	-8.9
Q4DX94	-7.3	-7.6	-8.4	-7.2	-8.1	-8.2	-6.9	-7.7	-9.6	-7.3	-9.6	-7.2	-10.7	-7.9	-10.8	-8.9
Q4DV14	-8.1	-8.2	-8.4	-8.5	-8.9	-8.8	-8	-7.1	-10	-8.3	-9.3	-8	-10.4	-8.7	-9.6	-8.3
Q4DVN0	-7	-6.6	-6.4	-7.6	-7	-6.5	-5.4	-5.7	-7.1	-7	-7.1	-5.6	-7.8	-6.5	-9.3	-6.6
Q4DYD0	-6.4	-6.7	-6.1	-6.8	-6.5	-6.4	-5.5	-6.1	-7.9	-6.4	-7.3	-5.8	-8.4	-6.3	-8.5	-7.3
Q4DVN1	-6.7	-6.8	-6.6	-6.9	-7	-7.7	-5.4	-4.8	-6.4	-7.1	-3.1	-6.5	-7.7	-7.1	-4.8	-5.8
Q4DU97	-8.1	-8.4	-7.8	-11.1	-9.2	-9.3	-5.8	-8.2	-10.4	-7.5	-10.8	-7.1	-11.6	-7.1	-10.9	-9.7
Q4DX96	-7.5	-7.6	-7.6	-7.7	-7.8	-7.8	-6.2	-6.7	-7.6	-7.6	-8.8	-6.7	-7.4	-7.3	-6.7	-7.8
Q4DV22	-8.4	-8.3	-8.2	-9.6	-9.8	-9.7	-7.7	-8.3	-9.1	-8.5	-10.9	-7.6	-11.1	-8.1	-8.8	-8.5
Q4DS88	-7.7	-7.9	-7.5	-9.3	-8	-7.5	-5.8	-7.2	-9.5	-7.1	-9.1	-6.1	-8.3	-6.8	-7.5	-8.2
Q4E002	-8	-8.1	-8.7	-9.1	-8.4	-9.4	-7.3	-7.1	-7.7	-8.9	-8.8	-7.5	-8.5	-7.8	-7.1	-9.3
Q4E3Y1	-5.9	-8	-7.6	-8.5	-7.7	-8.2	-5.4	-4.8	-6.3	-6.8	-1.2	-7.3	-6.7	-6.5	-4.9	-6.1
Q4DV25	-6.8	-6.6	-6.9	-7	-6.5	-6.4	-6.3	-5.8	-7	-6.7	-7.8	-6.8	-9.2	-6.8	-8.6	-7.2
Q4DTA2	-7.6	-6.9	-6.9	-7.6	-7.4	-7.6	-5.7	-6.7	-8.9	-7	-6.9	-6.3	-7.5	-7.3	-7	-7.9
Q4DYJ7	-7.7	-8.1	-7.9	-8.4	-7.9	-7.9	-6.2	-7.2	-9.9	-7.6	-9	-7	-10.2	-7.4	-8.4	-8.5
Q4DU99	-7	-6.6	-7.4	-8.5	-8.5	-8	-6.4	-5.4	-9.1	-6.7	-8.3	-7.1	-10.4	-7.2	-9.1	-8.7
Q4E4M8	-6.4	-6.6	-5.9	-7	-6.9	-7	-5.6	-6.4	-7.1	-6.3	-7.5	-6.1	-8.3	-6.6	-8.3	-7.9
Q4DRL7	-7.4	-7.5	-8.1	-8.3	-7.9	-8	-6.9	-7.5	-8.9	-7.4	-7.8	-7	-8.9	-7.7	-8.1	-8.1
Q4DYJ8	-8	-7.1	-7.3	-7.9	-7.1	-7.8	-6.4	-7.2	-8.2	-7.8	-8.9	-6.9	-8.9	-6.9	-7.5	-8.4
Q4DXH4	-7.5	-7.6	-7.1	-8.3	-7.7	-7.9	-6.8	-7.3	-9.2	-6.7	-9.2	-6.7	-10.7	-7.1	-8.7	-8
Q4DVT9	-7.6	-7.4	-7.5	-8.5	-7.9	-8.3	-6.5	-6.9	-8.3	-8.2	-9.3	-6.8	-8.7	-7.4	-9.2	-8.6
Q4DS93	-7.4	-7.4	-7.4	-9.5	-8.7	-7.8	-5.6	-7	-7.5	-7.3	-8.8	-6.6	-8.6	-6.5	-9.4	-8.8
Q4E168	-8	-6.8	-7.8	-8.2	-8.4	-8.5	-7.6	-7.4	-8.1	-8.4	-7.8	-8.2	-9.6	-7.6	-9.4	-7.9
Q4E4N2	-7.2	-7	-6.6	-7.4	-6.6	-6.7	-6.7	-5.7	-8.9	-6.9	-4.6	-6.5	-8.4	-7	-8.4	-7.1
Q4DYK0	-8.4	-8.7	-7.8	-8.7	-7.8	-9	-6.5	-8.3	-10.5	-8.1	-10.3	-6.8	-10.3	-7.8	-9.5	-8.6
Q4E006	-7.6	-7.9	-8.5	-8.6	-8.4	-8.4	-7	-7.8	-9.6	-7.6	-9.3	-7.1	-9.2	-7	-9.1	-8.7
Q4DV36	-7	-8.4	-7.5	-7.7	-7.1	-7.3	-6.8	-6.7	-7.4	-7.6	-6.6	-7.4	-9.8	-7.9	-7.5	-7.8
Q4DRM2	-7.8	-7.4	-7.4	-7.7	-7.8	-7.5	-6.5	-7.3	-9.5	-7.4	-9.1	-6.7	-9.8	-7.7	-10.2	-8.5
Q4DYK2	-7.8	-7.5	-7.5	-7.8	-7.8	-7.7	-6.6	-7.5	-9	-7.7	-8.8	-7.1	-9.8	-7.3	-7.9	-8.9
Q4DSB7	-7.6	-7.8	-7.5	-7.9	-8.4	-8.5	-6.8	-6.4	-8.2	-7.6	-8.7	-6.8	-10.8	-7.5	-11.4	-8.8
Q4DZG0	-7.3	-7.7	-7.8	-8.3	-7.9	-7.4	-6	-7.5	-9.7	-7	-8.9	-6.3	-10.8	-7.4	-10.5	-8.4
Q4DXI1	-5.9	-5.9	-5.5	-5.4	-5.7	-5.9	-6.6	-5.2	-6.7	-5.6	-6.3	-5.4	-6.7	-6.4	-7.7	-6.4
Q4E4N8	-7.3	-6.9	-6.7	-8	-7.7	-7.1	-5.9	-6.9	-8	-6.3	-7.1	-6.9	-8.5	-6.6	-7.2	-7.7
Q4DUA5	-6.7	-6.2	-7.8	-8.1	-7.4	-8.4	-7.2	-4.8	-3.9	-7.3	2.9	-7.8	-8.6	-7.7	-8.6	-7.6
Q4DVU3	-5.6	-5.5	-5.7	-6.3	-5.6	-5.8	-4.8	-5.3	-6.7	-5.4	-5.8	-5.2	-7.1	-5.2	-5.4	-5.6
Q4DV37	-7.9	-8.5	-7.4	-7.3	-7.8	-7.8	-7	-6.8	-9.6	-7.6	-5.3	-7.6	-9.6	-8.1	-8	-7.9
Q4DRM4	-6.8	-6.9	-6.7	-7.3	-6.5	-7.2	-5.9	-6.9	-8.4	-6.7	-8	-6	-7	-6.8	-6.9	-7.5
Q4DVU4	-7.5	-7	-7.4	-7.9	-7.6	-7.8	-5.9	-6.9	-8.4	-7.2	-8.9	-6.3	-9.8	-6.8	-9.4	-8.2
Q4DSC1	-7.3	-7.3	-6.7	-8.3	-7.8	-7.8	-6.1	-7.5	-8.9	-7.7	-9.1	-6.2	-8.8	-6.9	-9	-7.8
Q4E174	-8.1	-7.4	-7.1	-7.4	-8.3	-8.1	-6.6	-7.3	-8.4	-7.9	-8.7	-6.9	-8.7	-7.7	-9.2	-9.4
Q4E3Z1	-6.8	-7.1	-7.4	-7.4	-7.3	-7.4	-5.7	-7.5	-8.7	-6.9	-8.2	-6.3	-9.5	-6.8	-9.6	-7.8
Q4DXI3	-6.3	-6.7	-6.5	-7.1	-6.5	-6.5	-5.6	-6	-7	-6.1	-6.4	-6.1	-6.7	-6.4	-6.7	-6.7
Q4DWN7	-8.1	-7.2	-7.4	-7.7	-7.9	-8.1	-7.3	-5.7	-5.7	-7.4	-6.3	-6.9	-9.7	-6.7	-6.9	-7
Q4DV41	-6.6	-6.8	-6.1	-7.5	-7.1	-6.8	-5.3	-7	-8	-6.3	-8.5	-5.3	-7.8	-5.8	-7.1	-7.1
Q4DSU7	-7	-7.2	-6.8	-7.5	-7.4	-7.4	-6.5	-7.4	-9.3	-6.9	-8.8	-6.5	-10.3	-7.5	-10.5	-8.8
Q4E175	-7.6	-7.7	-6.9	-6.9	-6.5	-6.9	-7.4	-5	-7.1	-7.5	-4.4	-7.3	-8.4	-7.1	-3.7	-7.2
Q4DXI4	-7.7	-7.9	-7.1	-7.5	-7.5	-7.6	-7.8	-6.5	-8.2	-7.8	-7	-6.8	-8.2	-8.6	-6.6	-7.7
Q4DVU6	-6.4	-6.5	-6	-7.2	-6.5	-7.2	-6.2	-6.4	-7.7	-5.9	-6.9	-5.8	-8.3	-6.2	-8.3	-7.2
Q4DRQ2	-6.8	-7.1	-7.7	-8.2	-8.4	-8.4	-6.7	-6.4	-9.2	-6.7	-8.8	-7	-9.8	-7.3	-8.5	-8.6
Q4DV43	-6.4	-5.8	-6.1	-6.1	-6.2	-5.6	-6.7	-5.1	-6.7	-7.2	-6.2	-5.6	-7.3	-6.7	-7.2	-6.1
Q4DYK7	-7.6	-7.4	-6.4	-7.9	-6.9	-6.4	-6.1	-5.9	-8.2	-7.3	-6.8	-6.4	-6	-6.4	-5.8	-6.9
Q4E0I1	-7.7	-8.7	-8.4	-8.4	-7.7	-7.9	-6.5	-7	-8.9	-7.9	-7.9	-6.8	-9.8	-7.4	-8.4	-7.9
Q4DWN9	-7.9	-7.6	-7.2	-8.3	-7.5	-8	-6.1	-8.1	-8.8	-7.3	-9.5	-7	-10.5	-7	-9.6	-8.1
Q4DVU7	-8	-8.6	-7.8	-8.3	-8.4	-8.6	-7.1	-7.8	-9.9	-7.9	-7.7	-7.3	-10.8	-8	-11.3	-8.7
Q4DRQ3	-8.4	-8.3	-9	-9	-8.5	-8.6	-6.5	-7.7	-11.3	-8.4	-9.7	-6.9	-10.9	-7.5	-9.2	-8.7
Q4DSC5	-6.7	-6.5	-6.8	-6.9	-7.6	-6.8	-6.4	-6.6	-7.9	-7	-4.8	-6.2	-9.2	-6.5	-6.9	-6.9
Q4E0I5	-7.9	-6.9	-8.1	-7.3	-8.1	-7.9	-6.5	-6.9	-8.5	-8	-9.2	-7.3	-10.7	-7.5	-9.2	-8
Q4E2R5	-6.5	-6.5	-6.6	-7	-6.8	-7	-6	-6.4	-7.9	-6.5	-7.1	-6	-9	-6.9	-7.8	-7.1
Q4DYK9	-8	-7.8	-7.6	-8.8	-8.5	-8.4	-7	-8.1	-10	-7.4	-9.4	-7.2	-10.4	-7.3	-8.9	-9
Q4DRQ5	-5.5	-5.8	-5.2	-6.9	-5.8	-5.6	-4.6	-5.2	-7.2	-5.6	-6.8	-4.8	-7	-5	-5.9	-6
Q4DSV2	-8.2	-7.7	-8.7	-8.7	-8.2	-9	-7.5	-6.9	-8.2	-8.6	-8.2	-7.4	-10.2	-7.8	-7.1	-9
Q4DZM0	-8.3	-7.7	-7.3	-7.5	-7.6	-8.4	-6.8	-7.2	-8.2	-8.5	-7	-7	-8.6	-7.8	-7.4	-7.6
Q4E4P9	-7.1	-7.1	-7.6	-8.5	-7.1	-7	-5.4	-6.6	-8.3	-6.7	-8.3	-6.1	-8.6	-6	-8.7	-7.1
Q4DSC7	-7.1	-7.6	-7.4	-8.1	-8.5	-7.8	-5.8	-7.9	-8.4	-6.6	-9.1	-6.4	-9.3	-6.3	-9	-7.7
Q4DV50	-7.7	-7.8	-8.6	-9.1	-8.5	-8.3	-7.2	-5.4	-7.9	-8.3	-3.6	-7.6	-11.4	-7.2	-9.3	-8.1
Q4E2R7	-7.1	-6.6	-6.8	-7.3	-7.1	-6.9	-6.2	-6.9	-7.8	-6.4	-8.1	-6	-9.1	-6.4	-10	-7.2
Q4E180	-8.8	-9.9	-9.9	-9.4	-9.6	-8.8	-7.8	-5.5	-9.7	-9.2	-9.3	-8.3	-11.5	-8.4	-8.9	-10.3
Q4DWP3	-5.8	-5.3	-4.5	-3.5	-3.7	-2.5	-7.2	-2.4	1	-6.1	2.4	-5.4	0.9	-4	11.5	-1.1
Q4DSC8	-8.5	-8.5	-7.9	-9.9	-8.6	-8.6	-6.9	-7.8	-9.7	-7.5	-8.8	-7.4	-10.4	-8.1	-9.3	-9.6
Q4E5L6	-7.9	-8.5	-7.2	-7.9	-7.7	-7.6	-6.8	-6	-8.1	-7.8	-8.2	-7.1	-8.7	-6.5	-6.7	-7.3
Q4DYL1	-6.1	-6	-6.2	-7.2	-6.5	-6.9	-4.9	-5.6	-6.6	-5.9	-7.1	-5.4	-7.9	-5.1	-7.8	-6.8
Q4DV51	-7.3	-7.4	-7.3	-6.8	-8.2	-7.9	-6.8	-7.6	-9.2	-7.3	-9.3	-6.7	-10	-7.3	-10.3	-8.7
Q4E0N0	-7.7	-7.4	-8	-8.2	-7.8	-7.6	-6.5	-8	-9.4	-7.7	-9.3	-7	-10.6	-7.3	-9.7	-8
Q4DRQ9	-6.7	-6.5	-5.8	-6.7	-6.7	-6.7	-6.2	-5.3	-6.9	-6.7	-6.5	-6.3	-6.5	-7.1	-6.9	-6.8
Q4DWP4	-6.1	-5.9	-5.3	-6.4	-5.8	-6.8	-6.4	-5.1	-6.3	-5.5	-5.7	-5.7	-6.3	-5.8	-7.1	-6
Q4DTD5	-8.7	-7.8	-7.9	-8.3	-7.3	-9	-7.1	-7.9	-10	-8.7	-8.4	-7.2	-8	-7.9	-7.1	-8.7
Q4E2R9	-7.1	-7	-7.3	-8	-7.6	-7.2	-7.7	-6.8	-9.1	-8	-8.5	-7.2	-10.9	-7.8	-8.2	-8.1
Q4E404	-7.7	-7.5	-7.2	-8.1	-7.6	-8	-6.3	-8.1	-9.8	-7.2	-9.7	-6.8	-10.1	-8	0.4	-8.6
Q4DWP5	-7.6	-8.8	-9	-9.5	-9	-9	-7.2	-8	-9	-7.7	-6.9	-8.1	-11.7	-7.8	-9	-8.8
Q4DUC7	-8.5	-8.4	-8.8	-10.2	-8.5	-7.7	-8.2	-1.1	-5.2	-9.2	5.3	-7.9	-9.9	-8.5	-7	-5.4
Q4DVV3	-6.6	-6.1	-7.6	-9.2	-8	-7.4	-6.4	-3.5	-2.6	-6.9	0.4	-6.8	-8.1	-6.4	-7.5	-6.1
Q4DXJ3	-7.2	-7.3	-7.2	-7.6	-7.4	-7.3	-6.2	-7.5	-8.7	-7	-8.9	-6.9	-10.2	-7.6	-9.5	-8.5
Q4DYL5	-7.2	-7.3	-7.3	-7.5	-7.5	-7.6	-7.2	-6.6	-9.3	-7.6	-8.8	-6.6	-10	-7.1	-9.7	-7.8
Q4DVV7	-7.5	-7.1	-6.9	-7.1	-7.6	-7.6	-6.2	-7.6	-9.3	-7.4	-8.6	-6.7	-9	-7.5	-8.5	-8.3
Q4DZM7	-9	-9.2	-8.7	-9.8	-8.2	-8.6	-6.4	-7.5	-8.2	-7.8	-7.2	-7.8	-10	-7.6	-9.6	-8.1
Q4E407	-6.8	-4.2	-7.4	-5.6	-6.8	-7	-7.3	-3	-2.9	-8.4	3.2	-6.4	-2.7	-7.9	17.9	-7
Q4DXJ4	-7.6	-7.4	-7	-8.5	-7.7	-7.9	-6.2	-7.4	-9	-7.1	-7.9	-6.9	-9.6	-7.1	-8.8	-8.8
Q4E5M4	-7.1	-7.5	-7.2	-9.1	-7.9	-8.2	-6	-7.5	-8.5	-6.9	-9.4	-6.3	-8.8	-7.1	-9.5	-8.4
Q4DV56	-4.2	-6.7	-6.7	-7.3	-7.6	-7.3	-6.7	-4.1	-7.2	-5.9	-4.2	-6.4	-9.3	-6.9	-5.8	-6.9
Q4DSW1	-5.6	-6.1	-5.9	-6.6	-6.2	-6.6	-6.1	-5.8	-7.1	-6.3	-7.2	-5.5	-6.6	-6.2	-6.7	-6.8
Q4DYL6	-7.3	-7.5	-7.2	-7.7	-7.9	-7.5	-6.4	-6.6	-8.7	-7.3	-7.8	-6.8	-8.2	-7.4	-6.1	-7.9
Q4DUD4	-7.7	-7.6	-7.7	-7.7	-8.2	-8.1	-6.6	-8.4	-10.4	-7.5	-8.5	-7.1	-10.1	-7.4	-9.4	-8.5
Q4DTE0	-8.1	-8.4	-8.1	-9.9	-8.6	-8.6	-6.4	-8.7	-10.1	-7.8	-10.6	-7.5	-11.7	-6.9	-10	-9.3
Q4E408	-7.7	-7.1	-6.8	-8.6	-6.9	-7.6	-6.9	-6.9	-9.1	-6.8	-8.8	-6.2	-7.9	-7.8	-7.9	-7.5
Q4DWQ2	-6.5	-6.7	-6.2	-7.1	-6.7	-6.6	-5.5	-5.8	-8.2	-6.6	-6.7	-6.1	-8.2	-6.2	-8.2	-6.7
Q4DYL7	-7.4	-7.7	-7.9	-7.8	-8	-8.1	-6.9	-8.2	-9.6	-7	-8.1	-7.3	-11	-8	-3.1	-9.3
Q4DVB9	-6.5	-6.1	-6.9	-6	-7	-6.4	-5	-5.7	-7.2	-6.7	-6.5	-5.9	-7.6	-5.9	-6.6	-6.2
Q4DSW2	-7.7	-7.5	-6.9	-7.6	-7.7	-7.2	-6.9	-8	-9.1	-7.6	-7.7	-6.3	-9.5	-7.4	-8.6	-7.8
Q4E2S4	-7.2	-6.9	-7.6	-8.3	-8.3	-8.6	-6.5	-4.9	-5.5	-7.1	-4.9	-6.4	-9.4	-7.9	-9.1	-6.7
Q4E409	-6	-5.6	-6.3	-6.2	-6.3	-6.2	-6.4	-5.9	-8.1	-6.3	-7.1	-6	-8.8	-6.8	-7.9	-6.6
Q4E5N1	-6.9	-6.7	-6.6	-7	-6.6	-7	-6.8	-6.7	-8.9	-6.9	-7.3	-6	-9	-7.7	-7.1	-7.2
Q4E0S2	-4.2	-3.7	-6.3	-5.4	-5.7	-5.4	-5.5	-1.8	-1.6	-3.8	-5.3	-4.9	-4.5	-5.1	-5.5	-5.2
Q4DUE9	-8.3	-7.9	-7.4	-8.2	-7.8	-7.9	-6.8	-7.5	-9.5	-7.9	-8	-6.6	-10	-7.6	-7.5	-7.3
Q4E411	-7.2	-6.7	-7.1	-8.1	-7.1	-7.2	-7.5	-6	-9.1	-7.4	-9	-6.8	-10.4	-7.2	-8.5	-8.1
Q4E0S3	-6.6	-8.6	-8.7	-9.1	-8.9	-8.9	-7.3	-6.3	-7.2	-7.7	-4.8	-7.7	-11.4	-7.9	-11.3	-7.9
Q4DYM0	-6.7	-5.7	-6.4	-6.9	-6.5	-6.2	-6.3	-6	-7.7	-6.4	-7	-5.5	-7.4	-7.1	-7.8	-6.7
Q4DVW2	-8.4	-8.3	-7.7	-8.4	-7.6	-7.9	-6.8	-6.6	-9.2	-7.6	-8.4	-7	-9.7	-7.6	-7.4	-7.7
Q4DZN6	-5.8	-5.7	-6.6	-6.7	-6.5	-6	-7.3	-4.7	-6.8	-6.7	-6	-5.9	-8.4	-6.2	-7.7	-7.1
Q4E1N0	-6.8	-7.2	-6.6	-7.1	-7.2	-7.1	-5.7	-7.2	-7.7	-6.4	-6.8	-6.1	-8.2	-6.9	-8.1	-8
Q4DWQ6	-6.7	-5.7	-5.6	-6.4	-5.6	-6.5	-5.6	-5.5	-6.9	-6.1	-6.2	-5.7	-7.7	-5.9	-7	-6.3
Q4DTE6	-2.7	-2.5	-4.1	-5.3	-2.8	-4.5	-6.7	1.3	4.3	-6.4	15	-5.3	2.2	-4.8	23.9	-2.1
Q4DUF1	-7.9	-8.1	-7.9	-8.3	-8.8	-8.3	-7.1	-8.6	-10.1	-7.8	-7.1	-7.7	-9	-8.4	-6	-9.4
Q4DSW7	-6.7	-6.9	-7.1	-8.3	-8.3	-8.3	-5.9	-6.9	-7.7	-7.3	-8.5	-6.1	-9.8	-6.4	-8.7	-7.4
Q4DYM1	-8	-7.3	-7.4	-8.7	-8.6	-8.5	-7.1	-7.3	-8.4	-7.5	-7.7	-7.4	-8.9	-7.8	-8	-7.7
Q4E0S4	-7.5	-7.7	-7.8	-8.5	-8.7	-8.1	-7.4	-7.8	-10.4	-7.6	-9.9	-7.2	-11.1	-7.2	-10.6	-8.6
Q4E414	-7.1	-7	-7	-7.6	-7.8	-7.9	-5.9	-6.7	-7.6	-6.9	-7.3	-6.2	-8.6	-7	-6.5	-7.7
Q4DWQ9	-5.5	-5.7	-5.4	-6.2	-5.4	-5.4	-5.4	-3.3	-6.4	-6.6	-3.6	-4.8	-3.2	-5.6	-4.5	-5
Q4DSD9	-6.4	-6.3	-5.9	-7.4	-5.8	-6	-4.8	-5.8	-6.5	-6.3	-5.7	-5.4	-6.3	-6	-6.1	-6.4
Q4DTE7	-5.9	-6	-5.5	-6.6	-6.1	-6.4	-5.6	-4.9	-6.9	-6.4	-6.7	-5.4	-7	-5.8	-7.8	-6.1
Q4DUF2	-7.3	-7.8	-7.3	-8.6	-8.2	-8.2	-5.8	-8	-9.9	-7.4	-8.7	-6.5	-9.8	-7	-10	-8.7
Q4DYM2	-6.1	-6.6	-5.4	-6.7	-6.1	-6.2	-5	-5.6	-6.2	-6.1	-5.5	-5.3	-7.9	-5.9	-7.6	-6.1
Q4DWR0	-6.5	-6.9	-6.1	-7.1	-6.3	-6.4	-5.7	-5.9	-7.3	-6.2	-6.4	-5.8	-7.7	-6.3	-6.2	-7
Q4DZN8	-7.4	-7.3	-7.4	-8.5	-7.3	-7.1	-5.7	-7	-8.9	-7	-8	-6.2	-9.2	-6.3	-8.7	-7.6
Q4DSE0	-7.4	-7.2	-7.1	-8.3	-7.2	-7.6	-6.2	-6.8	-9.3	-7	-7.9	-6.3	-7.6	-7.1	-6.6	-8
Q4E5N6	-6.5	-7.3	-6.4	-7.5	-6.4	-6.8	-5.4	-6.3	-7.9	-6.5	-7.5	-5.3	-8	-6.4	-7.5	-6.9
Q4E0S6	-7.2	-6.6	-6.2	-6.5	-6.9	-7.3	-6.2	-6.2	-8.1	-7.5	-7	-6.5	-8.1	-7.6	-7.9	-7.5
Q4DYM4	-7.3	-7.5	-7	-8.4	-7.5	-7.8	-6.7	-6.9	-9	-7.8	-8.2	-6.9	-9.2	-7.3	-8.1	-8
Q4DXT6	-6.8	-6.9	-7	-8.1	-7.4	-7.8	-5.9	-7.5	-8.8	-6.7	-7.4	-6.5	-9.4	-6.9	-9.5	-7.9
Q4E5N8	-7.8	-7.6	-6.7	-8.3	-7.7	-7.8	-6.7	-6	-8.7	-8	-6.4	-6.1	-8.6	-7.3	-5.6	-8.8
Q4DTE9	-6.9	-6.8	-7.2	-8.5	-8	-8	-6.6	-7.3	-8.8	-6.7	-8.5	-6.5	-10.7	-6.8	-9.5	-8.7
Q4E424	-6	-6.2	-5.9	-6.2	-6.3	-6.2	-5.3	-5.5	-7.3	-6	-6.8	-5.6	-8.1	-6.4	-8.3	-7
Q4DRV0	-8.1	-7.6	-7.3	-7.9	-7.9	-7.9	-6.7	-7.9	-9.1	-7.7	-8.8	-7	-11.1	-8.3	-10.6	-8.4
Q4DSX0	-5.6	-4.7	-7.6	-7.4	-7.4	-5.7	-6.6	0.9	-2.3	-6.9	1.5	-6.2	-6.5	-5.9	-5.1	-1.9
Q4DZP0	-7.1	-7.1	-7.4	-7.3	-7.5	-8.1	-6.3	-6.7	-9.3	-7.1	-8.9	-6.9	-9.3	-6.9	-8.2	-8
Q4DSE2	-7.2	-6.9	-6.9	-7.3	-6.9	-7.3	-5.7	-7.1	-9	-6.5	-8.8	-6.1	-9	-6.8	-8.4	-7.5
Q4DUF5	-7.4	-7.9	-7.6	-8.3	-8.1	-7.7	-6.3	-8	-8.4	-7.3	-8.7	-6.8	-9.8	-6.6	-9	-8.6
Q4DSX1	-7	-7.5	-6.8	-7.6	-7.4	-7.4	-5.6	-6.8	-8.8	-7	-9.1	-6.2	-8.5	-6.7	-9.2	-7.4
Q4E426	-7.4	-6.6	-7.4	-6.4	-8	-7.7	-7.3	-5.6	-7.6	-7.8	-6.8	-7.5	-10.6	-7.6	-9.8	-8
Q4E3F7	-6.7	-7	-7	-7.2	-6.9	-6.7	-5.4	-6.2	-7.9	-7.1	-7.8	-6.1	-7.6	-6.1	-7.9	-6.9
Q4E5P0	-7.1	-7.5	-5.9	-7.9	-6.8	-7	-6.2	-5.1	-7.5	-7.1	-4.8	-6.4	-7.6	-7	-5.4	-7.2
Q4DRV4	-7.8	-7.6	-7.5	-7.2	-8.2	-8.2	-7.1	-7.5	-9.7	-7.3	-9.5	-7.1	-10.6	-8	-10.8	-9
Q4DVZ3	-6.7	-6.8	-8	-8.7	-8.2	-8.2	-6.3	-6.3	-7.6	-8.1	-7.7	-6.8	-10.1	-7.3	-7.8	-8.6
Q4E0S9	-7.2	-6.1	-6.9	-7.6	-6.4	-6.5	-6.9	-5.1	-8	-7.2	-6.4	-6.8	-7.7	-7.6	-5.5	-6.8
Q4DYM8	-7	-7.1	-7.3	-8.6	-7.8	-7.8	-6.2	-7.2	-9.1	-6.6	-8.7	-6.4	-9	-7.2	-8.7	-8.6
Q4DXU2	-6.4	-6.8	-6.4	-8	-6.9	-7	-5	-6.8	-7.7	-5.9	-7.6	-5.9	-8.1	-6	-7.5	-7.6
Q4E1P0	-6.7	-7.5	-7	-8.6	-7.2	-7	-5.9	-6.6	-8	-7	-7.6	-6.6	-8.9	-6.2	-7.5	-7.6
Q4DVD2	-6.8	-7	-6.9	-8.1	-8	-7.3	-6.6	-6.8	-8.2	-6.9	-8.4	-6.4	-9.9	-7	-8.9	-8.1
Q4DRV5	-7.8	-7.1	-7.5	-8.6	-7.9	-7.7	-5.9	-7.2	-8.2	-7.8	-8.3	-6.6	-9.1	-6.4	-8.4	-7.9
Q4E0T1	-6.4	-6	-6.3	-7.2	-7.6	-6.6	-6.9	-5.5	-8.5	-6.5	-8.7	-6.6	-8.9	-7.1	-8.4	-6.9
Q4DXU3	-6.6	-7.2	-7.3	-7.8	-6.7	-6.4	-5.7	-5	-7.3	-6.6	-7.1	-6	-8	-6	-6.9	-7.2
Q4DSE5	-6.7	-6.2	-5.9	-6.6	-6.6	-6.4	-6.3	-5.6	-7	-7.2	-6.7	-5.6	-7.6	-7	-6.6	-6.8
Q4DRV6	-7.6	-7.6	-7.2	-8.3	-7.4	-8	-6.9	-6.8	-7.9	-7.2	-6.5	-6.8	-11	-7.7	-9.7	-9.2
Q4DTF4	-8.5	-8.3	-8.5	-9.3	-9.2	-9.3	-7.3	-8.2	-11.5	-8.2	-7.1	-7.9	-11.3	-8.4	-11.1	-8.9
Q4DYN1	-5.3	-5.3	-5.2	-6.1	-5.3	-5.2	-3.8	-4.9	-5.6	-4.7	-5.7	-4.3	-6.4	-4.6	-6.2	-6
Q4DWV8	-7.5	-7.8	-7	-7.3	-7.4	-7.4	-6.7	-7.5	-8.6	-7.4	-7.8	-6.9	-10.3	-8	-7.5	-8.2
Q4DSE6	-7	-6.7	-7.4	-7.5	-6.8	-6.7	-5.9	-6.1	-7.9	-7.1	-7.2	-6.5	-8.2	-7.4	-8.3	-7.5
Q4DUG2	-8.2	-7.7	-8.8	-8.7	-8.2	-8.5	-7.2	-6.5	-8.5	-8.3	-9.1	-7.5	-9.6	-7.6	-8.3	-9.1
Q4E3G3	-7.9	-6.8	-7.4	-8	-7.4	-7.4	-6.9	-7.1	-8	-7.1	-6.8	-6.8	-9.8	-6.9	-9.3	-7.3
Q4E1P6	-6	-6.3	-6.2	-6.9	-6.7	-6.5	-4.8	-6.7	-7.6	-5.9	-7	-5.4	-8.5	-5.5	-8.6	-6.5
Q4DXU6	-6.4	-6.8	-7	-6.6	-7.1	-6.6	-7.3	-3.6	-6.9	-6.9	-3.7	-7.1	-9.5	-6.9	-8.1	-6.5
Q4E3G5	-6.8	-6.2	-6.1	-6.7	-5.8	-5.8	-5.6	-6	-7.2	-6.9	-6.5	-5.3	-7.1	-6.5	-8	-6.2
Q4DWX0	-7.3	-7.6	-6.8	-7.4	-6.8	-7.2	-5.9	-6.4	-8	-6.9	-7.8	-6.2	-8.8	-6.7	-7.7	-7.4
Q4DYN4	-6.1	-6.3	-6.5	-6.4	-6.9	-7.1	-6.6	-6.3	-8.6	-6.5	-7.7	-5.8	-8.7	-6.5	-7.4	-6.9
Q4DUP6	-7.4	-7.6	-7.3	-8.2	-7.7	-8	-7.1	-6.8	-8.9	-7.8	-8.2	-6.8	-10.2	-7.6	-8.6	-8.2
Q4E0T5	-6.2	-6.7	-5.8	-8	-6.2	-6.5	-4.6	-5.5	-7.3	-5.6	-6.8	-5.4	-7.2	-5.7	-7.7	-7.1
Q4DWZ4	-8.1	-8.3	-7.4	-9.1	-8.5	-7.9	-5.5	-6.1	-7.8	-7.3	-6.9	-6.7	-7.8	-6.2	-6.2	-7.7
Q4DRW3	-7.9	-8.2	-7.1	-7	-5.3	-6.2	-7.5	-5.3	-3.4	-9.2	14.8	-7.3	1.9	-8.5	3.5	-5.2
Q4DUP8	-7.6	-8	-7.3	-8.7	-8.5	-8.3	-6.9	-8	-9.6	-7.6	-9.2	-7.3	-9.9	-8.1	-7.8	-9.7
Q4DYN6	-7.8	-8.3	-7.9	-8.4	-8.2	-8	-6.6	-5.2	-7.8	-7.5	-8.3	-6.8	-10.3	-7.7	-11.3	-7.9
Q4E5Q0	-7.3	-7.8	-7.5	-9.4	-8.5	-9.8	-6.7	-6.7	-7.9	-7.8	-6.6	-7.6	-9.9	-7.1	-7.6	-8
Q4E3H0	-6.9	-6.7	-7.5	-8.3	-7.3	-7.6	-6.4	-6.6	-9	-7.1	-7.4	-6.3	-9.3	-7.4	-8.8	-7.1
Q4E4F3	-5.7	-6.1	-6	-6.9	-6.3	-6.2	-6.3	-3.2	-4.5	-5.2	-5.2	-5	-7.3	-7	-5.7	-6
Q4DXV1	-6.2	-6.5	-5.8	-7.6	-6.2	-7	-4.9	-6.1	-7.1	-6	-7.6	-5.3	-8	-5.9	-6.4	-7.3
Q4DSY3	-6.9	-6.8	-7.4	-6.8	-6.7	-6.4	-7	-5.7	-5	-7.7	-2.7	-7.1	-9	-6	-7.1	-7.1
Q4DVE0	-7.9	-7.7	-7.9	-7.5	-8.5	-8.6	-7.3	-8.1	-10.2	-7.8	-9.4	-7.5	-11	-8	-10.5	-9.5
Q4E1Q2	-9.6	-8.9	-8.6	-8.8	-9.1	-9.3	-7.7	-7.9	-10.8	-8.7	-7.2	-8.3	-10.7	-9.2	-8	-10.6
Q4DW02	-6	-6.2	-6.1	-6.4	-6.1	-6	-4.9	-5.7	-6.9	-5.4	-7.8	-5.1	-8.6	-5.5	-7.4	-6.5
Q4DRW5	-6.4	-5.9	-6.8	-5.9	-6.7	-7.2	-6.2	-6.6	-7.7	-7	-7.5	-6.4	-8.5	-6.8	-8	-7.4
Q4DZQ6	-7.6	-7.5	-7.1	-6.4	-7.5	-7.9	-6.7	-7.2	-8.2	-7.2	-7.4	-7	-8.6	-7.4	-7.9	-8.1
Q4E4F4	-9	-7	-7.8	-7.4	-7.2	-7.6	-7.2	-4.9	-4.7	-8.9	-0.2	-7.2	-4.9	-8.4	0.6	-6.7
Q4E1Q3	-5.5	-6.5	-5.2	-6.2	-5.9	-5.7	-5.1	-4.6	-6.2	-5.8	-4.8	-5.5	-6.6	-5.9	-5.2	-5.9
Q4DRW6	-8.6	-8.4	-9.2	-9.4	-9	-9	-8	-6.2	-8.2	-8.8	-8.1	-8.4	-12	-8.5	-11.5	-8.3
Q4E4F7	-8.4	-8.3	-7.6	-7.9	-8	-8.8	-7.2	-8	-10.7	-8.1	-9.3	-7.5	-11.1	-8.3	-10.1	-9.2
Q4DSF5	-6.2	-7.1	-5.5	-6.7	-6.1	-6.7	-5	-5.8	-7	-5.9	-6.6	-5.2	-7.6	-5.7	-6.4	-6.1
Q4DXV7	-8.4	-9	-9.7	-9.9	-9.2	-9.1	-7.6	-5.2	-6.4	-8.5	-0.8	-8.4	-11.9	-8.3	-11.5	-8.8
Q4DYP3	-7.3	-7.1	-7.5	-7.9	-7.7	-7.5	-6.4	-7.2	-7.9	-7.3	-7.8	-6.3	-10.1	-7.3	-10.3	-8.3
Q4DX01	-6.7	-6.6	-7.4	-6.7	-7.4	-7.4	-7.1	-5.8	-8.3	-7.3	-7.6	-6.8	-9.6	-7.3	-9.1	-6.8
Q4DW06	-7.4	-7.6	-7.2	-8.1	-7.2	-6.9	-6.4	-7.1	-8.3	-7.2	-7.9	-6.6	-8.3	-6.9	-7.3	-8.2
Q4E4F9	-7.2	-7.2	-6.9	-7.7	-6.8	-6.8	-5.8	-6.9	-8	-6.4	-8.7	-6.1	-8.9	-6.4	-8.9	-7.5
Q4DYP5	-8.4	-8.1	-8.6	-9.6	-9.5	-9.2	-7.1	-7.4	-9.2	-8.6	-9.2	-7.9	-11	-7.8	-5.4	-9.1
Q4DSG4	-5.1	-5.6	-6.6	-6.1	-7.3	-7	-8.1	-1.6	-5.6	-7.4	5.5	-7.4	-9.7	-5	-7.8	-5.3
Q4DYP6	-8.4	-8	-8.7	-9.5	-9.1	-9	-7.1	-7.8	-10	-8.5	-9.6	-7.9	-11.1	-8.2	-3.3	-9.6
Q4E4G0	-5.8	-5.8	-5.8	-6.3	-5.9	-6.4	-4.6	-5.4	-6.8	-5.4	-6.6	-4.8	-8.2	-5.9	-7.3	-6.6
Q4DXW3	-6.5	-6	-6.1	-5.6	-6.3	-6.4	-5.4	-5.2	-6.8	-5.9	-6.1	-5.9	-7.7	-6.4	-7.4	-6.6
Q4DVG2	-6.1	-6	-6.3	-7.4	-6.5	-6.3	-5	-5.5	-7.5	-6.1	-7.4	-5.5	-8	-5.6	-8.1	-6.5
Q4E0U4	-6.2	-6	-5.7	-6.3	-6.3	-6.2	-5.4	-5.6	-7.6	-6.3	-7.7	-5.5	-8.8	-6.3	-8.2	-7
Q4DRX1	-7.4	-7.1	-7.5	-6.7	-7.8	-7.3	-6.8	-6.9	-8.8	-7.4	-8.7	-6.8	-10.7	-7.1	-9.3	-8.4
Q4DUQ8	-7.7	-8.7	-8.1	-9.1	-8.9	-8.6	-6.3	-8.2	-9.9	-8.4	-9.8	-7.4	-11.4	-7.4	-9.9	-9.7
Q4E4G1	-7.5	-7	-6.4	-8.2	-7.7	-7.7	-5.3	-7	-8.2	-6.8	-8.4	-5.9	-7.5	-6.6	-7.2	-8.2
Q4DTM3	-9.2	-9	-8.2	-9.1	-8.6	-9.2	-8.1	-8.8	-9.4	-9	-9.6	-8.6	-11.8	-8.7	-8.3	-8.7
Q4DX04	-6.2	-6.3	-6.2	-6.1	-6.7	-6.9	-5.8	-6.5	-7.4	-6.7	-7.5	-6.4	-7.9	-7.1	-8.5	-7.1
Q4E1U3	-7	-6.8	-6.5	-7.1	-6.6	-7.1	-6.5	-6.4	-8	-7.2	-8	-6.4	-9.4	-7.6	-6.1	-7.9
Q4DYP9	-5.6	-6.6	-6.1	-8.7	-7.2	-6.1	-7.1	1.6	9.9	-7.4	18	-6.8	-2.5	-6.6	-2.8	0.7
Q4E3M1	-5.5	-5	-5.1	-6.1	-6.1	-5.9	-4.2	-5.5	-6.1	-5	-7	-4.7	-6.8	-4.9	-6.9	-5.9
Q4DZR3	-7.8	-7.6	-7.4	-8.2	-7.4	-8	-6.8	-7.6	-8.5	-7.8	-8.2	-6.9	-10.4	-7.2	-8.4	-7.9
Q4DUR0	-6.7	-6.8	-7.1	-6.6	-8	-7.6	-5.7	-6.2	-8.1	-7	-7.4	-6.2	-9	-6.8	-7.9	-8.1
Q4E4G2	-8.2	-8.1	-8.2	-9	-8.8	-8.7	-7.3	-6.8	-8.2	-7.9	-8.2	-7.7	-10.7	-8.6	-9.5	-8.7
Q4DSG7	-7	-6.9	-6.5	-6.8	-7.2	-7.3	-6.9	-6.8	-8.7	-6.8	-7.6	-6.7	-9.6	-7.6	-9.3	-7.2
Q4DVG8	-7.3	-7.1	-7	-7.1	-7.6	-7.8	-7	-6.8	-8.8	-7.3	-7.9	-6.6	-10.3	-6.9	-9.4	-8.7
Q4DZR4	-7.3	-7	-7.9	-7.3	-8.1	-7.5	-7	-6.7	-9.8	-7	-8.3	-6.4	-9.8	-7.7	-9.2	-7.9
Q4DXW7	-6.4	-6.5	-6.4	-6.4	-6.8	-6.6	-6	-5.5	-8	-6.6	-7.2	-5.8	-9.2	-6.2	-8.9	-7.1
Q4DX06	-7.8	-8.5	-7.5	-8.4	-8	-8.1	-8.6	-4.5	-7.1	-8.4	1.1	-7.8	-7.5	-8.1	-4.8	-7.6
Q4DZR6	-7.2	-7.4	-7.1	-7.1	-7.7	-7.8	-6.4	-7.7	-10.1	-7.7	-9.9	-6.7	-10.7	-7.5	-10.4	-9
Q4E0U9	-8.2	-8.4	-7.2	-8.6	-8.1	-8.2	-6.5	-7.1	-8.8	-7.6	-7.2	-6.9	-7.3	-7.4	-8.4	-8.5
Q4E4G5	-6.7	-6.1	-6.8	-6.9	-6.4	-7.5	-7.3	-4.5	-6.8	-6.8	-6.7	-7.4	-8.9	-7	-7.4	-6.5
Q4DT07	-7	-6.9	-6.3	-7.1	-7.1	-7	-7.2	-7	-7.6	-7.4	-7.4	-6.8	-8.9	-7	-6.9	-7.5
Q4DTM6	-8	-7	-8.2	-10.2	-7.6	-6.6	-6.8	-5.5	-3	-8.1	-2.3	-7.1	-10	-5.7	1.8	-7.3
Q4E1U8	-7.9	-7.4	-7	-7.5	-7.3	-7.3	-7	-6.6	-9.1	-7.4	-9.6	-6.8	-10.3	-7.2	-7.6	-8.3
Q4E5R3	-6.6	-6.9	-6.6	-7	-7.1	-6.9	-5.9	-5.7	-6.3	-6.8	-6.3	-6.3	-8.6	-6.8	-6.7	-6.6
Q4DZR7	-5.8	-6.1	-5.5	-5.4	-5.5	-5.5	-5.1	-4.7	-6.7	-5.6	-6.3	-5	-6.8	-5.4	-6.3	-6.5
Q4DYQ9	-6.5	-6.9	-6.7	-6.4	-7	-6.9	-6	-6.3	-7.1	-6.5	-6.6	-6.1	-8.5	-6.8	-7.1	-7.3
Q4DXW9	-6.7	-6.4	-6.9	-6.9	-6.8	-6.6	-5.7	-6.3	-7.5	-6.6	-7.2	-6.4	-8.9	-6	-7.6	-7.2
Q4DTM8	-9.2	-9	-8.3	-8.7	-8.6	-8.9	-8	-8.4	-9.6	-9	-8.9	-8.3	-10.7	-9	-9.1	-9.1
Q4DZR8	-5.9	-5.9	-5.9	-6.1	-5.6	-5.4	-5.1	-4.9	-6.5	-5.8	-6.2	-5.3	-7.2	-5.2	-6.7	-6.4
Q4DW13	-8.5	-8.7	-8.5	-9.8	-9.4	-9.4	-7.4	-7.9	-9.8	-8.3	-9.8	-7.6	-12.2	-8.2	-11.4	-10.5
Q4E4G8	-6.1	-6.3	-6.8	-6.8	-6.3	-6.4	-5.9	-6.1	-6.9	-6.4	-7.2	-6.1	-7.6	-6.7	-7.6	-7.3
Q4DUV8	-7.3	-7.2	-7.4	-8.3	-8.4	-8	-7.3	-6.1	-8.3	-8.3	-7.6	-6.9	-10.2	-7.4	-7.8	-7.4
Q4DSH4	-7	-6.5	-6.5	-8	-7	-7.1	-5.4	-7.2	-8.1	-6.4	-9.1	-6	-8.5	-6.3	-9	-7.8
Q4DVH3	-6.9	-7.2	-7	-8.2	-7	-7.5	-5.5	-7.2	-8.3	-7.4	-7.7	-6.1	-8.2	-6.2	-7.7	-7.4
Q4DTM9	-8.5	-8.9	-8.3	-9.2	-9.3	-9.3	-8.3	-8	-9	-8.3	-8.3	-8.4	-8.9	-8	-9.1	-8.5
Q4DRY1	-7.8	-7.7	-7.9	-7.6	-8.2	-8.5	-6.8	-7.8	-8.4	-7.9	-8.3	-7.1	-10.6	-7.6	-8.4	-9.1
Q4DZR9	-5.9	-5.3	-5.4	-6.1	-5.6	-5.5	-4.8	-5.3	-6.1	-5.6	-6.1	-4.7	-6.3	-5.3	-5.7	-5.9
Q4DXX2	-7	-6.5	-7.4	-7.5	-8.6	-8.4	-7.2	-3.7	-4.6	-8.6	3.1	-7.1	-7.9	-7.8	-1.5	-6.2
Q4DTN0	-6.6	-7.3	-6.1	-7.8	-6.7	-6.6	-6.8	-6.6	-7.2	-6.3	-7.9	-6.7	-9	-7.5	-7.2	-7.3
Q4E1V4	-8.6	-7.9	-8.1	-9.5	-8.8	-8.8	-8.4	-8.9	-10.1	-9.3	-10.8	-7.7	-10.2	-8.5	-10.2	-9.8
Q4E3M8	-8.8	-7.6	-7.4	-9.1	-8.4	-9.1	-7.6	-2.6	-6	-8.6	7.1	-7.5	-5.8	-7.9	-3.9	-7.7
Q4DW15	-6	-6.9	-6.4	-8.2	-7.5	-7.2	-6.2	-5.2	-7.9	-6.7	-5.4	-6.1	-8.5	-6.1	-8.1	-6.9
Q4E0V3	-6.9	-6.4	-6.4	-6.2	-7.4	-7.4	-6.6	-6.1	-8	-6.9	-7.1	-6.3	-10.3	-6.9	-8.7	-7.5
Q4E1V5	-8.2	-7.1	-8.4	-7.6	-6.7	-7	-6.9	-6.5	-8.2	-7.7	-6.7	-6.2	-8.7	-6.5	-7.5	-7.4
Q4DX11	-7.1	-6.1	-6	-6.3	-6.2	-6.1	-5.6	-5.1	-6.8	-6.6	-6.1	-5.6	-7.6	-5.8	-6.8	-6.2
Q4DW18	-6.4	-6.4	-5.3	-7	-6.5	-7.4	-6.4	-6.2	-7.5	-6.8	-6.2	-5.9	-6.1	-6.7	-5.9	-5.5
Q4E4H2	-6.5	-6.7	-6.3	-6.3	-7.2	-7.1	-5.9	-6.2	-7.8	-6	-6.2	-6.1	-8.1	-6.6	-7.5	-7.2
Q4DSK1	-4.9	-5.7	-6.7	-6.8	-6.3	-5.9	-6.7	-4.2	-4	-5.6	-6.9	-5.6	-7.3	-6.6	-6.6	-6.3
Q4DTN2	-7.9	-7.8	-7	-7.9	-7.4	-7.8	-6.8	-7.5	-9.3	-7.9	-8	-7.5	-8.5	-7.8	-8.1	-8.3
Q4DXX6	-6.8	-7	-6.9	-6.9	-8.2	-7.9	-6.5	-7.9	-8.9	-6.7	-9.7	-6.9	-10.7	-7.2	-10.1	-8.1
Q4E3N1	-4.6	-5.3	-5.6	-5.5	-5.9	-5.3	-4.7	-4.5	-6.4	-5.5	-5.8	-4.6	-7.1	-4.8	-7.6	-5.7
Q4DUW3	-5.1	-5.8	-6.1	-6.9	-6.5	-6.2	-5.5	0	-2.6	-5.5	4.6	-5.4	-8.1	-5.1	-6.6	-6.2
Q4DW20	-6.1	-5.9	-5.2	-6.2	-5.3	-5.7	-5.5	-5.1	-5.2	-6	-5.3	-5.4	-5.7	-6.2	-5.3	-6.3
Q4DZS9	-7.6	-7.1	-6.3	-7.3	-6.5	-6.6	-6.6	-6.2	-8	-6.9	-6.3	-6.4	-7.7	-6.4	-6.2	-8
Q4DVH7	-7	-7.4	-6.7	-8	-7.2	-7.4	-5.5	-6.5	-7.9	-6.4	-8.5	-5.9	-8.6	-6	-7.1	-8.6
Q4DT19	-6.4	-5.5	-5.9	-5.6	-5.7	-6	-5.3	-5.6	-6.9	-6.8	-6	-5.9	-8.4	-6.4	-7.3	-6.7
Q4DXX8	-3.6	-5.3	-7.9	-7.1	-6.7	-5.5	-7.1	2	6.4	-8	11.2	-7.8	-0.7	-7.4	-5.1	-4.1
Q4DX16	-7.3	-7.2	-7.8	-7.1	-7.4	-7.7	-6.4	-6.9	-8.5	-6.9	-8.5	-6.4	-9.1	-7	-8.5	-8
Q4DYR6	-6.8	-6.4	-6.4	-6.6	-6.7	-6.9	-5.7	-6.1	-7.9	-6	-6.5	-6.1	-8.4	-6.4	-7.5	-7
Q4DRY7	-5.3	-6	-4.9	-6.5	-5.1	-5.2	-4	-5.3	-5.5	-4.5	-6.6	-4.4	-6.5	-4.5	-6.2	-5.5
Q4E4H6	-6.3	-6.1	-4.5	-5.1	-3.2	-4.1	-6.8	0.7	2.9	-7	10.5	-6	4.6	-6.6	0.8	-0.1
Q4DZT0	-6.7	-7.1	-6.9	-6.9	-7.3	-7.3	-6	-7.5	-8.4	-6.9	-8.4	-6.1	-9.2	-6.9	-9	-7.8
Q4DTN6	-5.9	-5.1	-5.7	-6.9	-6.5	-6.3	-5.9	-3.8	-6	-6.1	-3.8	-6	-7.9	-6.8	-6.2	-7
Q4DXX9	-6.2	-6.1	-6.3	-6.6	-6.8	-6.9	-6.1	-6	-6.8	-6.7	-6.7	-6.2	-8.4	-6.6	-7.3	-6.6
Q4DRZ1	-8	-8.7	-7.5	-7.4	-8.3	-8.3	-6.9	-7.6	-10.2	-8.1	-8.2	-7.1	-10.6	-8.4	-10.8	-8.8
Q4DZT1	-6.7	-6.9	-6.8	-6.9	-7	-7.3	-5.8	-6.6	-8.3	-6.9	-8.2	-6.1	-9.4	-6.8	-8.6	-7.7
Q4DW24	-8.7	-9.5	-9.7	-10.1	-9.5	-9.8	-7.4	-5.5	-5.2	-9.1	0	-8.7	-9.6	-8.2	-2.2	-8.2
Q4E1W0	3.2	-3.8	-4.6	-2.9	-1.9	-0.3	-5.6	14.3	19.7	-5.2	44	-2.9	5.2	-2.4	11.1	13.1
Q4DT24	-5.5	-5.6	-6.6	-6.3	-6.3	-6.2	-6.5	-1.8	3.6	-7.5	2.5	-6.5	-5.6	-5.1	-4	-3.5
Q4DTN7	-6.7	-7.3	-6.7	-6.8	-7	-7.1	-6.1	-6.8	-8.3	-7.2	-7.8	-6.3	-7.5	-7.1	-7.3	-7.9
Q4DSK5	-7.4	-7.8	-7.7	-8.4	-8.4	-8.3	-6.5	-7.3	-9.4	-7.5	-8.2	-6.8	-10.9	-7.4	-11.1	-8.9
Q4DX21	-7.3	-7.2	-6.6	-7.6	-7.4	-7.7	-6.6	-7	-8.9	-7.5	-8.7	-6.9	-8.9	-7.5	-8.4	-7.9
Q4DXY0	-7.6	-8.1	-8.2	-9.5	-8.3	-8.2	-6.2	-8	-10.2	-7.7	-10.4	-6.8	-10.1	-7.2	-9.6	-7.9
Q4E3N4	-7.3	-7.9	-7.8	-8.5	-8.4	-8.1	-6.6	-7.8	-10	-7.5	-9.9	-7.3	-11.1	-7.3	-11.4	-8.7
Q4E4H9	-6.9	-7	-6.8	-7.5	-7.6	-8.1	-5.5	-7.1	-8.7	-7.2	-8.9	-6.5	-9.3	-6.9	-9.3	-8.4
Q4DUW6	-6.3	-7.9	-7.5	-8	-8.5	-7.5	-6.4	-6.6	-6.4	-7.4	-7	-6.7	-9.8	-6.3	-8.3	-7.7
Q4DW25	-6.6	-6.1	-6.2	-6.2	-6.7	-6.7	-6.3	-5.7	-7.3	-6.2	-6.8	-5.9	-8.7	-6.8	-7.8	-7.2
Q4E1W1	-6.9	-7.7	-7.6	-7.8	-7.7	-7.6	-6.2	-6.6	-8.3	-6.9	-9.1	-6.4	-9.9	-6.4	-8.1	-7.6
Q4DTN9	-6.7	-5.5	-6.9	-7.3	-6.5	-6.4	-6.9	-1.3	-1.3	-6.3	5.1	-6.2	-9.5	-5.1	-7.8	-4.4
Q4DX22	-7.6	-6.5	-6.5	-6.2	-6.7	-7.3	-6.4	-5.9	-7.7	-7.2	-7.8	-6.5	-8.9	-6.7	-8	-7.4
Q4E4I4	-7.9	-7.1	-8.1	-8.2	-7.7	-8.1	-7.1	-6.8	-8.5	-8	-9.5	-7.2	-10.6	-7.7	-8.4	-7.1
Q4DS53	-7.6	-7.7	-8.2	-8.6	-8.6	-8.4	-6.6	-7.7	-10.3	-7.5	-8.5	-7	-9.9	-7.5	-8.4	-8.5
Q4DZT3	-8.2	-7	-7.8	-8.7	-8.2	-8.2	-7.6	-7.3	-8.8	-7.6	-8.6	-7.1	-11	-7.7	-9.9	-8.4
Q4E1W2	-7.9	-7.9	-7.9	-8.6	-8.8	-8.3	-6.7	-8.1	-10.1	-7.7	-9.5	-7	-11.1	-7.7	-5.2	-9.7
Q4DTP0	-6.5	-5.6	-5.4	-5.5	-6.2	-6.2	-5.7	-5.4	-7.9	-5.8	-6.4	-5.7	-7.8	-6.9	-6.9	-7.4
Q4DT40	-8.4	-8.3	-8.4	-9.8	-8.6	-8.7	-6.6	-8.8	-9.3	-7.9	-11	-7.2	-12.4	-7.6	-10.6	-8.5
Q4DYS1	-7.8	-7.7	-7.5	-8.6	-7.9	-7.9	-6.5	-7.8	-8.7	-7.7	-8.2	-7.4	-7.9	-7.2	-7.8	-8.5
Q4DXY2	-7.9	-6.8	-6.9	-8.2	-7.3	-7.3	-6.6	-6.4	-8.2	-8	-8.2	-7.3	-8.5	-7.3	-8.9	-7.9
Q4E4I5	-8.1	-8.4	-8.1	-8.8	-7.9	-8	-6.4	-7.5	-10.1	-7.9	-10.1	-7	-9.7	-6.9	-9.7	-8.4
Q4DWJ1	-6.8	-7.1	-6.9	-8.7	-7.7	-7.7	-4.8	-7.6	-8	-6.3	-7.8	-5.7	-8.7	-5.7	-9.3	-8.1
Q4DTP1	-5.6	-6.3	-5.9	-6.1	-5.8	-6.6	-5.5	-5.5	-6.3	-5.7	-5.5	-5.7	-7.1	-6.2	-7	-6.4
Q4DYS2	-7.6	-7.8	-7.3	-7.9	-7.7	-8.7	-7.5	-7.7	-9.2	-7.9	-8.4	-7.5	-9.6	-7.9	-8.1	-8.1
Q7Z1V1	-7.2	-7.5	-7.2	-8.3	-7.3	-7.4	-5.9	-7.5	-9.5	-6.5	-7	-6.9	-9.4	-6.7	-10.7	-8.5
Q4DX25	-6.1	-6.9	-7.2	-7.6	-7.4	-6.8	-5.8	-6.6	-7.7	-6.2	-6.9	-6	-9.3	-6	-8.6	-7.1
Q4DXY4	-7	-6.7	-7.2	-8	-7.6	-7.5	-5.6	-6.5	-8.2	-6.6	-7.5	-6.3	-8.9	-6.1	-8.8	-7.7
Q4E3P6	-7	-6.6	-6.6	-7	-7.3	-7.4	-6.4	-5.9	-8.6	-7	-8.1	-6.8	-9.1	-6.9	-7.3	-7.2
Q9GT49	-7.5	-7.6	-7.9	-8.4	-7.8	-7.8	-6.1	-7.4	-9.4	-7.3	-9.8	-6.9	-10.6	-7.2	-10.6	-8.2
Q4DT44	-5.7	-5.6	-5.5	-5.9	-5.6	-5.6	-5.2	-4.9	-6.6	-5.6	-6	-5.3	-7.4	-5.8	-7	-6.4
Q4DSL1	-7.2	-7.3	-7.1	-8.2	-7.9	-7.8	-6.3	-6.9	-9	-7.3	-8.9	-6.8	-10.6	-6.9	-9.6	-8.2
Q4DTQ1	-6.5	-6.2	-6.8	-6.4	-6.6	-6.5	-5.7	-6	-7.3	-6.3	-7.7	-6.1	-8.3	-6.1	-7.7	-7.6
Q4E0W5	-7.9	-7.4	-8.2	-8.3	-8.1	-7.8	-7.7	-4.3	-3.3	-8.7	6.4	-8.1	-9.3	-8	-5.3	-8.3
Q4E1X0	-7.9	-8.1	-7.3	-7.9	-7.4	-7.8	-6.3	-7.7	-8.3	-7.3	-8.6	-6.9	-10.6	-7.1	-7.9	-8.1
Q4DT46	-6.3	-6.9	-5.9	-8.4	-6.7	-7	-4.8	-6.7	-7.4	-6.5	-7.7	-5.9	-8.7	-5.9	-6.5	-7
Q4DUX5	-7.5	-6.7	-7.7	-8.1	-8	-7.7	-6.3	-6.9	-8.9	-7.5	-7.7	-6.3	-9.3	-6.2	-8.1	-8.5
Q4E4J4	-6.6	-7	-7	-7.5	-7.9	-7.8	-6.4	-6.9	-8.6	-7	-8.4	-6.3	-9.3	-6.8	-10.9	-8
Q4DSL3	-8.5	-8.5	-8.5	-10	-9.2	-9	-6.6	-8.4	-10.1	-8.7	-11.1	-7.4	-11.1	-8.5	-10	-8.8
Q4DT48	-6	-5.6	-5.3	-6.3	-5.8	-5.3	-5.3	-4.5	-4.8	-6	-4.6	-5	-6.8	-5.5	-6.4	-6.1
Q4E4J6	-7.6	-7.5	-7.2	-7.4	-7.7	-7.9	-5.9	-7.6	-9.2	-7.4	-9.3	-7.2	-10.5	-6.8	-9.8	-9.1
Q4E1X2	-7.4	-7.5	-7	-8.1	-7.7	-7.8	-6.1	-6.9	-9.5	-7.4	-7.8	-6.6	-8.8	-6.9	-8.2	-7.9
Q4DXY8	-6.4	-7.1	-6.3	-8.4	-7.4	-7.2	-5.2	-6.5	-8	-6.2	-8.4	-5.7	-8.9	-6	-8.8	-7.2
