# Supplementary material for: The Use of AlphaFold for In Silico Exploration of Drug Targets in the Parasite Trypanosoma cruzi
Source: Front Cell Infect Microbiol. 2022 Jul 14;12:944748. doi: 10.3389/fcimb.2022.944748 (PMC9329570; doi:10.3389/fcimb.2022.944748)
Supplement: Supplementary file 4 [file Table_4.xlsx]

## Sheet: Supplementary_Table_4
Table S4. Z-score matrix using each receptor's average binding energy and standard deviation. Positive raw values have been discarded.
[Selected "Ligands" / "T. cruzi" proteins]	C16-2	C26-6	C7-4	C8-3	C9-1	C9-5	NFOH	amiodarone	benidipine	benznidazole	clofazimine	fexinidazole	gnf6702	nifurtimox	posaconazole	ravuconazole
Q4CPT8	0.361367	0.554096	0.746825	0.746825	-0.0240911	0.361367	1.13228	0.457732	-1.66229	0.361367	0.84319	0.650461	-2.52957	0.168638	-1.18047	-0.987737
Q4DAI0	-0.500595	-0.0676479	0.365299	-0.284121	-0.284121	-1.15001	0.148825	2.53003	-0.717068	0.365299	1.01472	1.01472	-2.23238	-0.0676479	-0.0676479	-0.0676479
Q4DBW9	0.200966	0.749054		0.639436						-1.33368		-1.38849		1.13272
Q4D1S1	0.487538	0.0875068	1.08758	0.687554	-0.712556	-0.312524	1.08758	1.2876	-1.71263	0.487538	-1.71263	1.08758	-0.312524	-0.312524	0.487538	-1.71263
Q4DGA3	0.491539	0.819232	0.491539	0.655386	0.491539	0.327693	1.31077	1.14692	-1.96616	-0.163846	-1.80231	0.655386	-1.31077	1.45525e-15	0.163846	-1.31077
Q4CNM0	0.61001	0.0824338	0.478116	-0.445142	0.346222	0.478116	1.40137	0.61001	-0.70893	0.346222	-2.68734	1.40137	-1.10461	0.478116	-1.10461	-0.181354
Q4E2R4	0.2181	0.0519286	0.2181	0.0519286	0.882786	0.882786	0.550443	1.21513	-2.27447	0.384272	0.0519286	1.21513	-2.27447	-0.114243	-0.446586	-0.612758
Q4CV74	-0.437086	-0.778227	0.0746245	-1.80165	0.415765	0.0746245	1.78033	1.26862	-0.778227	-0.266516	-0.778227	1.9509	-0.0959458	0.756906	-0.266516	-1.11937
Q4CMG2	0.177084	0.271529	0.649309	-0.295141	0.0826394	0.271529	1.87709	0.177084	-1.61737	1.02709	-1.90071	1.21598	-1.33404	0.649309	-0.672921	-0.578476
Q4DFW5	0.478171	0.370414	0.585928	0.585928	0.154901	0.478171	1.44798	0.262658	-1.78472	1.01696	-1.3537	0.693685	-2.108	0.478171	-1.13818	-0.16837
Q4CNM1	0.856574	0.856574	0.668832	0.856574	-0.645364	-0.0821372	0.481089	0.856574	-0.269879	-0.457622	-0.269879	1.79529	-1.95956	-1.39633	0.293347	-1.58408
Q4D1S0	-0.078326	-0.39163	-0.234978	-0.078326	0.704934	0.39163	1.48819	1.48819	-1.64485	0.234978	-1.01824	1.17489	-2.27146	0.39163	0.234978	-0.39163
Q4CPW0	0.520097	0.520097	0.211891	-1.48324	-0.866828	-0.40452	1.29061	2.21523	-0.558623	-0.250417	-0.40452	1.13651	-1.94555	0.211891	0.0577886	-0.250417
Q4CX12	0.602843	0.168361	0.342154	0.342154	-0.179223	0.342154	1.29801	0.776635	-0.96129	0.776635	-0.0923272	0.689739	-2.09094	0.863531	-2.35163	-0.526808
Q4DGA2	-0.207032	0.244674	0.69638	-0.0564632	0.244674	0.244674	1.75036	1.14809	-1.41158	-0.207032	-1.71272	1.44922	-1.56215	0.69638	-0.508169	-0.809306
Q4DBW7	0.245626	0.428418	0.885396	0.794001	0.519813	0.337022	1.25098	0.519813	-1.49089	0.702605	-0.759727	0.702605	-1.94787	-0.0285612	-2.13066	-0.0285612
Q4CUH0	0.45257	0.346083	0.45257	-0.292839	0.133109	0.239596	1.73041	0.346083	-1.25122	0.985005	-0.718787	1.30447	-2.10312	0.346083	-1.67717	-0.292839
Q4CX86	0.807112	-0.566696	-0.0171726	-0.0171726	-0.0171726	-0.566696	0.39497	2.18092	1.08187	-1.2536	-0.154553	0.807112	-1.9405	-0.154553	0.807112	-1.39098
Q4CY41	0.481184	0.781143	0.381198	0.581171	0.181225	0.381198	0.88113	0.581171	-1.21858	0.981116	-0.818638	0.88113	-1.8185	0.481184	-2.41842	-0.318706
Q4CRL5	0.760452	0.678792	0.352155	-0.627755	-0.1378	-0.1378	1.74036	0.270496	-0.546096	0.842111	-0.872733	1.08709	-1.85264	0.842111	-2.01596	-0.382778
Q4CSB0	-0.216242	0.442782	1.26656	1.10181	-0.216242	-0.545754	-0.216242	1.76083	-1.8638	0.278026	-0.0514862	-0.0514862	-1.8638	-0.216242	1.26656	-0.875266
Q4CPJ2	2.12315e-15	0.597614	0.119523	-0.478091	-0.239046	0.119523	0.597614	2.27093	0.478091	-0.119523	-0.597614	1.31475	-2.15141	2.12315e-15	-1.67332	-0.239046
Q4CW80	0.108829	-0.471594	0.689253	-1.24549	0.205567	0.108829	1.75336	1.17294	-1.05202	0.0120922	1.0762	0.979465	-1.05202	0.689253	-1.5357	-1.43897
Q4CSB4	-0.730429	-0.370833	0.528157	1.06755	-1.44962	-0.550631	1.60694	2.14634	-1.80922	-0.730429	-0.0112374	0.348359	0.168561	0.168561	-0.550631	0.168561
Q4CPJ3	0.560562	0.482571	0.482571	-0.453324	0.326588	0.0926146	1.57445	0.40458	-0.843281	0.794536	-1.23324	1.18449	-2.01315	0.872527	-1.70118	-0.531316
Q4CY43	0.758971	0.27323	0.27323	0.0303588	0.0303588	-0.0910765	1.60902	1.00184	-0.941124	0.880406	-0.698253	1.00184	-2.51978	0.394665	-0.941124	-1.06256
Q4CRL8	0.543976	0.75626	0.543976	0.685499	0.119409	-0.092874	1.39311	0.119409	-0.729724	0.827021	-0.871247	1.0393	-2.49875	0.402454	-1.57886	-0.658963
Q4CX88	0	0.13393	0.53572	-0.803579	0.40179	0	2.00895	0.40179	-1.20537	0.40179	0.40179	1.60716	-1.74109	0.26786	-1.60716	-0.803579
Q4CZ09	0.0897215	-0.833128	0.294799	-0.525511	0.602416	0.294799	1.93542	0.397338	-2.16613	0.910032	-1.03821	1.32019	-1.14074	0.704954	-0.62805	-0.217895
Q4CUR0	0.3172	0.679715	0.800553	-0.407829	-0.166153	0.196362	1.76726	0.558877	-1.37453	0.3172	-1.13286	1.40474	-1.49537	0.679715	-1.73705	-0.407829
Q4CW82	-0.0603945	0.154342	0.905918	0.583814	-0.167763	0.154342	1.22802	0.691182	-1.13407	0.369078	0.26171	1.12065	-2.31512	0.905918	-1.67092	-1.02671
Q4CVG3			0.132397	-0.739866	-0.677561		-0.179125				1.69001	1.06696	0.381615		-1.67443
Q4CRM4	0.336123	0.825029	0.336123	-1.13059	-0.519462	-0.641689	1.43616	1.19171	-0.27501	0.580576	-0.397236	0.702802	-2.71954	0.947255	-0.152783	-0.519462
Q4CSZ7	0.573157	1.02843	0.117883	-0.0772339	-0.272351	-0.207312	1.54874	0.638196	-0.0772339	0.768274	-1.1829	1.09347	-2.28856	0.573157	-1.57313	-0.662585
Q4CUR1	0.352749	0.795415	0.684748	-1.19658	0.242083	0.684748	0.906081	0.131416	-0.200583	0.906081	-0.421916	1.34875	-1.63925	0.131416	-2.52458	-0.200583
Q4CW83	0.749907	0.749907	0.199517	-0.0206397	0.529751	-0.0206397	0.529751	0.970064	-1.01134	0.859985	0.0894385	1.08014	-2.00205	0.309595	-2.44236	-0.57103
Q4CY46	-1.46987	0.86397	0.684443	0.684443	-0.213187	-0.213187	1.94113	1.22302	-1.46987	-0.392713	-0.392713	0.504917	-1.29034	0.86397	-0.0336612	-1.29034
Q4CPK2	-0.0584477	0.0454593	0.357181	-0.0584477	0.772809	0.564995	1.81188	0.357181	-0.993611	0.149366	-1.61705	1.08453	-2.44831	0.461088	0.253273	-0.68189
Q4CRM6	0.786357	0.393179	0.393179	0.688062	0.589768	0.688062	1.08124	0.786357	-2.06419	0.491473	-1.27783	0.884652	-0.982946	0	-1.96589	-0.491473
Q4CXA9	0.0626387	0.24486	0.335971	-0.392915	0.153749	-0.0284721	1.33819	0.791525	-0.848469	0.427082	1.52041	1.24708	-2.21513	-0.0284721	-1.57736	-1.03069
Q4CQP4	0.756383	0.963257	0.135761	0.549509	0.239198	0.239198	0.85982	0.342635	-0.795172	0.85982	-0.795172	0.963257	-2.86391	0.342635	-1.31236	-0.484861
Q4CUR3	0.125663	0.221406	0.317149	-0.640283	0.0299197	0.317149	2.04053	-0.0658234	-0.831769	0.987352	-1.31048	1.37032	-1.21474	1.08309	-1.59771	-0.831769
Q4CVG5	0.740064	0.620458	1.09888	0.620458	-0.575605	0.261639	0.979277	-0.336393	-1.89127	0.620458	0.142033	1.3381	-2.25009	0.142033	-0.814818	-0.695212
Q4CLJ4	0.695141	0.231714	0	-0.115857	0.115857	0	1.27443	0.810998	-0.695141	1.27443	-1.50614	1.39028	-2.20128	0.231714	-1.39028	-0.115857
Q4CSB9	0.146053	0.247655	0.146053	-0.565162	0.0444509	-0.361958	1.87329	-0.260356	-1.78439	0.654064	-0.869968	1.36528	-1.98759	1.26368	0.247655	-0.158753
Q4CMQ3	0.90711	0.831122	0.679145	0.147227	-0.0807375	-0.0807375	1.21106	0.147227	-1.22056	0.983098	-1.44853	1.13507	-2.05643	0.527169	-1.44853	-0.232714
Q4CUR6	0.391295	0.48203	0.48203	-0.153115	-0.0623803	0.0283547	1.38938	0.935704	-1.24193	0.844969	-0.96973	0.844969	-2.69369	0.844969	-0.697525	-0.42532
Q4CKB1	0.0859955	0.544638	0.200656	-0.143326	0.429978	0.429978	1.69125	1.00328	-1.86324	0.0859955	-1.28993	1.2326	-1.86324	0.659299	-0.372647	-0.83129
Q4CTV7	-0.418716	-0.67889	-0.0284565	-0.67889	-0.613846	-0.743933	-0.0284565	1.20737	-0.67889	-0.613846	1.72771	-0.28863	0.49189	-0.939063	2.70336	-0.418716
Q4CPK7	0.342406	-0.484537	-0.174433	-1.10474	-1.00138	-0.587905	1.37608	0.859246	0.962613	-0.174433	1.68619	0.65251	-1.93169	0.859246	0.0323025	-1.31148
Q4CRN1	0.219781	0.426633	1.25404	0.736912	0.530059	0.0129283	1.15062	0.736912	-1.84874	0.426633	-0.917907	1.25404	-1.95217	-0.400776	-1.12476	-0.504203
Q4CMQ4	-0.671502	0.845302	0.592501	-1.0507	-0.0395001	0.971702	1.4773	0.845302	-1.8091	-0.418701	-1.6827	1.6037	-0.545101	0.2133	-0.545101	0.2133
Q4CW87	-1.11169	-0.0831172	-0.197403	0.374027	1.85975	1.17403	-0.197403			-1.79741		0.488313		-0.997406		0.488313
Q4CRN2	0.434669	0.876237	0.876237	-0.117292	0.434669	0.545061	0.324277	0.876237	-1.11082	0.655453	-0.890036	0.545061	-2.87709	0.765845	-1.11082	-0.227684
Q4CQQ5	0.359443	0.359443	0.646997	-0.646997	0.215666	0.359443	1.79721	0.359443	-2.37232	0.359443	0.0718885	1.07833	-1.50966	0.646997	-1.2221	-0.50322
Q4CMQ7	0.336771	-0.159523	-0.726717	-1.43571	-0.939415	-0.51402	0.903966	1.75476	0.549469	0.336771	2.18015	0.336771	-1.43571	0.124074	-0.584919	-0.726717
Q4CVH0	0.432904	0.848493	0.848493	-1.64504	-0.95239	-0.398272	1.12555	1.12555	-0.675331	0.987022	0.432904	0.987022	-1.78357	0.155846	-1.50651	0.0173162
Q4CSE2	0.330352	0.118927	0.541777	-0.938199	0.647489	-0.198211	2.12746	-0.198211	-1.14962	0.753202	-1.67819	1.28176	-0.832486	0.964627	-1.14962	-0.621061
Q4CKD8	0.596962	0.426401	0.426401	-0.0852803	-0.255841	-0.426401	1.10864	1.10864	-1.96145	0.767523	-0.426401	0.938083	-2.30257	0.938083	-0.938083	0.0852803
Q4CMQ9	0.00946985	-0.596601	0.160987	-1.96026	-0.445083	-1.05115	1.67616	1.22161	0.767058	0.00946985	-0.293565	0.464023	1.07009	0.918575	-1.80874	-0.142048
Q4CY54	-0.540533	0.170305	1.11809	-0.659006	-0.42206	-0.303587	1.9474	0.170305	-1.60679	-0.185114	-1.60679	0.525724	-0.303587	0.999616	1.59198	-0.895952
Q4CW92	0.320135	0.418638	0.911153	0.0246258	0.418638	-0.369386	0.911153	1.30517	-1.25591	0.517141	-0.960405	0.911153	-2.43795	0.615644	-1.45292	0.123129
Q4CT15	0.227648	0.126471	0.430001	-1.29	0.0252942	0.328824	2.04883	0.531178	-0.682943	0.531178	-1.39118	1.44177	-1.49236	0.733531	-1.39118	-0.177059
Q4CQS1	0.424964	0.980018	0.841255	0.147436	0.2862	0.147436	0.147436	1.67384	-2.21155	-1.51773	-0.546382	0.2862	-0.546382	-1.10144	1.39631	-0.407618
Q4CWB3	0.332098	-0.0766381	0.740835	-1.71158	0.195853	-0.0766381	2.23954	0.332098	-0.894111	-0.212884	-0.485375	1.28582	-1.30285	1.14957	-0.349129	-1.1666
Q4CRQ2	0.472442	0.0143164	0.472442	-0.100215	0.586973	0.243379	1.38869	0.701505	-0.787403	0.243379	-0.787403	1.61776	-2.04725	0.472442	-2.04725	-0.443809
Q4CNQ7	0.228644	-0.0894692	0.0695872	-1.36192	-0.407582	-0.328054	1.89874	0.308172	-0.248526	1.02393	-0.884751	1.10345	-2.07767	1.50109	-0.646167	-0.0894692
Q4CVH4	-0.738964	-0.301059	0.720718	0.57475	-0.155091	0.428781	0.57475	1.15862	-1.17687	0.136845	-0.301059	1.01265	-2.49058	-0.884932	1.74249	-0.301059
Q4CXD0	0.68041	0.547647	0.149358	0.813173	-0.381693	-0.116168	1.0787	0.945936	-0.381693	0.68041	-0.248931	0.813173	-2.63866	0.282121	-1.97485	-0.248931
Q4CQS6	-0.355599	-0.511478	-0.12178	-1.13499	-0.19972	-0.355599	0.267917	0.345856	0.112038	-0.667356	1.82671	-0.19972	-1.05705	-0.667356	2.91786	-0.19972
Q4CT16	0.196719	-0.252925	0.10679	-0.342854	-0.252925	-0.0730672	0.826221	1.63558	-0.792498	-0.252925	2.17515	0.646363	-2.41122	-0.0730672	-0.702569	-0.432782
Q4CTW7	-0.842701	-0.722315	0.120386	0	0	-0.240772	0.120386	1.32424	1.44463	0.481543	1.6854	0.120386	-2.5281	-1.08347	-0.240772	0.361158
Q4CWB4	0.232412	0.751286	-0.113504	-0.978293	-0.113504	0.232412	2.04847	0.0594542	-1.84308	0.40537	-0.37294	1.27016	-1.84308	1.01072	-0.113504	-0.632377
Q4CPN1	0.640737	-0.0542997	0.814496	-0.662457	0.119459	-0.401818	1.07513	0.988255	-0.836216	0.727616	0.293219	1.16201	-2.22629	0.727616	-1.96565	-0.401818
Q4CVJ5	0.218909	0.218909	1.2849	0.98033	0.675762	0.523477	0.828046	0.98033	-2.06536	-0.237944	-0.694797	0.98033	-1.76079	-1.15165	0.0666244	-0.847081
Q4CSE9	-0.152083	-0.581494	0.420465	1.27929	-0.00894606	0.420465	1.42242	1.56556	-1.72659	-0.152083	-0.152083	0.563602	-1.58345	0.563602	-1.72659	-0.152083
Q4CQS7	0.673935	0.423168	0.673935	-0.203748	0.548552	0.297785	1.30085	0.423168	-0.830664	0.423168	-0.705281	1.17547	-2.71141	0.423168	-1.45758	-0.454514
Q4CZ29	0.491573	0.585206	0.304307	-1.00655	-0.0702247	-0.0702247	1.9897	-0.351123	-0.444756	0.585206	-0.912921	1.52153	-1.56835	0.959737	-1.75562	-0.257491
Q4CXD1	0.377655	0.172825	0.27524	-0.134419	0.480069	-0.134419	2.11871	-0.236834	-1.05615	0.480069	-1.87547	1.29939	-1.67064	0.992144	-0.441664	-0.646494
Q4CMR4	0.722525	0.17203	0.722525	-0.158267	-0.0481683	-0.0481683	1.05282	1.60332	-0.708762	0.942723	-1.36936	0.832624	-2.25015	0.502327	-1.03906	-0.92896
Q4CRQ6	-0.0901064	0.958405	0.958405	-0.745426	0.827341	0.303085	1.22053	0.565213	-1.26968	-0.483298	-0.483298	0.827341	-2.84245	0.172021	0.303085	-0.22117
Q4CSF0	0.171819	-0.18676	0.171819	-0.903917	-0.545338	0.291345	2.08424	0.649924	-0.784391	0.76945	-0.784391	1.12803	-1.50155	1.36708	-1.62107	-0.306286
Q4CRR0	0.645012	0.29714	0.645012	-0.51456	-0.282646	-0.0507313	1.2248	1.2248	-1.2103	0.529055	-2.13796	1.2248	-1.90605	0.181183	0.413098	-0.282646
Q4CPN7	0.377964	0.0596786	0.537107	-0.895179	0.0596786	-0.258607	1.49197	1.33282	-0.736036	0.377964	0.218822	1.01454	-2.96404	-0.0994643	-0.258607	-0.258607
Q4CXD3	-0.341701	0.244072	0.374244	-0.406786	-0.276615	-0.406786	0.569501	0.764759	-0.862387	-0.406786	3.23802	0.309158	-1.51325	-0.276615	-0.471872	-0.536958
Q4CQU2	0.422892	-0.125725	0.880072	-0.125725	-0.400033	-0.125725	1.88587	0.0571475	-1.5887	0.6972	-1.22296	1.52012	-1.22296	0.971508	-1.40583	-0.217161
Q4CZ32	0.0647524	-0.323762	0.0647524	-0.453267	-0.194257	0.194257	1.87782	1.2303	-2.13683	-0.194257	-1.2303	0.841781	-0.453267	0.712276	1.2303	-1.2303
Q4CT28	0.132994	0.0810941	-0.334108	-0.541708	-0.489808	-0.334108	0.340595	0.703896	-0.645509	-0.126507	3.45461	0.184894	-1.26831	-0.178407	-0.697409	-0.282207
Q4CY96	0.0878546	-0.19328	0.790691	-1.73952	0.368989	0.0878546	1.91523	0.650124	-1.17725	0.509557	-1.59895	1.07183	-1.31782	0.931259	-0.333847	-0.0527128
Q4CXD5	-0.0512432	0.495351	0.677549	-0.871134	0.313153	0.130955	1.40634	0.313153	-0.415639	0.404252	-0.506738	1.49744	-0.780035	0.677549	-2.87531	-0.415639
Q4CLP1	-0.122124	0.420651	0.420651	-0.23068	-0.122124	0.420651	1.5062	1.28909	-0.88201	-0.0135694	-0.44779	1.18054	-2.29323	0.963426	-1.6419	-0.44779
Q4CWC2	0.24577	1.72039	0.737309	0.573462	0.24577	0.24577	0.737309	1.065	-2.04808	-0.409616	-1.55654	0.409616	-0.737309	0.573462	-1.55654	-0.24577
Q4CPP1	-1.01472	-0.476099	0.139463	-1.01472	-0.553044	-0.937771	-0.0144272	-0.553044	0.678081	-0.553044	2.29393	-0.0913726	2.0631	-0.553044	1.13975	-0.553044
Q4CZ35	0.634417	0.422944	0.493435	-0.422944	-0.281963	-0.211472	1.69178	0.704907	-1.05736	0.845889	-0.91638	1.26883	-1.62129	0.91638	-1.83276	-0.634417
Q4CLP2	-0.154237	-0.284121	0.754951	-0.543889	0.105531	-0.284121	1.53425	0.884835	-2.1025	0.754951	-1.32319	1.27449	-0.803657	1.40437	-0.414005	-0.803657
Q4CMU0	0.142457	1.05418	-0.00949714	-0.617314	0.59832	0.750274	0.750274	1.05418	-1.37709	0.294411	0.446366	1.20614	-2.59272	-0.617314	-1.07318	-0.00949714
Q4CVL3	0.56773	0.415063	0.56773	0.415063	0.109729	0.415063	1.1784	0.644063	-1.26427	0.491396	-0.500938	1.02573	-1.64594	0.415063	-2.63827	-0.195604
Q4CQU6	0.414478	1.15133	0.782903	-0.0460531	-0.322372	0.0460531	0.875009	0.690797	-0.690797	0.967116	-1.15133	1.05922	-2.1645	0.782903	-1.70397	-0.690797
Q4CLQ5	0.383602	-0.119483	0.0817513	-0.119483	0.282985	0.182368	2.09409	0.987304	-1.32689	0.383602	-1.32689	0.484219	-1.4275	1.18854	-1.72935	-0.0188657
Q4CKH8	0.53373	-0.0232057	0.719376	0.812198	0.069617	0.348085	1.6476	0.719376	-0.580142	-0.208851	-1.41555	0.997844	-2.0653	0.719376	-1.60119	-0.672964
Q4CZ37	0.412374	0.645243	0.33475	-1.37296	-0.363859	0.0242573	1.73197	0.56762	-0.519106	0.878113	-1.14009	1.03336	-1.29534	1.18861	-1.8387	-0.286236
Q4CXE3	-0.517522	0.119428	0.915616	-0.358284	0.437903	0.119428	1.39333	0.597141	-2.1099	0.278666	0.597141	1.7118	-1.63218	0.278666	-0.835997	-0.995234
Q4CSH7	0.419079	-0.0598684	0.658553	-0.77829	-0.419079	-0.179605	1.97566	0.299342	-0.77829	1.1375	-1.1375	1.37697	-1.61645	0.898027	-1.37697	-0.419079
Q4CWF1	1.01343	0.0830684	0.614706	-2.04348	-0.18275	-1.24603	0.614706	1.27925	-1.11312	0.215978	-0.980207	1.01343	-1.37894	0.481797	0.614706	1.01343
Q4CRS6	0.654631	0.56027	0.0884636	-0.760787	0.182825	0.0884636	1.78697	0.182825	-0.572065	0.654631	-1.61004	1.40952	-2.08184	0.843353	-0.666426	-0.760787
Q4CPR9	-0.250143	-0.574652	0.0743668	-1.98086	-0.250143	-0.466483	-0.250143	2.77861	0.615216	-0.574652	0.831556	0.507046	-1.00733	0.831556	-0.466483	0.182537
Q4CYA6										1					-1
Q4CLS6	0.57763	0.46628	0.57763	-1.20398	0.132229	-0.0904721	1.57978	0.354929	-0.535873	0.80033	-1.42668	1.13438	-2.20613	1.02303	-0.869924	-0.313173
Q4CT60	0.418723	0.63838	0.63838	-0.569737	0.089236	0.089236	1.18752	1.29735	-0.789395	-0.0205929	0.199065	1.0777	-2.76632	0.308894	-1.33854	-0.459908
Q4CVL6	-0.673545	0.774075	0.774075	-0.673545	0.291535	-0.191005	0.452381	1.73915	-1.79947	-0.0301588	-0.0301588	1.41746	-2.28201	0.291535	-0.0301588	-0.0301588
Q4CMU5	0.0956931	-0.123034	0.205057	-0.123034	-0.232397	-0.123034	2.1736	0.31442	-0.341761	0.423784	-1.32603	1.40806	-1.21667	1.40806	-1.65412	-0.888579
Q4CPS0	0.450851	0.645813	0.548332	-0.231518	-0.328999	0.0609258	1.42566	0.840776	-1.30381	0.743295	-0.816406	1.2307	-1.98618	1.03574	-1.30381	-1.01137
Q4CZ39	0.287175	-0.261836	-0.472994	-0.853078	-0.472994	0.329406	-0.177373	2.10313	2.39875	-0.261836		-0.430762	-1.57101	0.371638	-0.557457	-0.430762
Q4CUX8	0.337047	0.438797	0.438797	-0.883953	-0.680453	0.133547	1.96505	0.337047	-1.5962	0.947547	-0.883953	1.15105	-1.5962	1.15105	-0.782203	-0.476953
Q4CNS6	0.489084	0.489084	0.41595	0.269682	-0.0959885	0.269682	1.14729	0.635353	-0.900464	0.781621	-0.534793	1.07416	-1.99748	0.562219	-2.50941	-0.0959885
Q4CLS9	0.360769	-0.163986	0.535687	0.0109324	-0.163986	-0.163986	1.06044	2.10995	-1.73825	-0.338904	-0.163986	1.41028	-0.338904	0.185851	-0.513822	-2.08809
Q4CKJ7	0.535787	0.258656	-0.503455	-1.05772	-0.503455	-0.919151	-0.0877582	0.743635	2.33714	-0.364889		-0.0184754	-1.40413	-0.0877582	-0.780586	1.85216
Q4CT62	-0.304439	0.592854	0.592854	-0.176254	0.721039	0.46467	2.00289	0.721039	-0.817178	0.336485	-0.432623	0.977408	-2.09902	0.0801154	-1.4581	-1.20173
Q4CMU8	-0.717968	-0.365861	-0.233821	-0.365861	-0.850008	-0.629942	-0.541915	1.13059	0.470393	-0.850008	1.87882	-0.497901	-0.761982	-0.761982	2.49501	0.602433
Q4CRS9	0.0487252	0.382841	0.494213	0.271469	-0.396762	-0.174019	1.16244	0.828329	-0.174019	0.828329	-0.84225	0.9397	-2.6242	1.05107	-1.73323	-0.0626467
Q4CPS1	1.11234	0.156773	0.634558	-0.0821193	-0.0821193	0.0373269	0.634558	1.23179	-1.03769	0.992897	-0.67935	0.634558	-2.47104	0.515112	-1.75437	0.156773
Q4CSI0	-0.135247	0.454922	0.454922	-0.725416	0.258199	-0.135247	2.22543	0.848368	-1.11886	-0.528693	0.0614759	1.04509	-1.90575	0.848368	-1.51231	-0.135247
Q4CQY1	0.355744	-1.21861	0.113535	-1.70303	-0.370882	-0.491987	1.9301	0.597953	-0.370882	0.476849	0.840162	1.32458	-0.128673	1.08237	-1.09751	-1.33972
Q4CNT6	0.523718	0.176981	-0.516495	-1.32555	-1.15218	-0.805443	0.29256	2.43078	-0.285336	-0.285336	1.67951	0.29256	-1.49892	0.29256	0.465929	-0.285336
Q4CT66	-0.0623573	-0.284072	0.270215	-0.39493	-0.284072	0.0485001	1.15707	1.6005	-0.505787	0.0485001	-3.05551	1.15707	-0.616645	0.381073	0.49193	0.0485001
Q4CWI0	0.726774	0.303923	0.726774	0.303923	0.515348	-0.541777	1.36105	0.515348	-1.17605	0.938199	-1.07034	1.25534	-1.91604	0.198211	-1.81033	-0.330352
Q4CRT0	-0.679794	-1.26526	0.0227682	0.0227682	0.608237	0.100831	-0.328513			-0.953013		-0.523669	1.42789	-0.796888		2.36464
Q4CZ54	-0.251782	-0.296543	-0.430827	-1.10225	-0.654633	-0.430827	0.0167855	2.25485	0.643443	-0.207021	2.29961	-0.207021	-1.54986	0.55392	-0.16226	-0.475588
Q4CYB9	0.559459	0.559459	0.69824	-0.134444	0.281898	0.212508	1.11458	0.490069	-0.967128	0.906411	-0.342615	1.18397	-2.21615	0.212508	-2.21615	-0.342615
Q4CUY3	-0.627349	0.437243	0.285159	0.133074	0.589328	0.437243	1.50184	0.133074	-0.931519	-0.0190106	0.437243	1.34975	-2.90862	0.437243	-0.931519	-0.32318
Q4CU32	0.625997	0.523793	0.523793	-0.293835	0.319386	-0.191632	1.85244	0.0127754	-1.00926	0.319386	-1.31587	1.03481	-2.44011	0.830404	-0.907057	0.114979
Q4CQY2	0.509035	0.328045	0.147055	0.147055	0.147055	0.509035	0.509035	1.05201	-2.20582	1.05201	-1.30087	1.41399	-1.66285	0.690026	-0.395916	-0.938888
Q4CNV0	0.478033	0.0907658	0.187583	-0.97422	-0.102868	-0.296502	1.63984	1.15575	-0.877403	0.57485	0.187583	1.34939	-1.94239	0.962118	-1.36149	-1.07104
Q4CMV9	0.513884	-0.0840901	1.26135	-0.532571	-0.0840901	0.513884	1.26135	0.663378	-0.831558	0.812871	-2.32649	1.11186	-1.72852	0.364391	-0.532571	-0.383077
Q4CYC0	0.822629	1.00049	0.289032	0.822629	-0.422431	0.111166	1.00049	0.466897	-1.48962	-0.0666996	0.289032	1.17836	-2.37895	0.466897	-0.600297	-1.48962
Q4CKM2	0.222036	-0.0740121	0.419402	-1.65294	-0.172695	-0.271378	1.99833	0.123353	-0.172695	0.71545	-0.567426	1.11018	-1.45557	1.40623	-1.65294	0.0246707
Q4CNV1	-0.765186	-0.167968	-0.317272	-1.0638	-0.317272	-0.167968	2.22091	0.130642	-2.40754	-0.317272	-0.0186631	1.47438	0.578556	0.578556	-0.0186631	0.578556
Q4CQY3	0.498563	0.838011	0.413701	0.32884	-0.265193	-0.180331	-0.604641	2.28066	-0.519779	0.32884	-0.180331	0.32884	-2.72619	0.583425	-0.859226	-0.265193
Q4CWI2	-1.09635	-0.0720231	0.696223	-1.35243	-0.0720231	0.184059	1.84859	0.568182	0.0560179	-1.09635	-1.48047	1.97663	-0.584187	0.952305	-0.328105	-0.200064
Q4CMW3	0.542591	0.47581	0.40903	0.47581	0.00834755	0.00834755	1.61108	0.141908	-0.793017	0.876493	-0.926578	0.943273	-1.99506	0.676151	-2.19541	-0.258774
Q4CVQ1	0.451129	0.150376	0.751882	-0.0501255	-0.55138	0.0501255	1.35339	0.451129	-0.751882	1.35339	-0.651631	0.852133	-1.15289	0.852133	-2.65665	-0.451129
Q4CZ56	0.553756	0.668822	0.783889	0.553756	-0.366774	-0.136641	1.01402	1.24415	-0.48184	0.208558	-0.251707	0.898955	-2.78316	0.208558	-1.51744	-0.596906
Q4CUY7	0.596788	0.596788	0.326544	0.77695	0.416625	-0.0337804	1.31744	-0.123862	-1.74532	0.867031	-1.29492	1.22736	-1.92549	0.686869	-1.02467	-0.664349
Q4CRT8	-1.00594	-0.663491	-0.14982	-1.86205	-1.00594	-0.663491	1.73364	1.39119	1.39119	0.192626	-0.14982	1.21997	-1.00594	0.36385	0.192626	0.0214029
Q4CVQ3	0.271755	0.271755	0.445679	-0.163053	0.0108702	0.358717	1.48922	0.184794	-0.5109	0.445679	-1.03267	1.14137	-1.90229	1.14137	-2.33709	0.184794
Q4CSK1	0.86115	0.519537	0.291795	0.291795	-0.391432	-0.391432	1.20276	1.31663	-1.3024	0.0640525	-0.619174	1.20276	-2.21337	0.747279	-1.53014	-0.0498186
Q4CWI3	0.163169	0.0326338	0.293704	0.424239	-0.0979013	0.0326338	1.99066	0.815844	-0.750577	0.163169	-1.53379	1.59905	-2.18646	-0.0979013	-0.881112	0.0326338
Q4CYE3	-0.647638	0.854131	1.15448	-0.497461	-0.347284	-0.197107	2.20572	1.00431	-0.947991	-0.347284	-1.09817	1.00431	-1.84905	0.4036	-0.0469303	-0.647638
Q4CUY9	-0.278166	0.114539	0.769046	0.899948	-0.147264	-0.409067	1.55446	1.03085	-1.32538	-0.278166	-1.19448	1.55446	-2.24169	0.24544	-0.278166	-0.0163627
Q4CLU8	-0.211323	-0.0181134	0.271701	-1.08077	0.464911	0.175096	1.91398	0.464911	-0.307928	0.561516	-1.17737	1.52757	-1.56379	1.04454	-1.6604	-0.404533
Q4CVR0	0.834447	0.0995212	0.344497	-0.635405	-0.757892	-0.512917	1.56937	0.466984	-0.267942	1.07942	-0.512917	1.20191	-2.35023	0.711959	-1.49282	0.222009
Q4CYE5	-0.0962191	0.314316	0.827484	-1.12256	-0.0962191	-0.198853	1.95646	0.724851	-0.609388	0.109048	-0.0962191	1.44329	-1.63572	0.724851	-1.94363	-0.301487
Q4CU37	0.527006	0.260729	0.615765	0.438247	-0.00554743	0.438247	1.59211	0.527006	-1.24817	0.704523	-0.449342	0.882041	-2.31328	0.260729	-1.86948	-0.360583
Q4CT85	0.690773	0.604426	0.863466	0.345386	-0.172693	0.345386	0.949812	0.863466	-0.863466	0.431733	-1.12251	1.12251	-2.07232	0.518079	-2.07232	-0.431733
Q4CLV1	-0.0270556	-0.748538	-0.0270556	-1.90291	-0.171352	-0.0270556	1.8488	1.27161	0.98302	0.55013	-1.03713	1.12732	-1.03713	0.838723	-0.892834	-0.748538
Q4CXK3	1.36558	0.273115	-0.136558	-1.91181	-0.955904	-1.09246	0	1.63869	-0.546231	-1.36558	1.50214	0	0.819346	-0.136558	0.682789	-0.136558
Q4CUZ9	0.173329	0.569509	0.371419	-1.01521	0.7676	0.173329	1.75805	-0.0247613	-1.60948	0.371419	-1.41139	0.371419	1.55996	-0.420942	0.173329	-1.80757
Q4CKP9	-1.04368		0.400407	0.662969	0.597328	1.12245	-1.89701			-0.51856		-0.846762		0.0722045	1.45065
Q4CT89	-0.235847	-0.128031	0.303231	-0.128031	-0.0202154	0.195416	1.92047	1.05794	-1.20619	0.0876002	-0.990556	1.4892	-2.39216	0.518863	-0.559294	0.0876002
Q4CRV9	0.786991	1.04932	0.918156	0.131165	0.655826	0.393496	0.786991	1.04932	-1.04932	0.26233	-0.524661	0.655826	-2.09864	-0.524661	-2.09864	-0.393496
Q4CLW3	0.680905	0.386459	0.582756	-0.00613428	0.0920142	0.0920142	1.36794	0.386459	-1.08577	0.779053	-0.987619	1.36794	-1.77281	0.779053	-2.06725	-0.595025
Q4CV00	0.335012	0.0197066	0.965623	0.492665	-0.610904	-0.610904	1.28093	1.59623	-0.610904	0.492665	-0.610904	1.12328	-1.24151	-0.610904	-2.34508	0.335012
Q4CU39	0.0288076	-0.0864227	0.604959	0.144038	0.144038	0.604959	1.29634	0.604959	-1.69965	-0.201653	-2.04534	0.835419	-1.81488	0.259268	1.41157	-0.0864227
Q4CRW0	0.516101	1.01961	0.616804	-1.19584	-0.490925	-0.28952	1.72453	0.314696	-1.39725	0.314696	-0.793033	1.01961	-2.10217	1.12032	-0.28952	-0.0881148
Q4CSM3	0.633775	1.18488	-0.0275554	-0.247999	0.0826663	0.192888	1.07466	0.633775	-1.35022	1.07466	-1.46044	0.96444	-1.90132	0.633775	-1.57066	0.0826663
Q4CXK5	0.157435	0.595513	-0.280644	-0.937762	-0.718723	-0.171125	0.814553	1.90975	0.266954	0.705033	-0.280644	0.705033	-2.7996	0.485994	-0.718723	0.266954
Q4CPV4	0.254102	0.0401214	0.147112	-1.02978	0.0401214	-0.17386	2.39391	-0.0668691	-0.601822	0.896045	-1.45775	1.11003	-1.13677	1.32401	-0.922793	-0.815803
Q4CYE8	0.693845	0.490148	0.490148	-0.63019	0.184601	-0.120946	1.71233	0.28645	-1.44498	0.490148	-1.75053	1.50864	-1.64868	0.795694	-0.528341	-0.528341
Q4CV07	-0.0944997	0.0135	0.337499	-0.310499	0.445499	0.445499	1.3095	0.661498	-2.14649	0.0135	0.337499	1.6335	-2.03849	0.769498	-0.958497	-0.418499
Q4CT93	0.138728	0.360694	0.582659	0.138728	-0.416185	0.138728	0.804625	0.360694	-2.41387	0.360694	1.24856	1.24856	-2.19191	0.249711	0.138728	-0.749133
Q4CVS6	1.10105	0.0748289	0.416904	-1.12243	-0.69484	-0.609321	1.61417	0.587941	-0.267246	0.930016	-1.20795	1.01553	-1.55003	0.930016	-1.63555	0.416904
Q4CPV5	0.0404398	0.169847	0.558069	-0.0889675	0.0404398	-0.0889675	0.687476	1.72273	-0.218375	-0.347782	0.428662	1.46392	-2.80652	-0.477189	-1.25363	0.169847
Q4CU53	0.834256	0.293117	-0.608782	1.73616	-0.0676424	-0.248022	-0.0676424	1.3754	-0.248022	-0.428402	0.112737	1.01464	-2.59296	-0.0676424	-1.3303	0.293117
Q4CR19	0.114165	0.966597	0.723045	1.57548	0.235941	-0.129387	-0.007611	1.08837	-1.46892	-0.616491	-0.372939	1.21015	-1.95603	0.479493	-1.5907	-0.251163
Q4CKR3	0.752101	0.34919	-0.0537215	-0.456633	1.69223	0.617798	-0.993848			-2.06828		0.617798		-0.456633
Q4CLX2	0.211312	0.211312	-0.00918747	-0.00918747	0.211312	-0.229687	0.211312	1.31381	-0.376686	0.137812	2.4898	0.505311	-2.21418	-0.523686	-1.40568	-0.523686
Q4CSM5	0.629488	0.118599	0.337551	0.045615	0.118599	0.118599	1.21336	0.483519	-1.12213	0.556504	1.06739	0.84844	-1.85197	0.337551	-2.58181	-0.319305
Q4CXM6	0.774748	0.216371	-0.00697971	0.998098	-0.00697971	-0.00697971	1.4448	1.10977	-1.90546	0.328046	-0.453681	0.886423	-1.79378	0.551397	-1.57043	-0.565356
Q4CYF2	0.353026	0.626336	-0.102491	-0.375802	0.0797155	0.535233	1.62847	0.99075	-0.649112	0.353026	-1.92456	0.99075	-2.19787	0.808543	-0.740215	-0.375802
Q4CV19	-0.0310236	0.630813	1.29265	0.465354	-0.361942	-0.0310236	0.961732	1.62357	-0.527401	-0.527401	-0.69286	0.630813	-2.84383	0.134436	-0.69286	-0.0310236
Q4CKR7	0.68339	0.370983	0.68339	-1.03485	0.21478	-0.0976272	1.46441	0.839594	-1.03485	0.839594	-0.722441	1.62061	-1.50346	0.370983	-1.34726	-1.34726
Q4CZ67	0.970201	-0.129869	-0.86325	-0.49656	0.359051	0.236821	1.70358	0.236821	-1.35217	0.970201	0.603511	1.58135	-1.96332	-0.252099	-0.98548	-0.61879
Q4CU61	0.250699	0.129148	0.615352	0.37225	-0.113954	-0.357056	1.83086	0.736903	-0.964811	0.493801	-0.478607	1.22311	-2.30187	0.736903	-1.45101	-0.721709
Q4CWK2	-0.145182	-0.409148	-0.343156	-0.409148	-0.673115	-0.805098	-0.07919	2.89043	1.96655	-0.211173		-0.409148	-0.409148	-0.871089	0.118785	-0.211173
Q4CP00	-0.239936	-0.559851	0.0799787	-0.0266596	0.0799787	-0.879765	0.399893	1.35964	0.186617	-0.773127	2.6393	0.719808	-1.30632	-1.09304	0.61317	-1.19968
Q4CR30	-0.480061	-0.208168	0.0637249	-1.15979	-0.344114	-0.412087	0.539537	2.37481	-0.616007	-0.616007	1.899	0.267644	-0.616007	-0.344114	1.08332	-1.43169
Q4CYF3	-0.291373	1.02614	0.215362	0.823445	-0.0886787	-0.595414	0.924792	0.418057	-1.71023	0.31671	0.924792	0.722098	-1.50754	1.33018	-2.01427	-0.494067
Q4CRW7	0.830938	1.18312	-0.0495261	0.0385203	-0.225619	0.0385203	0.566799	1.53531	-0.137573	0.214613	-0.489758	0.654845	-2.60287	0.214613	-1.8985	0.126567
Q4CV20	-0.994505	0.0523424	1.30856	-0.157027	-0.785136	-0.785136	1.51793	2.14604	-2.04135	-0.366397	0.261712	0.680451	-0.157027	-0.366397	0.0523424	-0.366397
Q4CSM8	-0.482327	-0.555824	-0.261835	-0.482327	-0.335332	-0.188337	-0.335332	1.5756	0.0321551	-0.261835	3.11905	-0.0413423	0.47314	-0.188337	-1.3643	-0.702819
Q4CZ68	0.28113	0.84339	0.56226	1.66462e-15	0.18742	0.28113	0.74968	1.12452	-0.56226	0.28113	-0.9371	0.9371	-2.90501	0.74968	-1.31194	-0.28113
Q4CR40	-0.0378235	1.7777	1.02123	0.86994	-0.0378235	0.567352	0.264764	1.32382	-1.24817	-0.189117	-0.491705	0.416058	-2.30723	-1.09688	-0.491705	-0.340411
Q4CRW8	0.51456	0.0507313	0.282646	-1.10884	-0.413098	-0.065226	-0.29714	2.48583	1.79009	0.166689	-0.181183	0.166689	-1.68863	0.166689	-0.760969	-1.10884
Q4CKS7	-0.678615	0.728883	1.53317	-0.477544	0.32674	0.527811	0.728883	0.32674	-1.68397	0.527811	-0.678615	1.13102	-1.88504	-1.28183	1.13102	-0.276473
Q4CVT1	-0.17818	0.582056	1.15223	1.53235	0.0118787	-0.17818	0.391997	1.34229	-1.12848	0.0118787	-0.748358	1.34229	-1.69865	-0.748358	0.0118787	-1.69865
Q4CXN1	-0.867909	-0.42354	0.576292	-1.20119	0.243015	0.243015	0.465199	1.57612	0.576292	0.243015	-1.31228	0.687384	-2.53429	1.13175	0.243015	0.354107
Q4CWK5	-0.136946	-0.867328	0.106514	-1.84117	1.08036	0.106514	1.08036	2.0542	-1.35425	-0.623867	0.836895	0.349974	-0.867328	0.106514	0.836895	-0.867328
Q4CTC4	0.0663023	0.0663023	-0.358032	-0.0397814	-0.464116	-0.0397814	2.08189	0.59672	-1.63104	0.384553	-0.994534	1.44539	-1.63104	1.12714	-0.994534	0.384553
Q4CKS9	0.533322	0.691343	0.612333	0.612333	-0.0987633	0.217279	1.40244	0.217279	-0.88887	0.928375	-1.44194	1.0864	-2.07403	0.217279	-1.75799	-0.256785
Q4CP13	0.89515	0.758746	0.0767272	0.349535	-0.8781	-0.605292	1.84998	0.485939	-1.56012	0.89515	0.0767272	0.89515	-1.96933	0.485939	-0.8781	-0.8781
Q4CWK6	0.62266	0.54661	0.77476	0.85081	0.24241	0.16636	0.92686	0.47056	-1.05044	0.77476	-1.05044	1.00291	-1.73489	0.39451	-2.34329	-0.594141
Q4CV24	-0.0283401	0.334413	0.697166	0.697166	-0.119028	0.153037	1.42267	0.51579	-0.300405	0.51579	-1.38866	1.05992	-2.20486	0.878543	-1.84211	-0.391093
Q4CLY9	0.269389	0.490426	0.490426	-1.05683	-0.172685	-0.283203	1.81665	0.490426	-0.725277	0.600944	-1.27787	1.37457	-1.71994	1.26405	-1.27787	-0.283203
Q4CVT7	0.419258	0.419258	0.263255	-0.204754	0.419258	-0.204754	2.29129	0.887267	-0.360757	-0.51676	-1.29677	0.887267	-0.984768	0.887267	-0.984768	-1.92079
Q4CZA2	-0.0906925	0.261085	-0.618358	-0.838219	0.0412239	-0.530414	-1.05808	2.2838	0.349029	-1.05808	2.01997	-0.706303	-1.05808	-0.398498	0.964639	0.436973
Q4CTE7	-0.0339461	-0.186704	-0.288542	-0.0848653	-0.237623	-0.4413	-0.4413	2.46109	1.59547	-1.35784		-0.39038	-1.81612	0.271569	0.526165	0.424327
Q4CN04	-0.0247467	-0.0247467	0.133632	-0.262315	0.0544428	-0.0247467	-0.499884	0.846338	1.40066	-0.420694	2.50932	-0.499884	-2.24205	-1.05421	0.292011	-0.183126
Q4CLZ8	0.502284	0.404277	-0.575788	-0.0857557	-0.183762	0.404277	0.502284	1.77637	0.698297	0.60029	-0.477782	0.796303	-1.84987	0.208264	-2.53592	-0.183762
Q4CSN5	-0.114484	0.37398	-0.602948	0.00763225	0.129748	-0.480832	-0.480832	0.862445	-1.33564	-0.84718	2.44995	0.251864	-1.09141	-0.358716	1.96149	-0.725064
Q4CR69	0.444302	0.0600408	0.636433	-2.0534	1.02069	0.0600408	1.40496	0.636433	-0.516351	0.0600408	-0.13209	0.636433	-1.66914	0.636433	-1.86127	0.636433
Q4CTE8	-0.0699569	0.67625	0.67625	-0.256509	-0.44306	0.862801	1.98211	1.79556	-1.56237	-0.816164	-0.256509	-0.44306	-1.56237	0.116595	-1.00272	0.303146
Q4CPY5	0.159588	0.855972	0.391716	-1.00105	-0.304668	0.50778	0.50778	0.972036	-0.420732	1.0881	-0.536796	0.972036	-1.92956	1.32023	-2.04563	-0.536796
Q4CKW4	0.829053	1.17813	0.36362	-0.799963	0.596336	0.479978	0.829053	0.247261	-1.38175	0.479978	-0.683605	1.06177	-1.96355	0.596336	-1.96355	0.130903
Q4CM08	0.452737	0.354848	0.746404	-0.0367084	0.256959	0.256959	1.23585	0.550626	-1.40716	0.746404	0.452737	1.04007	-2.38605	0.256959	-1.70082	-0.819821
Q4CTF2	-0.863254	0.478206	-1.01231	-1.16136	-0.565152	-0.26705	-1.01231	1.32283	1.52156	-1.06199	2.0184	-0.515468	-0.167682	-0.366417	0.527889	1.12409
Q4CWL1	-0.334106	0.200464	-0.120278	-1.18942	-0.334106	-1.0825	1.37652	0.0935498	0.200464	-0.227192	2.55257	0.200464	-1.51016	1.16269	-0.0133643	-0.975591
Q4CXN8	0.669786	0.182669	0.0852455	-1.08384	-0.109601	-0.0121779	1.35175	0.0852455	-0.304448	1.5466	-0.888989	1.25433	-1.7658	1.25433	-1.57095	-0.694142
Q4CRX3	0.928212	0.523174	1.19824	0.253149	0.118136	-0.151889	0.388161	0.388161	-0.961965	1.06322	-0.826953	1.06322	-2.85214	0.118136	-0.961965	-0.286902
Q4CV33	-0.798829	0.776943	0.251686	0.952029	0.776943	-0.0984857	1.47729	1.3022	-2.3746	-0.798829	0.0766	-0.0984857	-1.49917	0.601857	-0.623743	0.0766
Q4CKW5	0.359257	0.747643	0.747643	0.0485483	0.0485483	0.203903	1.13603	0.825321	-0.029129	0.359257	-0.495192	0.825321	-2.12641	0.436934	-2.59248	-0.495192
Q4CM25	0.423832	0.181642	0.908211	0.504562	0.343102	0.181642	1.47332	0.343102	-1.2715	0.746751	-1.35223	1.06967	-1.67514	0.666021	-1.8366	-0.706386
Q4CVW0	0.662044	0.415702	0.826271	0.57993	0.16936	0.0872461	1.48318	0.333588	-0.733893	0.662044	-0.898121	0.744157	-1.88349	0.57993	-2.29406	-0.733893
Q4CSP3	0.820496	0.650004	0.138525	1.67296	-0.20246	-0.713939	1.16148	0.990989	-1.22542	-0.372953	-0.372953	0.820496	-2.07788	0.650004	-1.22542	-0.713939
Q4CN20	0.580948	0.710047	0.580948	0.0645497	0.322749	0.451848	1.48464	0.580948	-0.839146	0.451848	-1.35554	1.22644	-2.38834	0.0645497	-0.710047	-1.22644
Q4CU71	-0.211825	0.0392268	0.792382	-0.839455	-0.0862991	-0.211825	1.92212	0.0392268	-0.462877	0.792382	-1.09051	1.29449	-1.71814	1.54554	-1.21603	-0.588403
Q4CWL4	0.701576	0.701576	0.701576	-0.260586	0.167042	0.273949	1.34302	-0.153679	-1.32965	0.91539	-0.902027	1.23611	-2.29182	0.487763	-1.43656	-0.153679
Q4CKW9	0.294351	0.294351	0.98117	0.196234	0.392468	0.294351	1.47176	0	-1.76611	0.196234	-0.098117	1.27552	-2.35481	0.588702	-1.1774	-0.588702
Q4CZB6	-0.355784	0.782725	-0.0711568	-0.782725	1.06735	-0.498098	0.782725	1.06735	-2.77512	-0.355784	0.640411	0.640411	-0.925038	-0.355784	1.35198	-0.21347
Q4CM27	0.617063	-0.601827	0.373285	0.251396	0.129507	0.251396	1.83595	0.495174	-1.33316	0.251396	-0.967494	0.982731	-2.43016	1.10462	-0.358049	-0.601827
Q4CSP5	0.525999	-0.212245	0.230702	0.673648	-0.212245	-0.0645964	1.70719	1.26424	-2.27933	0.230702	-0.0645964	1.1166	-0.212245	0.0830526	-1.09814	-1.68874
Q4CU73	0.486072	-0.781942	-0.951011	0.401538	-0.359271	-0.359271	-0.105668	2.68396	-0.0211336	-1.45822	1.50048	-0.274736	-1.12008	-0.612874	0.317004	0.655141
Q4CV37	0.14564	0.478532	-0.187252	-0.298216	-0.40918	0.367568	1.14432	1.25528	-0.187252	-0.298216	-2.5175	0.589497	-1.96268	1.25528	0.367568	0.256604
Q4CZB7	0.522629	0.666802	0.810975	0.234282	0.234282	0.378455	0.666802	1.09932	-1.06328	-0.342412	0.955149	-0.054065	-2.79336	0.0901084	-1.63997	0.234282
Q4CWM5	0.211922	0.513641	-0.140084	-0.743523	-0.34123	0.111349	-0.240657	2.37424		0.262209		-0.240657	-2.20183	1.26794	-0.844096	0.0107757
Q4CKX1	0.801087	0.729079	-0.783085	-0.999108	-0.711077	-0.495054	-0.0630068	1.8812	1.30514	-0.0630068	1.44916	-0.135015	-1.8632	0.441048	-1.14312	-0.351038
Q4CV38	0.423432	0.538261	-0.265542	-0.724858	-0.724858	-1.18417	1.11241	2.14587	0.0789449	-0.380371	0.767918	1.11241	-1.75832	0.653089	-1.06934	-0.724858
Q4CR91	0.436808	0.720143	0.909033	0.436808	-0.224307	0.436808	1.00348	1.38126	-1.35765	0.153473	-0.885422	0.909033	-1.73543	0.436808	-2.01876	-0.602087
Q4CQ17	0.199776	0.0966656	0.302886	-1.14065	-0.212664	0.199776	2.15887	0.612216	-1.24376	0.302886	-0.315774	1.33399	-2.06864	0.921546	-0.831324	-0.315774
Q4CZD0	0.150549	-0.27453	-1.97484	-1.54977	-0.557915	-0.132837	1.42578	0.575627	-1.26638	0.433934	0.0088558	1.42578	0.0088558	1.70917	-0.27453	0.292241
Q4CXS8	0.384025	0.475733	0.56744	-0.257927	-0.0745123	-0.0745123	1.94305	0.292318	-0.808172	0.384025	-1.72525	1.39281	-1.72525	0.93427	-1.26671	-0.441342
Q4CWM7	-0.230894	-0.103504	0.214971	-0.867844	-0.613064	-0.485674	0.214971	1.55257	0.342361	-0.549369	2.4443	0.151276	-1.50479	-0.549369	1.23409	-1.25001
Q4CTG7	0.669363	0.556628	0.218424	-0.00704592	0.556628	0.105689	1.1203	0.894832	-0.908924	0.443893	-0.34525	0.894832	-3.05088	0.443893	-1.02166	-0.57072
Q4CKY6	0.692248	0.188795	0.566385	0.818112	-0.314658	-0.0629317	1.32157	1.06984	-1.44743	0.188795	-0.566385	0.818112	-2.5802	0.692248	-1.06984	-0.314658
Q4CQ18	0.519291	0.0865485	0.605839	-0.605839	-0.432742	0.346194	1.21168	1.21168	-0.778936	0.259645	-1.53741e-15	0.865485	-3.0292	0.778936	-0.519291	-0.519291
Q4CSP9	0.1693	0.282166	-0.0564333	-1.8623	0.620766	-0.282166	1.74943	0.0564333	-1.5237	0.846499	-0.733632	1.5237	-0.959366	1.07223	-0.959366	0.0564333
Q4CU77	0.687509	0.294647	0.425601	-0.360124	0.0327385	0.163693	1.73514	0.556555	-1.01489	0.0327385	-0.0982156	0.949417	-2.45539	1.21133	-1.14585	-1.01489
Q4CR96	0.0396588	0.547292	-0.0872494	-0.848699	-0.341066	-0.341066	1.30874	0.928016	0.0396588	0.0396588	1.43565	0.293475	-2.49851	0.547292	-1.73706	0.6742
Q4CWM8	0.886439	0.330242	0.330242	-0.318655	-0.133256	-0.225955	1.34994	0.79374	-1.24565	0.422942	0.144843	1.07184	-2.91424	0.608341	-0.504054	-0.596753
Q4CKY8	0.45791	0.45791	0.535853	0.0681994	0.224084	-0.321512	1.70499	0.146142	-1.4127	1.08145	-1.49064	1.08145	-1.25682	0.847622	-1.80241	-0.321512
Q4CM53	-0.0106947	0.58821	0.417094	-0.438484	-0.18181	0.160421	1.78602	0.844884	-0.6096	0.759326	-1.37962	1.18711	-2.14964	0.759326	-1.29406	-0.438484
Q4CSQ0	0.877914	0.51148	0.755769	1.00006	0.389336	0.389336	0.633625	0.51148	-2.29784	0.51148	-0.709965	1.1222	-1.93141	-0.0992424	-0.83211	-0.83211
Q4CZD3	-0.0326203	-0.198687	-0.613854	-0.821438	-0.489304	-0.489304	-0.862955	1.46198	2.08473	-0.987505		-0.821438	1.33743	-0.696888		1.12985
Q4CN54	0.504121	0.357467	0.797427	-0.669106	-0.375799	0.650774	0.94408	0.650774	-0.229146	0.210814	-0.522452	1.23739	-1.98899	0.94408	-2.42894	-0.0824925
Q4CYK1	0.341625	0.463092	0.827493	0.220159	0.220159	-0.508642	0.827493	0.341625	-2.33064	0.341625	0.220159	1.31336	-2.08771	0.341625	0.706026	-1.23744
Q4CWN0	0.74946	1.01301	0.35414	-0.304725	0.222367	0.222367	1.27655	1.14478	-0.700045	-0.172952	-0.304725	1.14478	-2.54487	-0.304725	-1.62246	-0.172952
Q4CR98	-1.005	1.03331	1.03331	-0.778518	0.353872	0.127394	1.71274	1.03331	-1.68443	-0.325562	-0.0990842	1.25978	-1.45795	-0.55204	0.353872	-1.005
Q4CRY5	0.347774	0.0469965	0.648552	-1.00573	0.0469965	-0.253781	1.85166	0.648552	-2.05845	0.94933	-0.704948	1.4005	-1.60728	0.347774	-0.253781	-0.40417
Q4CVX2	0.377178	0.540282	0.540282	0.05097	0.05097	0.05097	1.3558	0.703386	-1.25386	0.377178	0.05097	1.3558	-2.39559	0.703386	-1.25386	-1.25386
Q4CSQ2	0.0266029	0.133014	0.0266029	-0.931101	0.133014	-0.399043	0.984307	0.133014	-1.25034	-0.718278	0.558661	0.877896	-1.14392	0.345838	2.68689	-1.46316
Q4CP59	0.820185	-0.134212	0.42252	-0.452345	-0.531878	-0.452345	0.820185	1.37692	-0.054679	-0.452345	2.33131	0.502053	-2.12254	-0.611411	-0.611411	-0.85001
Q4CWN1	0.615906	0.90293	0.615906	0.137532	-0.149492	0.0418577	1.47698	0.71158	-0.340841	0.328882	-1.01056	0.90293	-2.06299	0.424556	-2.25433	-0.340841
Q4CXV1	0.684613	0.862724	0.506502	-0.918383	0.239336	-0.116885	1.48611	0.328392	-0.651217	0.684613	-0.384051	0.862724	-2.43232	0.773668	-1.71988	-0.20594
Q4CTH8	0.34663	0.459815	1.02574	0.34663	-0.219296	-0.672037	1.59167	0.686185	-1.57752	0.34663	-1.12478	1.59167	-1.80389	0.233444	-1.12478	-0.106111
Q4CVX7	0.264436	-0.281497	1.21982	-0.963913	0.537403	0.537403	1.3563	0.264436	-0.690946	0.400919	-0.41798	0.946852	-2.46523	0.537403	-1.64633	0.400919
Q4CWN3	0.151969	-0.334333	-0.334333	-0.638271	-0.0911816	-0.39512	-0.820635	0.0911816	1.73245	-1.06379	3.00899	-0.699059	0.0303939	-0.881422	0.0303939	0.212757
Q4CP61	0.0174919	0.857103	-0.448959	1.13697	-0.169088	-0.0757982	0.670523	0.950393	-0.355669	0.390652	-0.355669	0.577232	-3.24766	0.577232	-0.822119	0.297362
Q4CRY8	-0.062544	0.738019	0.437808	-1.06325	-0.562896	-0.262685	0.537878	1.33844	0.537878	1.1383	-0.062544	0.838089	-1.86381	0.537878	-2.36416	0.137597
Q4CXV2	0.278032	0.532232	-0.103269	0.659333	0.659333	0.786433	1.80323	0.659333	-1.50137	-0.230369	-1.24717	1.04063	-1.75557	0.405132	-1.37427	-0.61167
Q4CQ40	0.296126	0.448965	-0.620909	-1.84362	-0.315231	-0.46807	0.907482	1.44242	-0.697328	0.448965	0.143287	0.143287	-2.37856	0.754643	0.525384	1.21316
Q4CSR2	-0.676193	0.588376	0.0263452	-0.676193	0.166853	-0.816701	0.728884	0.166853	-1.80026	0.0263452	-0.25467	1.43142	-1.23822	0.869392	2.27447	-0.816701
Q4CZE6	0.99187	-0.0367359	1.13881	-1.50617	-0.0367359	-1.06534	1.28576	0.404095	-1.35923	0.110208	-1.35923	1.57964	-1.21229	0.551039	-0.18368	0.697982
Q4CRA5	0.470495	-0.012064	0.567006	-0.591134	-0.012064	0.0844477	1.82166	0.373983	-0.880669	0.567006	-0.687646	1.14608	-1.55625	0.953053	-2.32835	0.0844477
Q4CN66	-0.116567	-0.365242	0.505122	-2.23031	0.380784	0.00777111	1.7485	0.380784	-0.738255	0.132109	-0.240904	1.7485	-1.48428	1.00247	-0.613918	-0.116567
Q4CUA8	0.146071	-0.0663957	0.46477	-1.02249	0.146071	-0.0663957	1.8458	0.677236	-0.597562	0.889703	-1.02249	1.42087	-2.19106	0.78347	-1.02249	-0.385095
Q4CYL7	0.430977	0.117539	0.0130599	-1.86757	-0.718295	-0.613816	1.89369	-0.300378	-0.718295	0.953373	-1.44965	0.953373	-0.300378	1.16233	1.16233	-0.718295
Q4CV55	-0.83149	-1.34318	-0.115129	-0.524479	0.0895451	-0.524479	0.29422	0.191882	-1.24084	0.601231	1.01058	0.805906	-1.24084	0.29422	2.75031	-0.217467
Q4CSR8	0.710007	0.464824	0.710007	0.383097	0.464824	0.137915	1.36383	0.628279	-1.33318	0.710007	-1.088	1.03692	-2.06872	0.137915	-1.74181	-0.515904
Q4CN72	0.478683	-0.053187	0.372309	-0.159561	0.372309	-0.053187	1.11693	0.904179	-1.32967	0.691431	-1.43605	1.01055	-2.18067	1.43605	-1.11693	-0.053187
Q4CRA8	0.365826	0.243884	0.853595	0.121942	0.243884	0.487769	0.853595	0.731653	-0.121942	-0.121942	-1.08306e-15	0.731653	-1.09748	0.243884	-3.41438	-0.121942
Q4CYL9	0.162967	0.256091	0.907959	-0.209529	0.162967	0.256091	1.37358	0.256091	-1.60639	0.628587	-0.302653	1.18733	-2.817	0.349215	-0.675149	0.069843
Q4CL28	0.442943	0.755608	0.338721	-0.28661	0.338721	0.130277	1.27672	0.442943	-0.703497	0.234499	-0.495054	0.964052	-2.89216	0.964052	-1.43305	-0.0781664
Q4CUA9	0.369655	-0.835146	0.369655	-1.49231	-0.287509	0.1506	1.24587	1.79351	-0.287509	0.1506	0.58871	1.02682	-2.03995	0.58871	-1.38278	0.0410728
Q4CRZ4	0.213621	0.593391	0.213621	1.54282	-0.735805	0.403506	1.16305	0.783276	-1.30546	0.0237356	0.783276	0.593391	-2.44477	-0.166149	-1.30546	-0.356034
Q4CV57	0.636471	0.32473	0.0129892	-1.02615	-0.0909244	0.220816	0.0129892	1.25995	0.0129892	-0.298752	2.29909	0.32473	-2.37702	0.220816	-1.23397	-0.298752
Q4CSS0	0.722726	0.722726	-0.178335	0.347284	-0.0281582	0.0469303	1.02308	0.947991	-0.929219	0.497461	-0.703954	1.24834	-2.43099	0.647638	-1.83028	-0.103247
Q4CZF0	-0.276904	-0.727459	-0.952737	-1.17801	-0.351996	-0.0516261	0.173652	1.22495	1.82569	0.323837	2.20115	-0.502181	-1.55348	0.474022	-0.126719	-0.502181
Q4CTI4	0.934677	0.541129	0.672312	0.803495	-0.114785	0.0163979	1.06586	0.409946	-1.42661	0.934677	-1.29543	1.06586	-2.21371	0.409946	-0.901882	-0.901882
Q4CN78	0.257684	0.463831	0.773052	1.08227	0.463831	-0.360758	1.39149	0.876126	-1.90686	0.257684	-1.70071	0.876126	-1.70071	0.257684	-0.360758	-0.669978
Q4CWN9	0.416333	-0.0960769	-0.352282	-0.864692	0.672538	0.928743	0.928743	1.95356	-1.88951	0.672538	0.160128	0.672538	-1.88951	-0.864692	-0.0960769	-0.352282
Q4CQ54	-0.133899	0.0916152	-0.960785	-0.547342	-0.547342	-0.434585	-0.133899	1.63263	1.51987	-0.434585	2.45952	-0.509756	-1.63733	-0.209071	-0.209071	0.0540295
Q4CVY5	-0.465908	-0.258325	0.0876461	-0.327519	-0.535102	-0.535102	0.6412	-0.189131	-1.01946	-0.396714	3.27058	0.226035	0.848783	-0.604297		-0.742685
Q4CV58	0.330195	0.412744	0.660391	0.908037	0.165098	0.165098	1.23823	0.74294	-1.23823	0.577842	-0.825488	0.990586	-2.14627	0.495293	-1.89862	-0.577842
Q4CSS4	0.0143874	-0.33091	0.704981	0.359684	0.244585	-0.215811	1.74087	0.474783	-1.2517	0.704981	-0.100712	1.05028	-2.74799	0.589882	-0.446009	-0.791305
Q4CZF2	0.21508	0.788626	-0.454057	-0.645239	-0.645239	-0.932012	1.17099	1.84013	0.21508	-0.549648	-1.79233	0.884217	-1.50556	0.693035	1.17099	-0.454057
Q4CL36	-0.443533	-0.295689	-0.147844	-0.739221	0.443533	0	1.92198	1.03491	-1.47844	-0.739221	0	1.3306	-1.92198	1.3306	0.147844	-0.443533
Q4CN82	0.263808	-0.306588	0.720125	-0.306588	0.377888	0.0356498	1.74684	0.491967	-0.648826	0.491967	-1.67554	1.51868	-2.13186	0.720125	-0.420667	-0.876984
Q4CWP0	1.14527	1.32492	-0.830884	0.067369	1.14527	-0.291932	0.785971	0.965622	-1.01053	-0.471583	0.24702	1.14527	-1.72914	-0.830884	-1.72914	0.067369
Q4CYM3	0.273814	0.273814	0.72315	-0.512524	-0.0631879	0.0491461	1.95882	0.386148	-0.624858	0.498482	-0.737192	1.17249	-1.86053	0.947818	-1.97287	-0.512524
Q4CVY6	0.870096	0.584037	0.107272	-0.369493	0.0119191	-0.0834339	1.44221	0.584037	-0.655552	0.870096	-0.464846	1.15616	-2.65797	0.584037	-1.32302	-0.655552
Q4CP66	0.773032	0.310658	0.310658	0.310658	0.0794706	-0.036123	1.58219	0.310658	-0.614091	0.888625	-2.2324	1.11981	-1.53884	0.541845	-1.53884	-0.26731
Q4CV59	-0.0874238	0.33221	0.611967	0.0524543	0.192332	0.472089	1.87087	0.33221	-1.4862	-0.0874238	-1.62608	1.31136	-1.90584	-0.0874238	0.891723	-0.786814
Q4CTJ2	-0.213632	0.0492997	0.312232	-0.476564	-0.213632	-0.213632	2.41569	-0.0821662	-1.52829	0.443697	-0.739496	1.10103	-1.39683	1.62689	-0.870962	-0.213632
Q4CWS5	-0.158362	-0.0395904	-0.0395904	-0.870988	-0.277133	-0.0395904	0.316723	0.316723	1.74198	-0.277133		0.910579	-3.00887	0.0791808	0.791808	0.554265
Q4CYR3	0.300173	0.404581	0.195765	0.091357	0.508989	0.195765	1.34425	1.03103	-0.952723	0.508989	-1.26595	1.03103	-1.9968	0.822213	-1.9968	-0.221867
Q4CUB5	1.28495	1.41759	0.754388	0.356469	0.0911898	-0.306729	0.356469	0.621749	-0.17409	0.621749	-0.439369	0.621749	-2.82688	-1.10257	-0.572009	-0.704648
Q4CZF4	0.571135	0.151953	0.571135	-0.0995556	-0.351065	0.068117	1.91252	0.738807	-1.18943	0.738807	-1.02175	0.822644	-1.77628	1.15799	-1.44094	-0.854082
Q4CM92	-0.557424	0.393913	0.750665	-0.914176	0.631748	-0.0817556	2.05875	0.393913	-1.03309	0.393913	-0.557424	0.869582	-1.98443	0.869582	-1.50876	0.274996
Q4CRC3	-0.157619	-0.758071	-0.637981	-1.71879	-0.3978	-0.637981	0.803105	1.52365	0.0825622	0.442834	0.683015	1.04329	-1.35852	1.04329	1.40356	-1.35852
Q4CM94	0.121929	0.80049	0.546029	-0.980732	-0.556632	-0.641452	1.73351	0.80049	-0.556632	0.546029	-1.32001	1.30941	-1.65929	1.30941	-0.980732	-0.471812
Q4CZI1	-0.12384	0.00825601	0.668737	-1.31271	0.00825601	-0.652225	1.72551	0.932929	-1.31271	0.404544	-1.31271	1.06503	-1.18061	0.932929	1.19712	-1.04851
Q4CUD7	-0.767328	1.17906	1.02934	0.28073	-0.91705	-0.168438	-0.467883	1.02934	-0.467883	-0.617605	-0.91705	0.729897	0.430452	-0.91705	2.22712	-1.66566
Q4CYS6	-0.282375	0.219625	-0.46492	-0.738738	-0.419284	-0.282375	-0.145466	1.8169	0.40217	-0.00855681	2.82089	-0.191102	-1.60583	-0.328011	-0.83001	0.0370795
Q4CS16	0.805611	0.912138	-0.685768	-1.2184	-0.25966	-0.366187	0.912138	1.33825	-0.792295	-0.0466056	2.19046	0.166449	-1.64451	-0.25966	0.166449	-1.2184
Q4CVZ0	0.461833	0.844039	0.589235	0.461833	0.207028	-0.175178	1.09884	1.35365	-1.5766	0.334431	-0.939591	0.461833	-1.95881	0.716637	-1.83141	-0.0477758
Q4CNA7	0.295398	-0.886194	0.649876	0.413557	0.177239	0.295398	1.59515	0.177239	-1.24067	0.531717	0.649876	1.12251	-2.54042	0.531717	-1.00435	-0.768035
Q4CZI3	-0.291606	-0.530872	0.665459	-1.96647	0.30656	-0.650505	2.22069	0.0672936	-0.650505	-0.171973	-0.411239	1.74216	-0.171973	1.14399	-0.770138	-0.530872
Q4CL55	0.357331	0.48162	0.48162	-0.388403	-0.636981	-0.0155361	1.47593	0.605909	-1.00985	0.978775	-0.388403	1.35164	-2.25274	0.978775	-1.38271	-0.636981
Q4CP80	0.219936	1.14598	-0.150483	-0.150483	-0.706111	-0.891321	0.590355	2.81287	-0.150483	-1.63216	0.960774	-0.150483	-0.150483	-0.335692	-1.07653	-0.335692
Q4CYT4	0.252839	0.465757	0.359298	-1.13112	-0.172995	0.039922	1.95618	0.465757	-0.0665367	0.891591	-1.66342	1.10451	-1.55696	0.99805	-1.23758	-0.705289
Q4CW01	0.34081	-0.0786484	-0.0786484	0.34081	0.550539	0.34081	1.80891	1.38945	-2.38567	-0.0786484	-0.288377	0.550539	-1.96621	-0.288377	0.131081	-0.288377
Q4CV66	-0.352757	-0.352757	0.370847	-2.23413	-0.352757	-0.352757	-0.0633154	0.949731	-1.51052	0.226126	1.52861	0.370847	2.1075	-0.352757	-0.208036	0.226126
Q4CZI4	0.153393	0.051131	0.562441	-0.869227	-0.051131	0.153393	1.58506	0.971489	-0.664703	0.357917	-0.766965	1.58506	-1.89185	0.766965	-1.89185	-0.051131
Q4CL56	0.118542	0.118542	0.254018	-0.152411	-0.152411	-0.152411	1.87974	1.33783	-0.558841	0.254018	-1.64265	1.33783	-1.91361	0.660448	-1.23622	-0.152411
Q4CWT2	0.896665	0.519122	1.65175	-0.613508	-1.17982	-0.0471929	0.896665	-1.17982	-1.93491	0.141579	-0.0471929	1.65175	-0.613508	0.33035	0.519122	-0.991051
Q4CP82	0.209617	-0.223141	0.317807	-0.00676185	0.317807	0.317807	1.3997	0.534186	-2.17055	0.425997	-0.872279	1.29151	-1.84599	1.29151	-0.980469	-0.00676185
Q4CYT5	0.291111	0.60163	-0.0194074	0.912149	0.60163	-0.329926	0.135852	1.68845	-2.3483	-1.41674	1.06741	-0.795704	0.446371	-0.640445	0.756889	-0.950963
Q4CST6	0.572503	0.736075	0.899647	-0.245358	-0.40893	-0.0817861	1.55394	-0.0817861	-2.20822	0.572503	-1.71751	0.736075	-1.22679	0.899647	0.572503	-0.572503
Q4CNB4	-0.0266029	0.0798087	0.611867	-1.8356	-0.452249	-0.452249	1.99522	0.399043	-0.877896	1.03751	-0.558661	1.67598	-0.558661	0.82469	-0.984307	-0.877896
Q4CP83	0.429506	0.189782	0.349598	-0.209759	-0.209759	0.0299656	1.14868	0.429506	0.988863	0.349598	-0.689208	0.908955	-2.607	0.988863	-1.96774	-0.129851
Q4CUE8	0.70402	0.528015	0.35201	-0.176005	-0.264007	0	1.32004	0.616017	-0.968027	1.23203	-1.58404	1.14403	-2.02406	0.70402	-1.40804	-0.176005
Q4CYT6	0.281091	0	0.140546	-0.281091	0.98382	1.12437	0.702728	1.68655	-1.82709	-0.421637	0.702728	0.702728	-2.10819	-0.98382	-0.562183	-0.140546
Q4CQ88	-0.350609	-0.680593	0.639345	-0.680593	-0.350609	0.96933	0.96933	2.28927	-0.680593	-0.185616	-1.01058	1.29931	-1.83554	-0.680593	0.474353	-0.185616
Q4CS23	0.59346	0.421669	-0.1796	-1.38214	0.851147	0.507565	-1.21035	2.22548		-0.523182		-0.694973		-0.609078
Q4CST7	0.597351	-0.0663723	-0.0663723	-0.730096	-0.0663723	-0.199117	0.331862	1.26107	-2.98675	-0.597351	0.730096	0.86284	-0.86284	0.331862	1.39382	0.0663723
Q4CMC0	-0.0598532	-0.428181	-0.28085	-0.796508	0.0874778	-1.09117	0.0874778	0.824133	0.161143	-0.722843	3.32876	-0.722843	-0.796508	-0.354515	0.308474	0.455805
Q4CZI6	0.768883	0.595614	-0.357368	-0.0108293	-0.270733	-0.0108293	1.28869	0.855518	-0.357368	0.768883	-0.877176	1.28869	-2.6965	0.682248	-1.13708	-0.530638
Q4CL64	0.348675	0.417549	0.210927	-0.340066	0.210927	0.348675	1.79503	0.210927	-0.615562	0.693045	-1.64867	1.17516	-1.78642	0.968542	-1.71755	-0.271192
Q4CUG6	-0.608105	-0.218918	-0.608105	-0.413511	-1.09459	-0.510808	-0.608105	1.48378	2.40809	-0.656753		-0.608105	0.121621	-0.218918		1.53242
Q4CXX0	0.470621	0	0.282372	-1.69423	-0.658869	-0.564745	2.16486	0.282372	-1.60011	1.22361	-0.0941242	1.12949	-1.03537	0.752993	-0.564745	-0.0941242
Q4CMC7	0.383436	0.569344	0.662298	-0.546106	0.0116193	0.197528	1.31298	0.569344	-0.360197	0.941161	-0.0813349	0.755253	-2.49814	0.662298	-2.03337	-0.546106
Q4CNC1	0.941417	0.375151	-0.417621	-0.191115	0.148645	-0.304368	1.84744	-0.417621	-1.21039	0.375151	-1.09714	1.50768	-2.11642	0.488405	0.828164	-0.757381
Q4CSU1	0.163745	0.527622	-0.272908	0.23652	0.0181939	-0.200132	0.600397	0.964274	-0.70956	0.0181939	2.20146	0.818723	-2.01952	0.163745	-1.94674	-0.564009
Q4CZL3	-0.166035	0.8127	0.533061	0.672881	0.533061	0.113603	1.5118	0.8127	-0.585493	0.393242	-1.14477	0.672881	-2.12351	0.533061	-1.98369	-0.585493
Q4CUG7	0.547844	0.653199	-0.400348	0.126426	-0.505702	0.126426	-0.453025	1.8121	2.44423	-0.663734		-0.294993	-1.13783	-0.927121	-1.29586	-0.0316064
Q4CWX1	0.768158	-0.058096	0.664876	-0.574504	0.148467	-0.264659	1.69769	0.871439	-2.12373	0.561594	-0.574504	1.38785	-1.81388	0.251749	-0.367941	-0.574504
Q4CQ91	0.230556	0.230556	-0.115278	-0.806947	0.57639	0.230556	1.72917	0.922225	-0.57639	0.461112	-0.922225	1.72917	-2.19028	0.345834	-0.922225	-0.922225
Q4CS32	0.935083	0.121967	0.447214	0.447214	0.121967	-0.203279	1.42295	0.77246	-1.50426	0.121967	-1.17902	1.58558	-1.99213	0.609837	-1.01639	-0.691148
Q4CMD6	0.575863	0.284901	-0.103049	0.187913	-0.200037	0.187913	1.54574	0.575863	-0.490999	0.672851	-1.16991	1.44875	-1.84882	0.866826	-2.0428	-0.490999
Q4CW08	0.728982	-0.524144	-0.0421725	-1.39169	-1.10251	-1.10251	-0.331355	1.98211	2.46408	-0.331355	0.536193	-0.138567	-0.42775	-0.331355	-0.0421725	0.0542218
Q4CV92	1.12525	0.279993	0.702623	-0.818846	-0.396216	-0.227164	1.37883	0.533571	-0.480742	1.20978	-0.649794	1.12525	-1.66411	0.364519	-2.17126	-0.31169
Q4CWX3	-0.324324	0.657414	0.517166	-1.16581	0.376918	-0.74507	1.91965	1.07816	-0.464573	0.0964208	-2.00731	0.657414	-1.16581	1.35866	-0.604821	-0.184076
Q4CRF8	0.134106	-0.183775	-0.819538	-0.422186	-0.104305	-0.581127	-0.422186	2.91557	0.769869	-1.13742	1.72351	-0.819538	-0.342716	-0.581127	0.134106	-0.263245
Q4CUG8	0.406778	0.279162	-0.231305	-0.997006	0.534395	0.406778	2.19341	0.789628	-0.869389	0.406778	-1.25224	1.42771	-1.63509	0.279162	-0.997006	-0.741772
Q4CL73	0.430853	0.627814	1.02174	-0.750915	0.0369302	0.0369302	1.02174	1.80958	-1.93268	-1.73572	-0.356992	0.824775	-0.160031	0.233892	0.233892	-1.3418
Q4CQ92	0.483487	0.668259	-0.717531	-0.532759	-0.532759	-0.440373	-0.809917	2.00786	2.51598	-0.209408		-0.578952	-0.763724	-0.625145	-0.763724	0.298715
Q4CND8	-0.294618	0.44968	0.697779	-1.90726	0.57373	-0.0465186	1.81423	0.44968	-1.53511	0.32563	-0.418668	1.44208	-1.03892	0.945879	-0.790816	-0.666767
Q4CSV7	-1.10526	0.157895	1	-0.0526316	1.42105	0.578947	1	2.05263	-0.894737	-1.52632	-0.473684	0.368421	-1.52632	-0.473684	-0.263158	-0.263158
Q4CZL6	-0.802478	-0.55072	1.96686	-1.55775	0.708069	-0.55072	-0.0472046	1.96686	0.959827	-0.0472046	0.708069	-0.55072	-0.0472046	-0.0472046	-1.30599	-0.802478
Q4CUG9	0.250696	0.790658	1.02207	-0.520677	-0.212128	0.250696	1.63917	0.636383	-1.75487	0.327834	-0.983501	1.33062	-1.75487	0.636383	-0.752089	-0.906364
Q4CP99	0.18799	0.662912	1.13783	0.18799	0.662912	0.821219	1.29614	0.662912	-1.23678	-0.920161	-0.920161	0.979526	-2.18662	0.18799	-1.39508	-0.128625
Q4CME1	0.260654	-0.260654	0.130327	-1.04262	0	0	2.08523	0.521308	-1.17294	-0.130327	-1.56392	1.95491	-1.17294	0.781962	0.260654	-0.651635
Q4CS37	-0.525424	0.6336	-0.216351	0.401795	-0.370888	-1.14357	-0.602693	3.10618	0.324527	-1.22084		-0.679961	-0.216351	-0.370888	0.324527	0.556332
Q4CQA1	0.48056	0.105489	0.855632	-0.269583	0.105489	-0.457118	1.79331	0.574328	-1.20726	0.574328	-1.6761	1.2307	-1.9574	0.855632	-0.550886	-0.457118
Q4CYU9	0.467367	0.913808	0.132537	-0.202293	-0.202293	-0.202293	0.355757	1.69508	-1.20678	0.244147	1.02542	1.47186	-2.32289	-0.537124	-0.983564	-0.648734
Q4CXX8	0.399065	0.399065	0.942473	-0.823603	0.127361	0.670769	0.263213	0.942473	-1.23116	0.670769	0.399065	1.35003	-2.86138	-0.551899	-0.416047	-0.280195
Q4CSV8	0.696472	0.050469	0.696472	1.18098	-0.111032	-0.111032	0.857973	1.18098	-1.56454	-0.272533	0.696472	0.857973	-2.21054	-0.595534	-1.56454	0.21197
Q4CNE4
Q4CV94	0.35694	-0.266082	-0.162245	-0.992941	-0.68143	-0.369919	0.564614	1.18764	-0.266082	0.0454287	1.70682	-0.162245	-2.5505	-0.162245	1.70682	0.0454287
Q4CTM2	0.479512	-0.209018	0.872958	-0.799187	-0.0122952	-0.0122952	1.85657	0.381151	-1.48772	0.676235	-0.799187	1.2664	-1.48772	0.872958	-1.68444	0.0860663
Q4CYV3	0.219516	1.31243	0.177481	0.513761		1.60667	-1.50392			-1.16764		-0.747288		-0.411009
Q4CW17	0.182817	0.182817	0.440911	-0.591466	0.268848	0.35488	1.98948	0.0107539	-0.677498	0.699006	-1.19369	1.38726	-1.70988	0.9571	-1.62384	-0.677498
Q4CV96	0.894684	0.244005	0.80173	0.894684	0.0580963	-0.31372	1.2665	1.17355	-1.89394	-0.127812	-0.0348578	0.987638	-1.52212	0.0580963	-1.80099	-0.685537
Q4CPA3	-0.01365	-0.01365	0.204751	-0.996454	0.204751	-0.450452	1.84276	0.532352	-1.43326	0.313951	-0.341251	0.969153	-1.87006	1.51516	0.750753	-1.21485
Q4CL85	0.623723	-0.32029	0.488864	-0.185431	-0.32029	-0.0505722	1.56774	1.29802	-0.859727	0.354005	-1.9386	1.16316	-2.20832	0.084287	0.354005	-0.0505722
Q4CSW5	1.19997	-0.171424	-0.487899	-0.909866	-0.171424	-0.804374	0.67251	1.09448	0.461526	-0.0659323	0.250543	0.250543	-2.91421	1.30546	-0.382407	0.67251
Q4CV97	-1.20882	-0.474348	0.9946	-0.963997	-0.963997	-0.229523	0.504951	1.48425	-1.20882	-0.229523	1.23942	0.749776	-0.963997	0.0153015	1.9739	-0.719172
Q4CL92	0.482893	0.20363	0.296717	-0.447985	0.110542	-0.0756338	1.69303	0.20363	-0.261809	0.762156	-0.913424	1.2276	-2.21665	0.575981	-2.03048	0.389805
Q4CYV6	-0.663723	0.796468	0.398234	0.796468	0.929213	0.265489	-0.132745	0.530979	0.132745	-0.132745	-0.796468	0.265489	-2.92038	0.265489	-1.1947	1.46019
Q4CXY2	0.059051	0.295255	0.610194	-0.9645	-0.413357	0.059051	1.39754	0.531459	-1.35817	0.846398	-1.2007	1.16134	-2.30299	1.24007	-0.0196837	0.059051
Q4CZM8	0.572694	0.572694	0.572694	-0.212715	-0.474518	-0.474518	1.61991	0.834497	-1.12903	0.441793	-1.39083	1.61991	-1.78353	0.834497	-0.867223	-0.736321
Q4CV98	-0.792254	0.168054	0.168054	-0.984315	-0.216069	-0.0240077	1.32042	2.08867	-0.408131	-0.792254	-0.600192	0.9363	-1.17638	1.70455	-1.36844	-0.0240077
Q4CYV7	-0.192179	-0.192179	0.044349	-0.665235	-0.901762	-0.586392	0.67509	0.596247	-0.82292	-0.428707	2.64616	0.202034	-1.69019	-0.349864	1.6212	0.044349
Q4CL95	0.469312	-0.310843	0.274273	-1.57859	-0.603401	-0.505881	2.02962	0.469312	-1.18852	0.956908	-0.505881	1.15195	-0.70092	1.4445	-1.28604	-0.115804
Q4CRG5	0.520344	-0.219701	0.335333	-1.05225	-0.219701	-0.219701	1.90793	0.427839	-0.312207	0.982872	-0.959746	1.16788	-1.51478	1.26039	-1.7923	-0.312207
Q4CWY1	-0.0753124	0.441115	-0.247455	1.12969	0.613258	0.268973	1.64611	1.47397	-1.28031	-0.0753124	-0.419597	0.268973	-2.14102	0.0968302	-1.6246	-0.0753124
Q4CZN0	0.459303	0.704265	0.540957	-0.0306202	-0.112274	-0.0306202	1.68411	-0.193928	-1.01047	1.03088	-0.683852	1.27584	-1.6637	0.785919	-1.99031	-0.765505
Q4CNG8	0.723127	0.802374	0.326893	-0.227834	-0.0693409	0.00990585	1.43635	0.564633	-0.861809	0.485386	-1.65428	1.04011	-2.209	1.11936	-1.09955	-0.386328
Q4CSW7	0.680397	0.203623	0.44201	-0.432077	-0.19369	-0.0347648	1.87233	0.521472	-1.14724	0.75986	-1.70348	1.07771	-1.94186	0.918785	-0.829389	-0.19369
Q4CTM6	0.0581907	-1.6177	0.616821	-1.80391	0.430611	0.0581907	1.17545	0.989242	-1.80391	0.616821	-0.12802	1.36166	-0.87286	0.803032	0.430611	-0.31423
Q4CUK4	-0.486044	-0.23107	1.17129	-1.12348	-0.486044	-0.486044	0.406365	2.19118	1.17129	0.278878	-0.613531	0.916313	-0.995992	0.533852	-1.8884	-0.358557
Q4CLA7	-0.496421	1.44874	0.314062	-0.010131	-0.658517	-1.14481	0.962448	1.12454	-0.820614	-0.820614	0.476158	1.12454	-2.27948	-0.658517	0.962448	0.476158
Q4CS59	1.47116	-0.230423	-0.0886241	-0.797617	-0.655818	-0.230423	1.61296	0.903966	0.0531744	0.762167	0.0531744	0.620368	-2.3574	0.620368	-1.50661	-0.230423
Q4CMH0	0.0346064	-0.103819	-0.519096	-1.34965	-0.103819	-0.380671	1.28044	1.83414	-1.0728	0.311458	0.865161	0.588309	-2.31863	0.726735	0.588309	-0.380671
Q4CW29	-0.47773	-0.315099	0.335428	-0.152467	0.660691	0.335428	2.12437	-0.152467	-1.61615	0.172796	-0.640362	1.79911	-1.61615	0.823322	-0.47773	-0.802993
Q4CXY4	0.409946	0.409946	0.278763	-1.03306	0.147581	0.278763	1.98414	0.672312	-1.03306	-0.114785	-1.16425	1.59059	-1.03306	0.409946	-1.95134	0.147581
Q4CYW0	-0.612763	-0.0875376	0.0875376	-0.0875376	-0.525226	-0.262613	0.35015	1.22553	1.75075	-0.262613	1.92583	0.262613	-2.45105	-0.700301	-0.175075	-0.437688
Q4CUK9	-0.959831	-0.364587	0.111608	-0.840782	0.349706	0.587803	1.89734	0.468755	-0.840782	0.349706	-0.483636	1.65924	-2.38842	0.587803	-0.245538	0.111608
Q4CWY5	0.0090748	0.299468	0.735059	-0.281319	0.154272	0.154272	1.46104	0.735059	-1.1525	0.444665	-0.426516	1.31585	-2.45927	0.735059	-1.58809	-0.136122
Q4CS63	0.322562	-0.00686301	0.871603	1.09122	0.43237	0.43237	0.871603	0.43237	-2.53245	-0.226479	0.102945	1.20103	-2.09322	-0.116671	-0.336288	-0.446096
Q4CRH4	0.624941	-1.12928	0.274097	-0.427591	-0.0767472	0.800364	0.975786	0.975786	0.098675	0.800364	-0.603014	1.50205	-2.53266	0.449519	-1.12928	-0.603014
Q4CW39	-0.0632326	-0.207764	0.514894	-1.36402	0.659426	0.370363	1.96021	-0.64136	-1.79761	0.803958	-0.496828	1.52662	-0.785892	0.0812991	0.659426	-1.21949
Q4CSW9	0.354552	0.604823	0.521399	-1.2305	-0.145992	0.020856	1.77276	0.187704	-0.646535	0.938519	-1.39735	1.18879	-2.06474	0.938519	-0.229416	-0.813383
Q4CZN2	-0.12006	-0.12006	0.6003	-1.44072	0.6003	0.12006	1.68084	0.48024	-1.56078	-0.24012	0.12006	1.32066	-1.92096	1.2006	-0.84042	0.12006
Q4CVA3	0.923442	0.35517	0.761078	-0.375465	0.192806	0.273988	1.32935	0.436352	-1.1061	0.84226	-1.02492	1.16699	-1.75555	0.517533	-2.08028	-0.456647
Q4CYW1	0.598365	0.131348	0.598365	-2.08698	-0.569176	-1.15295	1.18214	1.5324	-1.03619	0.248102	0.598365	1.41564	-1.2697	0.131348	-0.569176	0.248102
Q4CUL1	0.972878	0.765331	0.765331	0.557783	-0.0648585	0.557783	0.557783	1.80307	-1.93278	-0.6875	0.557783	0.142689	-1.51769	-1.51769	-0.6875	-0.272406
Q4CS64	0.718421	-0.538816	-0.718421	-0.898027	0.359211	-0.359211	1.43684	0.718421	-0.359211	0.538816	-1.43684	1.79605	-1.79605	1.25724	-0.718421	0
Q4CX07	-0.056203	0.41801	-0.583106	-0.741177	-0.319655	0.36532	-1.32077	2.36755	1.99872	-0.425035		0.207249	-1.42615	-0.214274	-0.056203	-0.214274
Q4CZN3	-0.0747606	-0.245642	0.437883	-0.0747606	0.267002	-0.929167	2.65934	1.29229	-1.10005	-0.587404	-0.587404	1.29229	-0.929167	0.267002	-1.10005	-0.587404
Q4CNH5	0.282943	0.631181	0.979419	-0.587651	0.457062	0.457062	0.108824	1.15354	-0.935889	0.108824	1.67589	0.8053	-1.80648	-0.76177	-1.9806	-0.587651
Q4CZP0	0.757373	0.286772	0.875024	-2.06623	-0.183828	-0.88973	1.58093	1.11032	-1.36033	0.169122	-0.419129	0.992674	-1.36033	0.639723	-0.536779	0.404423
Q4CYW4	-0.421241	-0.837282	-0.171617	-0.587658	-0.0884087	-0.92049	0.826881	1.07651	0.41084	0.161216	2.82388	0.41084	-1.58616	-0.0884087	0.0780076	-1.08691
Q4CTP7	0.52889	0.38043	0.52889	-0.658793	-0.0649514	0.0835089	1.71657	0.38043	-1.10417	1.12273	-1.10417	1.27119	-2.29186	0.52889	-0.807253	-0.510332
Q4CQF8	0.235505	0.478607	0.84326	0.478607	0.235505	0.357056	1.32946	-0.250699	-0.129148	0.478607	-0.980004	1.57257	-2.56017	-0.00759693	-1.46621	-0.615352
Q4CUL4	0.442435	-0.0374945	0.6824	-1.3573	0.20247	-0.397442	1.76224	0.322453	-1.11734	0.442435	-0.397442	1.28231	-1.83723	1.52228	-0.757389	-0.757389
Q4CW53	0.301659	0.585573	0.301659	0.396297	0.207021	0.207021	1.24804	1.05876	-1.5911	0.301659	0.112383	1.24804	-2.34821	0.112383	-1.5911	-0.550084
Q4CSX6	0.640277	0.522525	0.640277	-0.419492	-0.30174	0.169269	1.11129	1.34679	-1.59701	0.640277	-0.183988	1.22904	-2.30353	0.169269	-1.24376	-0.419492
Q4CYW6	0.565081	-0.0209289	0.230218	-0.272076	0.146503	0.146503	1.90453	0.39765	-0.858086	0.230218	-1.27666	1.15109	-2.03011	1.31852	-1.4441	-0.18836
Q4CY12	0.389564	0.593925	0.389564	-1.14315	-0.632243	-0.325701	1.82009	0.593925	-0.938785	0.696106	-0.938785	1.10483	-1.14315	1.41137	-1.75623	-0.12134
Q4CPB6	0.204426	0.204426	0.91163	-0.679579	0.204426	0.292827	1.44203	0.558028	-1.38678	0.82323	-1.03318	1.17683	-2.27079	0.646429	-1.20998	0.116026
Q4CQF9	0.23034	0.121945	0.989109	-0.636824	0.121945	0.121945	2.07306	0.121945	-1.39559	0.447131	-1.1788	1.42269	-1.72078	0.663923	-1.07041	-0.311637
Q4CLC8	0.459453	0.459453	0.330484	0.459453	-0.314363	-0.314363	1.87812	0.846361	-1.21715	0.330484	-0.701271	0.975331	-2.2489	0.846361	-1.34612	-0.443332
Q4CUL6	0.166069	-0.302832	0.32237	-1.55324	0.947571	0.32237	1.57277	0.32237	-0.615433	-0.146532	-1.24063	1.88537	-1.70954	0.947571	-0.615433	-0.302832
Q4CW54	0.337304	0.171247	0.58639	-1.24024	-0.0778394	0.00518929	1.66576	0.503362	-1.24024	0.58639	-1.15721	1.25062	-2.23659	0.58639	0.752448	-0.492983
Q4CRI1	0.0303398	0.321602	1.38956	-0.649272	-0.0667476	0.612865	0.807039	1.00121	-0.649272	0.224515	-1.71723	0.709952	-2.29976	1.29248	-0.74636	-0.260923
Q4CSX7	0.556233	0.388314	0.388314	0.0524748	0.0524748	0.388314	0.388314	0.724153	-1.96256	0.892072	-0.283364	1.73167	-1.79464	0.556233	-1.79464	-0.283364
Q4CYW7	-0.378902	-0.468056	-0.468056	-1.98366	-0.735516	-0.468056	0.0668651	2.47401	1.84993	0.512632	0.156019	-0.289749	0.601786	-0.111442	-0.646362	-0.111442
Q4CY14	0.77312	0.678693	0.395413	1.24526	-0.0767219	0.395413	0.48984	1.0564	-1.30427	0.206559	-0.926564	0.584267	-1.96526	0.77312	-2.05969	-0.265576
Q4CQH3	0.0385495	0.531983	-0.0848088	1.27213	-0.331525	-0.208167	1.14877	1.14877	-0.578242	0.655341	-0.0848088	0.902057	-2.42862	0.161908	-1.93518	-0.208167
Q4CPC0	0.718875	0.819769	0.113507	0.113507	0.214401	-0.0882828	1.42514	0.517085	-2.30797	1.22335	-1.7026	0.61798	-1.19812	0.214401	0.214401	-0.89544
Q4CLC9	0.619987	0.0626953	0.842904	-1.16335	-0.383138	-0.048763	1.4002	0.39707	-0.048763	0.954362	-0.606055	1.06582	-1.60918	0.731445	-2.38939	0.174154
Q4CRI2	-0.226851	-0.990979	0.346246	-1.56407	-0.0358185	0.155214	0.537278	1.68347	-0.417883	-0.417883	0.155214	0.72831	-2.3282	-0.0358185	1.11037	1.30141
Q4CS73	-0.350471	-0.494253	0.512226	-0.638036	-0.062905	-0.062905	1.80627	0.943575	-0.206688	0.512226	-0.781819	1.51871	-1.64452	1.37492	-1.35695	-1.06938
Q4CVC2	0.101034	0.460268	0.819501	-0.0785823	0.819501	0.819501	0.999117	0.999117	-1.69513	0.280651	-0.258199	1.17873	-2.05437	0.101034	-1.15628	-1.3359
Q4CNI1	-0.184506	-0.184506	0.369012	-1.10704	1.10704	0.369012	1.66056	0.922531	-1.66056	0.922531	-0.184506	0.738025	-0.922531	0.553519	-0.369012	-2.02957
Q4CMK2	0.2268	0.12312	0.53784	-0.809999	-0.70632	0.33048	1.47096	0.53784	-0.39528	0.2268	-0.913679	1.36728	-2.3652	1.36728	-1.22472	0.2268
Q4CLD0	0.565364	0.565364	0.565364	0.291248	0.702421	0.702421	0.15419	1.79888	-1.62756	0.15419	0.428306	0.565364	-2.31285	-0.805215	-0.942273	-0.805215
Q4CRI4	-0.963259	-0.630623	0.256407	-1.51765	-0.187108	-0.408865	1.14344	0.367286	-1.51765	-0.0762291	-0.741502	1.03256	-0.408865	0.0346496	1.91959	1.69783
Q4CS87	0.304925	0.0726011	1.11806	-0.0435607	-0.159723	-0.0435607	1.69887	0.885734	-0.62437	0.421087	-0.62437	1.0019	-2.3668	0.65341	-1.55366	-0.740532
Q4CUM2	0.0367525	0.624792	0.232766	0.0367525	-0.551287	-0.159261	1.01682	1.60486	-2.3154	-0.551287	-1.72737	1.40884	0.0367525	0.820805	0.0367525	-0.551287
Q4CZQ7	0.519053	0.325917	0.229349	-0.060355	0.036213	0.132781	1.5813	0.229349	-0.446627	0.712189	-1.60544	1.48473	-2.28142	0.712189	-1.31574	-0.253491
Q4CNI2	0.304982	1.00208	-0.547031	-1.01177	-0.779398	-0.624487	-0.314664	2.16392	0.692261	-0.624487	2.16392	-0.314664	-1.32159	-0.0822967	-0.0822967	-0.624487
Q4CYW9	0.534554	0.41237	0.168003	-0.442916	0.41237	-0.0763648	2.12294	0.901105	-1.2982	-0.442916	0.778921	1.02329	-1.66475	0.168003	-1.05383	-1.54257
Q4CLD5	0.206142	0.206142	0.627199	-0.214914	0.206142	0.135966	1.67984	0.557023	-1.05703	0.767551	-0.986852	1.32896	-1.82896	0.557023	-2.03949	-0.144738
Q4CS91	-0.327586	0.0635615	-0.171127	-0.327586	-0.171127	-0.171127	0.611168	0.0635615	-0.640504	-0.405816	3.27097	-0.0928976	-1.97041	-0.0928976	-0.014668	0.37648
Q4CUM6	-0.161796	0.355952	-0.161796	-0.161796	-1.32673	-0.291233	1.00314	1.00314	-1.45617	0.0970777	-0.42067	0.0970777	-0.679544	-0.161796	2.94469	-0.679544
Q4CPF2	0.388999	0.388999	0.934963	-0.484543	-0.266157	0.170614	1.69931	0.0614209	-0.812121	0.82577	-0.702928	1.15335	-1.90405	1.04416	-1.79486	-0.702928
Q4CMK4	0.324443	-0.162221	1.13555	0.162221	0.324443	0.486664	0.811107	0.811107	-2.43332	-0.162221	-0.324443	1.13555	-1.13555	-1.13555	1.29777	-1.13555
Q4CRJ7	0.547216	0.304009	-0.304009	-0.66882	0.182405	0.547216	1.03363	1.27684	0.790423	0.425613	-0.425613	1.15523	-2.12806	0.425613	-1.52004	-1.64165
Q4CUM7	0.60532	1.00887	0.403547	-0.30266	-0.30266	0.30266	1.21064	0.403547	-1.21064	0.706207	-1.5133	1.41241	-2.32039	0.504433	-0.807093	-0.100887
Q4CSY4	-0.647418	-0.561096	-0.561096	-0.906386	-0.733741	-0.388451	-0.129484	1.85593	0.0431612	-0.561096		-7.66697e-16	2.80548	-0.431612	0.647418	-0.431612
Q4CZR0	0.60803	0.739496	-0.312232	-0.575163	0.213632	-0.838095	0.476564	1.52829	1.52829	0.60803	-0.312232	-0.180766	-1.62689	0.739496	-2.28422	-0.312232
Q4CX50	0.512191	0.876416	1.05853	-0.216258	0.147966	-0.0341461	0.876416	1.60487	-1.85527	-0.580483	-1.49105	1.24064	-1.30893	-0.580483	0.512191	-0.762596
Q4CY26	0.81609	0.40375	0.678643	1.09098	-0.558377	-0.00859042	0.81609	1.09098	-0.283484	0.541196	-0.970717	0.953536	-2.07029	0.266303	-2.07029	-0.695824
Q4CYX1	-0.0858343	-0.283913	-0.283913	-0.481993	-0.283913	-0.283913	0.0627251	1.39976	0.0132053	0.0132053		0.161765	-2.01711	-0.234394	2.83583	-0.531512
Q4CPF3	-0.0711535	0.687817	0.561322	-0.0711535	-0.0711535	0.561322	0.940807	0.940807	-1.08311	0.687817	-0.197649	0.940807	-2.34806	1.0673	-1.84208	-0.703629
Q4CTR7	0.53173	0.53173	0.809154	-0.0231187	0.53173	0.53173	0.901629	0.161831	-0.855391	0.716679	-0.577967	0.994103	-2.24251	0.53173	-2.33499	-0.208068
Q4CLD7	0.0305763	0.145237	-0.141415	-1.23069	0.0879067	0.259898	-0.600059	2.66778	1.80782	-1.17336		-0.542728	0.202568	-0.71472	-0.600059	-0.198746
Q4CQJ9	0.324511	-0.610081	0.324511	-0.610081	0.324511	-0.194707	0.843729	1.67448	-2.7908	-0.0908631	1.46679	0.739885	-0.0908631	-0.610081	0.0129804	-0.713925
Q4CSA4	0.509375	0.579033	0.857666	0.857666	0.300401	-0.04789	1.27561	0.439717	-1.30174	0.439717	-0.883787	1.06664	-1.65003	0.300401	-2.27695	-0.465839
Q4CSY5	0.115087	-1.03578	0.345261	-0.690522	-0.920697	-0.460348	0.230174	2.99226	-0.690522	-0.460348	0.460348	0.345261	-1.49613	-0.115087	0.805609	0.575435
Q4CRJ8	0.420954	0.775441	0.420954	-1.35148	-0.169859	0.302791	1.48442	0.184629	0.0664664	0.420954	-0.878833	1.24809	-1.46965	1.36625	-1.82413	-0.996996
Q4CY27	0.799526	0.799526	1.04319	-0.296967	0.190363	0.434028	1.16502	0.312196	-1.02796	0.921358	-0.662464	1.28686	-2.12445	-0.296967	-1.39346	-1.14979
Q4CLD8	-0.784987	-0.107743	-0.538717	-0.415581	-0.600284	-0.169311	-0.661852	1.86242	2.17026	-0.784987	1.73929	-0.0461757	-0.354014	-1.09283	-0.784987	0.5695
Q4CTR8	0.506382	0.682515	0.594448	-0.462349	0.330249	0.154116	1.73931	0.154116	-1.43108	0.770581	-0.990747	0.858648	-2.39981	0.770581	-0.638482	-0.638482
Q4CQK0	-0.141469	0.325378	0.0141469	-0.971417	-0.815802	0.0660186	-0.297084			-0.76393		-0.245212		-0.0895967		2.91897
Q4CSA5	0.725188	0.811137	0.63924	0.209499	-0.478087	-0.392139	0.897085	1.92846	-0.993777	0.123551	-0.0483459	0.725188	-2.283	0.123551	-1.59541	-0.392139
Q4CSY6	0.446378	0.331184	0.561573	-0.244788	-0.82076	0.446378	1.36793	0.907156	-1.39673	0.446378	-0.244788	1.02235	-2.31829	0.907156	-1.51193	0.100795
Q4CYY1	-1.00017	-0.376687	0.662449	-0.16886	-0.792341	-0.376687	1.0781	1.70159	-2.03931	-1.00017	1.28593	1.0781	0.246795	-0.376687	0.870277	-0.792341
Q4CNI8	0.112915	0.80778	0.251888	-0.16503	0.529834	-0.304003	-0.16503	1.50264	-1.13784	0.112915	0.390861	1.36367	-2.94449	0.112915	0.251888	-0.720922
Q4CVE6	-0.687871	0.0221894	-0.155326	1.44231	-0.687871	-0.687871	0.732249	1.08728	-1.39793	-0.332841	-0.510356	1.44231	-1.57545	1.08728	1.26479	-1.0429
Q4CPF5	0.291573	0.291573	0.377964	0.809924	0.032397	-0.226779	0.550748	1.15549	-1.43626	-0.313171	1.67384	0.723532	-2.64575	-0.399562	-0.831522	-0.0539949
Q4CSA6	0.618755	-0.0593327	0.618755	-1.27989	0.34752	0.618755	1.7037	1.02561	-1.41551	0.754373	-0.19495	1.16123	-1.55113	-0.0593327	-1.41551	-0.873038
Q4CW72	0.0448887	0.763107	0.332176	-0.67333	0.188532	-1.10426	2.34319	0.188532	-1.10426	-0.386042	-1.2479	1.62497	-0.386042	0.619463	-1.39155	0.188532
Q4CZR4	0.369611	0.369611	0.501028	-1.20739	-0.0246407	-0.418892	1.55236	1.28953	-0.944561	1.15811	-0.550309	0.763862	-1.20739	1.0267	-1.86448	-0.813143
Q4CPF6	0.138949	0.425812	0.0672335	-0.865071	-0.578208	-0.649924	1.42983	1.42983	0.138949	0.640959	0.497528	0.784391	-2.29939	0.927822	-1.58223	-0.506492
Q4CW76	0.35509	-0.483155	0.261951	-1.97337	-0.296878	-0.20374	1.8453	0.35509	-0.296878	1.1002	-1.22826	0.913919	-1.04198	1.65902	-0.296878	-0.669431
Q4CSA7	-0.467926	0.363943	0.363943	-1.18096	0.0074274	-0.111411	2.02768	0.363943	-0.705603	0.363943	-0.111411	1.43349	-2.2505	1.07697	-0.23025	-0.94328
Q4CSY8	0.153817	-0.0354961	-0.414121	-0.792747	-0.224809	-0.414121	0.721755	1.66832	-0.414121	0.911067	-1.36068	1.47901	-2.30725	0.911067	0.532442	-0.414121
Q4CZR6	0.0246599	0.103572	-0.290987	-0.843368	-0.606633	-0.212075	-0.290987	2.15527	0.655953	-0.290987	2.62874	-0.290987	-0.290987	-1.31684	-0.369898	-0.764456
Q4CUQ5	0.546973	0.706092	1.02433	0.387853	-1.6807	-0.248624	1.18345	0.228734	-2.15806	-0.248624	0.387853	0.706092	-1.6807	1.18345	-0.248624	-0.0895046
Q4CNL3
Q4CYZ4	0.528973	0.0383313	0.528973	0.160992	-0.206989	0.0383313	1.51025	0.283652	0.0383313	0.896953	-1.55625	1.26493	-1.92423	1.01961	-1.31093	-1.31093
Q4CLE3	-0.571266	-0.1254	1.2122	-1.463	0.766332	-1.01713	0.989265	1.881	-0.1254	0.320466	0.766332	0.320466	-1.463	-1.68593	0.320466	-0.1254
Q4CY36	-0.926153	0.354454	-0.926153	-1.2463	-0.445925	-0.926153	-0.0457359	2.03525	1.63506	-0.28585		-0.28585	1.55502	-0.365888		-0.125774
Q4CW77	0.570961	-0.00906287	0.425955	-0.154069	0.135943	0.135943	1.80351	-0.0815658	-1.31412	1.07848	-0.879098	1.29599	-1.82164	0.860972	-1.60413	-0.44408
Q4CUQ6	0.422116	-0.663325	0.301511	-1.02514	0.0603023	-0.0603023	1.98997	-0.301511	0.0603023	0.54272	-1.74877	1.38695	-1.02514	1.38695	-1.38695	0.0603023
Q4CMM0	0.168912	-0.28152	0.168912	-0.581807	0.619343	0.319055	1.97064	-0.131376	-0.882095	1.06977	-0.882095	1.21992	-2.23339	0.919631	-0.882095	-0.581807
Q4CTU0	0.541196	0.541196	0.953536	-0.00859042	0.128856	-0.283484	1.64077	0.678643	-2.07029	-0.00859042	-0.420931	1.36588	-1.7954	0.266303	-1.24561	-0.283484
Q4CYZ5	0.502137	0.623867	0.502137	0.989058	-0.349974	0.380407	0.989058	1.35425	-1.20209	0.136946	-0.715165	0.502137	-2.54112	0.623867	-1.32382	-0.471705
Q4CLF1	0.843998	0.596219	0.22455	0.596219	0.720109	0.34844	1.21567	0.720109	-1.13824	-0.0232293	-0.518788	0.967888	-2.12935	0.22455	-2.12935	-0.518788
Q4CPG3	-0.41861	-0.529317	-0.529317	-0.91679	-0.473963	-0.473963	-0.197196	0.688458	0.411691	-0.197196	2.51512	-0.141843	-0.861437	-0.91679	2.29371	-0.25255
Q4CQM2	0.406674	-0.522867	-0.151051	-0.615821	-0.336959	0.0348578	0.964399	0.685537	-1.08059	0.406674	-1.63832	0.871445	-1.45241	0.31372	2.54462	-0.429913
Q4CZU1	0.715239	0.544436	0.373632	-0.651188	-0.309581	-0.651188	2.25247	0.373632	-1.3344	-0.651188	-0.651188	1.22765	-0.651188	1.22765	-1.67601	-0.138778
Q4CNL8	0.442525	0.260976	0.442525	-0.646768	0.170202	0.0794276	1.71337	0.170202	-1.00987	0.987171	-1.28219	1.44104	-1.55451	0.987171	-1.64529	-0.555993
Q4CVF2	-0.122124	-0.23068	0.637761	-0.0135694	-0.0135694	-0.23068	0.854871	1.61476	-0.339235	0.529206	0.854871	1.18054	-2.72745	-0.0135694	-1.31623	-0.6649
Q4CYZ6	0.475201	0.475201	0.0212777	0.0212777	-0.432646	-0.0922032	1.38305	1.61001	-1.00005	0.134759	-0.659608	1.04261	-2.13486	1.15609	-1.45397	-0.546127
Q4D0M0	0.340109	0.758705	0.444758	1.1773	-0.287785	0.0261622	1.07265	0.863354	-1.75287	0.130811	-0.0784867	1.07265	-2.38076	0.130811	-1.33427	-0.183136
Q4CY39	0.203061	0.135374	-0.744559	-0.812246	-0.879933	-0.609184	-0.676872	3.11361	0.676872	-0.270749		0.135374	-1.21837	0.406123	0.0676872	0.47381
Q4D0M2	-0.313064	0.457555	1.09974	1.22817	-0.4415	-0.4415	1.09974	1.09974	-0.4415	-0.313064	0.329118	0.714427	-2.88179	-0.0561909	-0.955246	-0.184627
Q4CZU9	1.01753	0.721521	0.622852	-1.25187	-0.462514	0.129504	0.721521	0.918861	-0.265175	1.41221	-0.561183	0.425513	-1.94256	0.918861	-1.84389	-0.561183
Q4D4K2	0.871117	0.594205	0.22499	-0.974959	0.132687	0.0403829	1.51724	0.501902	-0.51344	0.686509	-0.974959	0.963421	-2.26721	0.778813	-1.71339	0.132687
Q4D5K9	-0.464758	-0.464758	-0.671317	0.361478	-0.464758	-0.0516398	1.60083	1.60083	0.154919	-1.29099	0.361478	0.981156	-2.11723	0.774597	0.774597	-1.08444
Q4D711	1.5352		1.14442	-1.20025		0.46056	-1.00486			-0.125607		-0.809469
Q4D1G8	0.446558	0.548628	0.548628	-0.063794	-0.267935	-0.165864	1.36519	0.650699	-1.39071	1.16105	-1.28864	1.36519	-2.20727	0.548628	-0.778287	-0.472076
Q4D8G0	0.484862	-0.304066	0.484862	0.221886	0.0903981	-0.172578	0.747839	1.1423	-0.961507	0.221886	1.27379	0.879327	-2.93383	0.0903981	-1.22448	-0.04109
Q4D9B1	0.459334	0.846142	-1.0879	1.03955	1.23295	-0.507685	0.0725264	2.19997	-0.894493	-0.894493	1.03955	0.0725264	-1.2813	-0.894493	-0.894493	-0.507685
Q4D1G9	0.62505	0.466307	1.41877	-0.644893	-0.644893	-0.168664	0.466307	1.73625	-1.27987	-0.168664	-1.91484	0.942536	-1.43861	-0.00992144	0.942536	-0.327407
Q4D3T3	0.161932	-0.110796	0.707389	-0.792617	0.571025	-0.519888	0.843753	1.11648	-0.656253	0.571025	0.434661	1.52557	-1.88353	0.434661	-0.110796	-2.29262
Q4D9B2	0.4036	0.703954	0.4036	0.103247	0.703954	-0.0469303	0.703954	1.00431	-2.44976	0.703954	-0.347284	0.854131	-2.29958	0.4036	-0.497461	-0.347284
Q4D5L2	0.529196	-0.026026	0.668001	-0.858859	-0.164831	0.39039	0.668001	0.945612	-0.303637	0.39039	0.806807	1.22322	-2.94094	0.39039	-0.442442	-1.27528
Q4D257	-1.96826	0.152974	0.479317	-0.336542	0.152974	-0.0101982	0.479317	1.45835	-1.47875	-1.64192	1.29518	-0.17337	0.642489	-0.0101982	1.45835	-0.499714
Q4DBU5	0.525001	0.754093	0.372274	-0.544092	0.219546	0.372274	1.28864	0.448638	-0.69682	1.05955	-1.23137	0.601365	-2.14773	1.05955	-1.84228	-0.238637
Q4D1H0	-0.00686301	-0.555904	0.212753	-1.8736	-0.336288	-0.665712	1.75007	0.651986	0.212753	0.871603	-0.226479	1.75007	-0.885329	1.09122	-1.32456	-0.665712
Q4D5L3	1.35444	0.242003	-0.109292	-1.69012	-0.87043	-0.87043	1.00314	1.58863	0.300552	-0.577684		0.593298	-1.28027	1.29589	-1.04608	0.0663556
Q4CZV3
Q4DBU6	0.321081	-0.0642161	0.577945	-0.449513	-0.192648	0.0642161	-0.321081	1.9907	0.321081	-0.963242	1.6054	0.0642161	-2.376	-0.321081	0.83481	-1.09167
Q4D1H2	-0.292632	0.345838	0.665072	-0.611867	0.345838	0.452249	1.94201	0.133014	-0.82469	0.665072	-1.88881	1.30354	-1.25034	0.984307	-1.03751	-0.931101
Q4D332	-0.204294	0.776319	1.10319	0.612883	-0.36773	0.122577	0.939755	1.10319	-1.02147	0.286012	-0.531166	1.26663	-2.49239	0.449448	-1.02147	-1.02147
Q4D3T5	0.739806	0.416982	0.52459	0.52459	-0.013451	0.309373	1.17024	0.955023	-0.6591	0.739806	-0.981925	0.52459	-2.81126	0.52459	-0.874316	-1.08953
Q4D8G7	0.0992833	0.269483	0.496416	0.04255	-0.184383	-0.0709166	0.609883	0.496416	-1.20558	0.269483	-0.46805	0.55315	-2.56718	-0.0709166	2.42535	-0.694983
Q4D5L9	-0.0149554	-0.134598	0.104688	-0.254242	-0.852457	-0.672992	0.284152	0.822546	0.762725	-0.672992	3.27523	-0.0149554	-0.433706	-0.672992	-1.21139	-0.314063
Q4D9B4	0.284815	0.413182	0.413182	-0.357021	0.220631	0.284815	1.82522	0.284815	-0.613755	0.669916	-1.44814	0.92665	-1.51233	1.05502	-2.15416	-0.292838
Q4D266	0.239046	0.908374	0.239046	-1.48208	0.0478091	0.334664	1.29085	1.09961	-0.239046	0.908374	-0.525901	0.908374	-2.15141	0.525901	-1.67332	-0.430282
Q4DB25	0.184274	0.605473	0.710772	0.605473	0.0789747	0.394874	1.23727	0.500173	-0.868722	0.710772	-0.342224	1.13197	-2.23762	0.394874	-1.81642	-1.28992
Q4D9B7	0.395526	0.0389956	0.0389956	-0.584933	0.128128	0.217261	1.46512	0.217261	-1.47626	0.0389956	-1.29799	1.19772	-2.18932	1.73252	-0.228403	0.306394
Q4D6B8	-1.42705	-0.961074	0.203864	-0.961074	0.203864	0.320358	1.13582	1.3688	0.0873704	-0.378605	0.902828	1.4853	-1.77653	0.786334	-1.31056	0.320358
Q4D5M2	-0.540492	-0.0792722	-0.309882	-0.771102	1.07378	0.266643	0.497253	0.958473	0.843168	-0.540492	0.497253	0.0360328	-3.19251	0.0360328	1.07378	0.151338
Q4D0R6	-0.00680682	-0.551352	-0.00680682	-1.74935	-0.660261	-0.986989	2.38919	0.428829	-0.660261	0.211011	1.40901	1.08228	-0.986989	0.646648	-0.551352	-0.00680682
Q4D3T9	0.834519	0.67926	0.989778	0.834519	0.524	-0.0970371	0.989778	1.14504	-1.02859	-0.873334	-0.873334	0.834519	-2.27067	0.213482	-1.33911	-0.562815
Q4D9C1	0.550298	0.120797	0.335548	-0.952956	0.442923	0.228173	1.8388	0.657674	-1.59721	0.0134219	-1.16771	1.51668	-1.91933	0.550298	-0.63083	0.0134219
Q4D6B9	0.273426	-0.212664	0.759516	0.921546	-0.374694	-0.374694	1.7317	0.921546	-1.67093	-0.0506344	-0.536724	1.24561	-1.5089	0.921546	-1.5089	-0.536724
Q4D5M3	-0.125894	0.648836	-0.125894	-1.67535	0.0290524	-0.435786	1.57851	0.803782	0.648836	-0.28084	-0.28084	1.57851	-2.14019	0.803782	-1.05557	0.0290524
Q4D268	1.01168	1.30073	0.867155	-0.867155	0	0	0.578103	1.87884	0.578103	-0.578103	-1.01168	0.433578	-1.73431	0	-1.15621	-1.30073
Q4D734	-0.408199	0.418533	-0.160179	-0.573546	-0.573546	0.170514	0.666553	1.98933	0.8319	-0.325526	1.07992	0.33586	-2.5577	0.58388	-1.23493	-0.242853
Q4D1K2	-0.0833333	0.0833333	0.416667	0.25	-1.41667	-1.41667	1.25	1.58333	-1.91667	-0.583333	0.583333	1.41667	-0.25	-0.583333	-0.25	0.916667
Q4D4L5	0.512839	-0.0650078	0.0505616	0.0505616	-0.642855	-0.296147	2.13081	0.628409	-0.642855	0.743978	-1.68298	1.20626	-1.56741	1.09069	-1.10513	-0.411716
Q4D0R8	0.613315	0.613315	1.61465	-0.18775	-1.18908	0.413049	-1.38935	2.01518	-0.18775	-0.588282	-1.18908	1.21411	-1.18908	0.0125166	0.0125166	-0.588282
Q4D9H6	-0.138515	0.230859	0.230859	-0.138515	-0.0646405	0.156984	0.526358	0.452483	0.0831092	0.156984	1.56061	0.674108	-2.79801	0.747983	-1.98539	0.304734
Q4D013	-0.062544	-0.062544	0.637949	-1.36346	0.0375264	-0.162614	1.83879	0.237667	-0.162614	0.537878	-1.16332	1.33844	-1.96388	1.23837	0.237667	-1.16332
Q4D5M5	0.72315	0.16148	0.72315	0.0491461	0.386148	0.0491461	1.73416	0.0491461	-2.0852	0.610816	-1.52353	1.39715	-1.52353	0.16148	-0.512524	-0.40019
Q4D343	-0.434157	-0.0255386	0.519285	-0.570363	0.791697	-0.161745	1.20032	1.47273	-1.66001	-0.297951	-1.3876	0.927903	-0.97898	-0.706569	1.88135	-0.570363
Q4D3U3	0.154237	0.933541	0.803657	1.45308	0.673773	0.414005	0.673773	0.673773	-1.01472	-0.625067	-0.495183	0.933541	-2.57333	-0.235415	-0.754951	-1.01472
Q4D9H8	-0.444543	0.345756	1.13606	0.819936	0.661876	0.503816	0.345756	1.45218	-1.86708	-0.444543	0.503816	0.977995	-2.02514	-0.444543	-1.23484	-0.286484
Q4DAD9	0.734588	0.214526	0.42255	-0.0975116	-0.513561	-0.201524	1.87872	0.630575	-0.721586	0.734588	-1.03362	1.04662	-1.55369	0.942612	-2.07375	-0.409549
Q4D6C6	0.351268	-0.25633	1.11077	-0.712029	0.655067	0.503167	1.71836	0.351268	-1.47153	0.503167	-0.712029	1.56646	-1.16773	0.199368	-1.16773	-1.47153
Q4D5M8	-0.276104	-0.276104	0.763345	-1.31555	0.243621	-0.665897	2.32252	0.503483	-0.795828	0.503483	-1.05569	1.67286	-0.665897	0.763345	-1.05569	-0.665897
Q4D740	-0.62764	0.59136	-1.09202	-0.337402	-0.279354	0.0689316	-0.511545	1.57817	0.533313	-0.743735	2.73912	-0.221307	-1.61445	-0.221307	-0.105211	0.243075
Q4D8H3	0.23434	0.755096	0.859247	1.1717	0.546793	0.338491	0.442642	0.338491	-2.57774	-0.182264	0.442642	0.859247	-1.95283	0.0260378	-1.01547	-0.286416
Q4DB35	0.283393	0.760686	0.641363	-0.074577	-0.55187	-0.671193	1.71527	1.11866	-0.55187	0.880009	-1.50646	0.760686	-2.34172	0.402716	-0.55187	-0.313224
Q4DAF2	-0.367026	0.654265	0.0159577	-0.239365	0.27128	-0.111704	1.93088	0.654265	-1.64364	1.03725	-0.494688	0.781926	-1.89896	1.16491	-0.877672	-0.877672
Q4D015	-0.25269	0.298634	0.114859	-0.620239	0.114859	-0.620239	1.76883	1.03373	-1.72289	-0.804014	-0.987788	0.482408	-1.17156	0.298634	2.13638	-0.0689155
Q4D7T1	0.84255	0.521579	0.0936167	-0.762307	-0.227355	-0.0133738	1.27051	1.27051	-1.51124	0.73556	-0.655317	0.949541	-2.58115	0.200607	0.307598	-0.441336
Q4D1M0	0.391735	0.249286	-0.249286	-0.676632	-0.178061	-0.462959	1.1752	-0.106837	-1.88745	0.32051	-1.03275	0.819081	-0.32051	0.249286	2.67092	-0.96153
Q4D8H4	0.554028	0.882341	1.0465	0.554028	-0.923381	-0.595067	0.882341	1.0465	-0.595067	0.0615587	-0.595067	1.21065	-1.90832	0.554028	-2.07248	-0.102598
Q4D4M7	0.0958365	0.972056	0.753001	-1.32802	0.0958365	0.205364	1.08158	0.314891	-1.10896	0.862528	-0.780383	1.62922	-2.09471	0.533946	-1.21849	-0.0136909
Q4D3U6	1.11211	1.31901	0.698302	-0.956932	-0.543124	0.0775891	0.491398	1.52592	-1.37074	-0.336219	-0.750028	0.0775891	-2.19836	-0.543124	0.491398	0.905206
Q4D288	0.281378	0.111489	0.366322	-1.33256	-0.398176	-0.568065	2.40499	-0.398176	-0.483121	0.536211	-1.16268	1.21577	-0.992787	1.21577	0.451267	-1.24762
Q4D9I0	0.281463	0.924807	0.796138	0.0241254	0.667469	0.410132	-0.49055	1.82549	-0.619218	0.152794	-2.03457	0.5388	-2.29191	0.0241254	-0.361881	0.152794
Q4DB36	0.636892	0.208729	0.636892	0.808157	0.379994	0.123097	1.23632	0.379994	-1.41829	0.89379	-0.904494	0.979422	-1.50392	0.294362	-2.36025	-0.390698
Q4D7T2	-0.722888	0.023319	0.645158	-1.22036	0.645158	-0.474152	1.51573	2.26194	0.893893	-0.349784	-0.847255	0.396422	-1.71783	0.147687	-0.722888	-0.474152
Q4D0S6	0.728325	0.232444	0.563031	-0.511377	0.0671505	-0.0154963	1.96803	0.149797	-1.50314	0.563031	-1.2552	1.3895	-1.58579	0.893618	-1.0899	-0.594024
Q4D1M2	0.468412	0.468412	0.621363	0.774313	0.16251	0.391936	1.15669	0.315461	-1.29052	0.544887	-0.755195	0.850789	-1.90233	0.850789	-2.2847	-0.372818
Q4D8H5	0.59149	0.348828	0.26794	0.510603	0.0252774	-0.0556102	1.8048	0.429715	-1.51159	0.348828	-0.621823	0.91504	-1.91602	1.07682	-1.75425	-0.460048
Q4D9I1	0.362691	0.76016	0.362691	-0.193766	-0.352754	0.203703	1.23712	1.07814	-0.432248	0.76016	0.362691	0.839654	-2.10162	0.283197	-2.3401	-0.829717
Q4D017	0.858116	0.858116	0.627362	0.742739	-0.180276	-0.0648995	0.742739	0.973493	-1.33405	0.973493	-1.44942	0.858116	-2.37244	0.0504774	-0.757161	-0.526407
Q4D7T3	0.468083	0.468083	0.147112	-1.45775	-0.708812	-0.601822	1.431	1.53799	0.789055	0.254102	-0.708812	0.789055	-2.42066	0.468083	-0.494831	0.0401214
Q4D743	0.745672	0.530704	0.745672	-0.544139	0.315735	-0.00671777	1.60555	0.423219	-1.5115	0.100767	-1.61898	1.28309	-1.72647	0.853156	-1.08156	-0.114202
Q4D3V9	0.402917	-0.0836242	0.402917	-1.29998	-0.6918	-0.326895	1.7409	0.524552	0.402917	1.13273	-0.813435	1.01109	-0.813435	1.01109	-2.27306	-0.326895
Q4D8H6	0.725753	0.220881	0.641608	0.473317	-0.452281	-0.199845	1.7355	0.0525908	-1.46202	1.06233	-1.29373	1.31477	-1.79861	0.473317	-1.12544	-0.368136
Q4D291	-0.170797	-0.853984	0.375753	-0.307434	0.239115	-0.0341593	0.102478	2.56195	0.922302	-0.170797	0.51239	0.649028	-1.53717	-1.94708	-0.717346	0.375753
Q4DB39	-0.844162	-0.287572	-0.705015	-0.844162	-0.241189	-0.333954	-0.612249	2.54176	1.01114	-0.612249		-0.658632	-0.055659	-0.751397	1.79964	0.593696
Q4DAG5	-0.167548	0.189888	0.90476	-0.167548	1.08348	0.189888	0.90476	1.08348	-1.59729	-1.06114	0.189888	1.44091	-2.13345	-0.346266	-1.06114	0.547324
Q4D018	0.722181	0.444864	0.352425	-0.29465	0.0751069	0.259985	1.55413	0.629742	-1.31148	0.814621	-1.1266	1.27682	-2.51319	0.167546	-0.479529	-0.571968
Q4D1M4	0.948329	0.75747	-0.00596433	-0.769399	-0.483111	-0.101394	1.5209	0.948329	-0.57854	0.75747	-0.67397	1.13919	-1.24655	0.948329	-2.00998	-1.15112
Q4D360	0.250316	0.332052	-0.0766274	-0.567043	-0.485307	-0.403571	0.822468	1.39462	-0.485307	0.413788	1.8033	0.658996	-2.77391	0.0868444	-0.812251	-0.158363
Q4DBX5	-0.678915	0.119808	0.758787	-0.51917	-1.15815	-0.359425	0.918532	0.918532	0.119808	-0.51917	-1.31789	0.279553	-1.47764	1.39777	2.19649	-0.678915
Q4D4N0	-0.120177	0.456673	0.937381	0.456673	0.0721062	0.360531	0.648956	1.32195	-2.13915	-0.216319	0.168248	1.41809	-2.04301	-0.793168	0.360531	-0.88931
Q4DAG6	1.17262	0.441513	-0.621916	-0.555451	-0.422523	0.175656	-1.48595	2.36898		-0.887773		-0.621916	-0.156666	-0.621916	1.43848	-0.22313
Q4D019	0.071512	-0.0556204	0.580041	0.580041	0.198644	-0.182753	1.46997	0.707174	-0.691282	0.834306	-1.32694	1.34284	-2.59827	0.325777	-0.945547	-0.309885
Q4D747	-0.605856	0.028311	0.753073	0.028311	-0.33407	0.481287	0.571882	1.02486	-2.59895	-0.605856	-0.243475	0.843668	-1.42121	0.209501	1.84022	0.028311
Q4D5N9	-1.21854	0.85897	0.235717	-0.751099	0.339593	0.287655	-1.1666		1.27447	-1.68598		-0.543348	1.53416	-0.335598		1.1706
Q4D8H9	0.420572	0.349739	0.633072	-0.00442708	-0.216927	0.0664061	1.27057	0.774738	-0.571093	0.208073	-1.56276	1.05807	-2.76692	0.562239	0.633072	-0.854426
Q4D361	-0.232488	0.476047	0.564614	-0.498189	0.210346	0.210346	1.09602	0.0332126	-1.11816	0.0332126	2.07025	1.00745	-2.09239	0.38748	-1.56099	-0.586756
Q4D3W2	-1.12575	-1.26765	-0.274343	-0.416244	0.718967	0.151362	0.151362	2.42179	1.28657	-0.841949	0.860869	0.151362	0.293263	-1.12575		-0.98385
Q4D9J0	0.0516398	-0.464758	0.671317	-0.671317	0.361478	-0.464758	1.91067	-0.0516398	-0.981156	0.774597	-1.39427	1.70411	-1.70411	1.08444	-0.568038	-0.258199
Q4D021	-0.195293	-0.403605	0.0824569	-0.889666	-0.681354	-0.611917	-0.125855	1.61008	0.985142	-0.611917	2.92939	-0.125855	-1.09798	-0.125855	-0.611917	-0.125855
Q4D0T1	-0.417328	-0.885906	0.402685	-1.94021	-0.183038	-0.300183	2.15985	0.28554	-1.00305	0.0512508	-1.35448	1.2227	0.0512508	1.2227	0.0512508	0.636974
Q4D759	0.206294	1.19651	0.316317	-1.00396	-0.2338	0.206294	0.0962705	2.73683	-0.123776	-0.453847	0.316317	0.0962705	-1.99418	-0.123776	-1.22401	-0.0137529
Q4D1M8	-0.585176	1.26681	0.649481	-0.482288	-0.173624	0.0321525	1.16392	1.47259	-0.0707355	0.855257	-0.996728	0.135041	-2.64294	0.340817	0.0321525	-0.996728
Q4D8I0	0.647431	0.361668	0.433109	-0.281298	-0.138416	-0.0669756	1.6476	0.218787	-0.56706	0.718872	-1.06715	1.2904	-1.99587	1.07608	-1.85299	-0.424179
Q4D3W3	-0.234978	0.548282	0.234978	1.01824	0.39163	0.548282	1.17489	1.17489	-1.48819	0.078326	0.078326	1.17489	-2.42811	-0.548282	-0.704934	-1.01824
Q4D4R3	0.528799	0.862777	0.528799	0.751451	-0.0278315	0.194821	0.974103	0.974103	-1.02977	0.306147	-0.584462	0.751451	-1.14109	0.528799	-2.81098	-0.807114
Q4D6G4	-0.529867	-0.250377	0.774422	0.0291136	0.122277	0.494931	0.960749	1.05391	0.308604	0.681258	-0.529867	1.24024	-2.76579	0.122277	-1.64783	-0.0640499
Q4DAH0	0.376664	0.490374	0.376664	-0.0781756	-0.305595	0.149244	1.62747	0.604084	-0.760435	0.262954	-1.21527	1.17263	-1.44269	1.28634	-2.23866	-0.305595
Q4D023	0.387432	0.387432	0.763123	1.23274	0.105663	0.105663	1.04489	0.950969	-0.927488	0.481355	-0.739642	0.575277	-2.24241	0.387432	-2.05456	-0.457874
Q4D7U0	-0.16584	0.63019	0.364847	0.497519	0.364847	1.02821	1.02821	1.29355	-0.696526	0.0995037	-0.298511	0.232175	-2.02324	0.0995037	-2.55393	0.0995037
Q4D1M9	0.828804	1.12569	0.235034	-0.160813	0.235034	0.333996	0.432957	1.32361	-0.655621	0.235034	-0.457698	0.828804	-2.63486	0.531919	-1.7442	-0.457698
Q4D5P1	0.459579	1.07235	0.459579	-0.561707	-0.153193	-0.153193	1.68512	0.765964	-1.27661	0.561707	-0.663836	1.17448	-1.58299	0.765964	-1.78725	-0.765964
Q4DB58	0.37218	0.259824	0.259824	0.147467	-0.301957	0.259824	2.16988	0.147467	-0.639025	0.484536	-1.53787	0.821604	-1.87494	1.27103	-1.31316	-0.526669
Q4D025	-0.187297	0.561891	0.478648	-0.603512	-0.187297	-0.0208108	1.81054	0.728377	-0.520269	0.645134	-0.769998	1.31108	-2.10189	0.978106	-1.60243	-0.520269
Q4DAH1	0.570802	0.465827	0.675777	0.150902	0.0459266	0.0459266	1.62055	0.465827	-1.00382	0.570802	-1.00382	0.990702	-1.73865	0.885727	-2.15855	-0.583924
Q4D1N0	-0.381944	-0.236442	0.0545635	-0.381944	-0.236442	0.345569	0.782077	1.65509	-0.963955	-0.0909392	1.21858	1.07308	-2.85549	0.491071	-0.0909392	-0.381944
Q4D5P2	-0.306364	-0.578687	1.32758	1.32758	1.05525	0.238283	-0.0340404	1.87222	-0.85101	-1.12333	0.510606	0.238283	-1.66798	-0.578687	-0.0340404	-1.39566
Q4D3X4	-0.668392	-0.0267357	0.18715	-0.882277	0.614921	-0.882277	1.47046	1.89823	-0.454506	-1.09616	1.04269	0.828806	-1.52393	1.04269	-0.882277	-0.668392
Q4D0V4	0.33577	-0.0774855	0.749026	0.129142	-0.387427	-0.284113	2.19542	0.129142	-1.31725	0.749026	-0.800683	1.16228	-2.35039	0.439084	-0.387427	-0.284113
Q4DAH6	-0.0845679	0.530471	0.530471	-0.207576	-0.945622	-0.0845679	1.76055	1.0225	-0.699607	0.653479	-0.330583	1.14551	-1.68367	0.653479	-2.1757	-0.0845679
Q4D762		1.57827	-0.923755	-0.974816	-0.157827	1.37403	-1.79181			-0.362075		0.454914	-0.413137	0.199605	1.01659
Q4D5P4	-1.13228	0.0754851	-0.377426	-0.528396	0.226455	-0.0754851	-0.226455	2.49101	0.377426	-0.830336	1.73616	0.0754851	-1.73616	-0.528396	-0.377426	0.830336
Q4D2B4	0.512524	0.40019	0.40019	0.96186	-0.0491461	-0.16148	1.52353	0.96186	-0.947818	0.40019	-0.498482	0.737192	-2.18349	0.40019	-2.07116	-0.386148
Q4D3X5	0.523666	0.523666	-0.120846	-1.15207	-0.507553	0.136959	1.81269	0.523666	-0.636456	-0.120846	0.652568	1.29708	-1.53877	1.29708	-1.53877	-1.15207
Q4D4R9	0.410733	0.0216175	-0.124301	1.62672	1.43216		-1.19437			-1.58348		-0.22158		-0.367498
Q4D7U8	-0.441284	0.374675	-0.499567	-1.02411	-0.14987	-0.383001	-0.79098	3.11396		-0.383001		-0.14987	-0.79098	0.549523	-0.266435	0.840937
Q4DAH8	-0.0412688	1.27933	-0.83363	-0.0412688	-0.437449	-0.437449	1.14727	1.41139	-2.02217	-0.96569	0.751092	0.751092	-1.36187	0.0907913	1.27933	-0.569509
Q4D763	-0.188582	-0.982609	0.129029	-0.823804	0.129029	-0.506193	1.39947	0.764252	-0.029776	-0.029776	-2.09425	1.87589	-1.14141	1.08186	0.923057	-0.506193
Q4D4S0	1.49519	0.528194	0.528194				-1.40581			-1.46269		0.0162521		0.300664
Q4DC02	-0.78899	0.17712	-0.53136	0.499157	-0.144916	0.305935	-0.466953	2.56019	1.65849	-0.853397	0.692379	-1.11103	-1.49747	-0.209324	-0.595768	0.305935
Q4D7V0	0.0662414	0.520468	0.520468	-0.387986	0.0662414	-0.0851676	0.823287	0.369059	-2.50771	0.21765	-0.236577	1.42892	-1.75067	0.0662414	1.58033	-0.690804
Q4D3X8	-0.616742	0.280337	1.17742	-1.21479	-0.0186891	0.280337	1.0279	1.32693	-0.317715	-0.317715	-2.26139	1.32693	-1.51382	-0.0186891	0.280337	0.579363
Q4D394	0.145111	0.145111	-0.518253	-1.84498	0.310952	-0.684094	2.1352	1.63768	-0.684094	-0.518253	-0.849935	0.974316	-1.18162	0.808475	0.145111	-0.0207301
Q4DC03	1.04702	0.603251	-0.0624053	-0.728062	-0.284291	-0.506176	1.04702	0.492308	-0.173348	0.603251	0.0485374	1.26891	-2.61409	0.936079	-1.6156	-0.0624053
Q4D030	-0.276706	-0.545027	0.259936	-1.61831	0.259936	-0.545027	0.125775	2.27234	-1.75247	-0.545027	1.33322	-0.00838503	-0.545027	-0.142545	1.33322	0.394096
Q4D6H0	0.312526	-0.0100815	0.151222	-0.493993	0.151222	-0.171385	1.76426	0.635134	-2.26833	0.796437	-0.8166	1.92556	-0.977904	-0.0100815	-0.0100815	-0.977904
Q4DB63	-0.114046	-0.445817	0.715381	0.0518392	-1.10936	-0.279932	0.0518392	1.04715	-0.777588	0.38361	0.217725	1.37892	-1.60702	0.549496	1.87658	-1.93879
Q4D1P7	0.626421	0.395127	0.549323	-0.221657	-0.144559	0.00963724	1.3974	0.626421	-0.607146	0.626421	-1.37813	1.16611	-2.07201	0.857714	-1.91781	0.0867352
Q4D766	0.260333	-0.334714	1.45043	-1.07852	-0.334714	-0.780998	1.59919	1.45043	-0.92976	-0.185952	-0.185952	1.59919	-0.780998	0.557856	-0.92976	-1.37604
Q4DAI2	0.69697	0.69697	0.454545	0.818182	-0.151515	-0.030303	0.69697	1.54545	-1.24242	0.0909091	-0.393939	0.818182	-2.09091	0.333333	-2.09091	-0.151515
Q4D6H1	0.752145	0.213295	0.841953	-0.774597	-0.0561302	0.0336781	0.931761	1.65023	-0.415363	0.572528	-1.31345	0.931761	-2.12172	0.752145	-1.40325	-0.59498
Q4DB65	0.908186	1.05646	0.16681	-0.278016	0.46336	0.16681	0.908186	0.315085	-1.01939	0.611636	-0.129741	0.908186	-1.46422	0.611636	-2.7987	-0.426292
Q4D7V7	0.291552	0.840357	-0.897524	-0.348719	0.291552	-0.897524	0.931824	1.38916	-0.0743173	0.0171501	-2.26954	0.657422	-1.8122	1.20623	0.474487	0.200085
Q4D1P8	0.0620837	2.04876	0.393197	-0.103473	-0.26903	1.22098	-0.434586	1.22098	-0.103473	0.0620837	-0.765699	0.558754	-2.58682	-0.434586	-0.765699	-0.103473
Q4D3Y1	0.377845	-0.131251	0.186934	-1.02217	-0.258525	-0.131251	1.65059	-0.00397731	-0.449437	0.823304	-1.84945	1.20513	-1.97673	1.14149	0.886941	-0.449437
Q4D9J8	1.11212	0.588768	0.937667	-0.98128	-1.15573	-0.109031	1.80992	0.937667	-0.63238	0.763218	-1.67908	0.414318	-1.67908	0.239868	-0.109031	-0.457931
Q4D2C3	-0.04222	-0.04222	0.6333	-1.39326	0.46442	0.12666	1.13994	1.30882	-0.886621	-0.04222	-0.717741	1.64658	0.46442	0.6333	-2.06878	-1.22438
Q4D6H2	0.569814	0.657477	0.745141	0.569814	-0.131495	-0.219159	1.44645	-0.0438318	-1.18346	0.832805	-1.18346	1.18346	-2.58608	0.219159	-0.131495	-0.745141
Q4D3Y2	0.158788	-0.0721763	0.27427	-0.418623	-0.0721763	0.0433058	1.66005	1.42909	-1.11152	0.27427	-1.68893	1.31361	-2.03537	0.27427	0.620716	-0.649587
Q4D4S7	-0.574577	0.329676	1.08322	0.329676	0.178967	0.178967	1.08322	1.83676	-1.0267	-0.27316	-0.122451	1.23393	-2.23237	-0.423869	-1.32812	-0.27316
Q4DAI4	0.791799	-0.777785	0.231233	-0.777785	-0.329332	0.231233	2.02504	0.343346	-1.11412	0.679686	-1.45046	1.57659	-0.329332	1.01603	-1.22624	-0.889898
Q4D9J9	0.285526	0.488566	-0.0190351	-0.0190351	0.0824853	0.285526	1.90985	0.691607	-1.03424	0.488566	-1.44032	0.996168	-2.354	0.793127	-0.932718	-0.222076
Q4DC09	0.370847	0.153766	-0.352757	-0.642199	-0.280397	0.0814055	1.02209	1.02209	-0.497478	0.443208	1.67333	0.732649	-2.88537	0.443208	-0.642199	-0.642199
Q4DB68	-0.565378	0.0376919	-0.364355	-1.46998	-0.263843	-0.464867	1.8469	0.741274	0.339227	0.741274	-2.07305	1.24383	-0.263843	1.34434	0.0376919	-0.866914
Q4DC10	1.5095	1.95347	-0.710351	0.0887939	-0.266382	-0.355176	-1.4207			-0.976733		-0.44397	0.532764	0.976733	-0.887939
Q4D9P0	0.762693	0.259473	0.385278	-1.5018	-0.495357	-0.117942	1.64333	0.133668	-0.495357	0.511083	-0.369552	1.26591	-1.12438	1.14011	-2.25663	0.259473
Q4D2C5	0.58412	0.480277	0.168746	-1.18122	0.168746	-0.246628	1.83024	-0.142785	-1.18122	0.791807	-0.142785	1.20718	-2.3235	0.999494	-0.246628	-0.765846
Q4D6H4	1.03679	0.77208	-0.551485	-0.37501	-0.463248	-0.904436	1.47798	1.65446	-0.286772	0.154416	-2.13976	0.683842	-1.25739	0.419129	0.595604	-0.816199
Q4D1Q2	0.0442081	0.213003	-0.237116	-1.08109	-0.51844	-0.293381	-0.0120568			0.100473	3.2513	0.325532	-0.856029	0.100473	-0.968559	-0.0683216
Q4D5Q6	0.314624	-0.153654	0.431693	-0.153654	-0.0365842	-0.270723	1.83653	-0.153654	-0.621931	0.899971	-1.09021	1.48532	-2.49504	0.899971	-0.153654	-0.739
Q4DB72	1.05261	0.193336	0.36519	-0.665936	0.193336	-0.494081	0.880754	1.39632	-0.83779	0.537045	0.0214818	0.880754	-2.90004	-0.322227	-0.83779	0.537045
Q4D771	0.542936	0.633426	0.452447	0.814405	0.180979	0.0904894	1.44783	0.271468	-1.26685	0.361958	-0.904894	1.17636	-1.99077	0.723915	-1.80979	-0.723915
Q4D8L5	0.111364	0.493183	-0.143182	-0.525001	0.36591	-0.652274	1.25682	-0.143182	0.238637	-0.0159091	2.14773	0.620456	-1.925	0.493183	-2.05228	-0.270455
Q4D046	0.698182	0.860079	0.293439	-0.111304	-0.516047	-0.839842	0.0505929	1.99336	-1.24458	-0.435099	1.18387	-0.111304	-1.73028	0.617233	-1.56838	0.860079
Q4D9P1	0.533236	-0.593602	0.0503053	-1.88142	0.372259	-0.271648	1.98203	0.85519	-0.593602	0.694213	-0.754579	0.694213	-1.88142	1.01617	0.372259	-0.593602
Q4D1R8	0.81407	-0.116296	0.548251	1.07989	0.149523	0.415342	1.34571	0.81407	-1.31248	0.282433	-0.647934	1.07989	-2.10994	0.149523	-1.5783	-0.913752
Q4D7W2	-0.279471	-0.67694	0.217366	-1.67061	-0.67694	-0.776308	2.00598	1.01231	0.416101	-0.478206	0.0186314	1.40977	-0.577573	1.60851	-0.776308	-0.776308
Q4D774	0.104009	0.436837	1.10249	1.10249	1.26891	-0.0624053	-0.395233	0.936079	-1.06089	0.104009	0.436837	0.603251	-2.22579	-1.39372	0.436837	-1.39372
Q4D4T0	0.300199	0.430014	0.300199	0.0405674	-0.868142	-0.348879	2.24743	-0.0892482	-0.738326	0.170383	-0.608511	1.20891	-1.90667	1.46854	-1.12777	-0.478695
Q4D8L7	-0.0861461	-0.0861461	0.0861461	-0.603023	0.172292	0.258438	-0.0861461	1.55063	-1.72292	0	2.58438	0.258438	-1.37834	0.172292	-1.20605	0.0861461
Q4DC12	0.0848896	0.455317	-0.902916	-1.02639	-0.0385862	-0.409013	0.825744	1.93703	-0.162062	0.455317	0.455317	0.455317	-2.13767	1.31965	-1.5203	0.208365
Q4D047	0.667245	0.487818	0.667245	-0.229891	0.398104	0.218677	1.47467	-0.229891	-1.30646	0.756959	-1.39617	1.29524	-1.84474	0.936386	-1.39617	-0.499032
Q4D9P2	0.248101	0.332562	-0.174199	-0.934339	-0.596499	-0.174199	1.34608	0.754862	-0.765419	-0.0897388	0.839322	1.00824	-2.87692	0.670402	0.923782	-0.512039
Q4D1R9	0.291854	0.525338	0.175113	0.875563	0.408596	0.291854	1.22579	0.758821	-0.992304	0.525338	-0.992304	0.992304	-2.15972	0.525338	-2.04298	-0.408596
Q4D0W8	0.153665	0.442918	0.876796	0.00903914	0.298292	0.442918	1.02142	1.16605	-0.714092	0.442918	-2.30498	1.16605	-1.58185	0.442918	-1.43722	-0.42484
Q4D2C8	0.302874	0.572096	0.168263	1.24515	0.572096	0.437485	0.706706	1.64898	-1.98551	0.302874	-0.50479	-0.235569	-2.25473	-0.100958	-0.908622	0.0336527
Q4D6I5	-0.311259	0.714065	1.15349	-0.311259	0.128166	-0.0183094	1.73939	0.86054	-1.33658	0.274641	-1.04363	0.86054	-2.36191	0.56759	-0.750684	-0.164784
Q4D8L8	-0.24099	0.48198	0.120495	-0.48198	0.361485	0.361485	2.16891	0.24099	-2.16891	0.361485	-1.32545	1.20495	-0.72297	0.96396	-0.48198	-0.843465
Q4DC13	0.0248146	-0.471477	1.14147	-0.0992583	1.88591	0.769252	-1.83628			-0.471477		-0.0992583		-0.843696
Q4DAK8	0.0971795	1.13376	0.0971795	0.226752	0.745043	0.0971795	1.26333	1.65205	-1.71684	-0.809829	0.356325	-0.291539	-2.23513	0.0971795	-0.939402	0.226752
Q4D9P3	0.512946	0.512946	0.607281	0.701616	0.229941	0.229941	1.07896	0.984621	-2.3171	-0.0530634	-1.09075	0.984621	-1.93976	0.512946	-0.902078	-0.0530634
Q4D7X9	-0.475773	0.611708	0.611708	1.69919	-0.00970965	0.611708	1.07777	1.54383	-1.87396	-1.09719	-0.320419	0.300999	-1.56325	0.145645	-0.475773	-0.786482
Q4D5R7	0.520012	0.0821071	0.957916	-0.355797	0.191583	0.191583	1.9432	-0.793702	-0.57475	0.84844	-1.23161	1.28634	-1.77899	0.738964	-1.34108	-0.684226
Q4D2D7	1.32718	0.70869	0.70869	0.0901969	-0.21905	-0.425214	-0.0128853	0.70869	-0.21905	0.70869	0.502526	0.70869	-1.6622	0.0901969	-2.89919	-0.115967
Q4D408	-0.117444	0.704664	-0.117444	-0.117444	-0.117444	-1.17444	0.352332	0.822108	-0.58722	-0.469776	3.17099	0.234888	-1.40933	-0.704664	-0.234888	-0.234888
Q4D4W5	0.756532	0.52597	0.641251	-0.972684	-0.280998	-0.165717	1.33294	0.410689	-1.43381	0.641251	-0.280998	1.44822	-2.47134	0.756532	-0.51156	-0.396279
Q4D056	0.243579	-0.758574	-0.201822	-1.20398	0.132229	0.132229	2.02518	1.13438	-0.869924	0.46628	-1.98343	0.57763	-0.869924	1.02303	-0.758574	0.911681
Q4D777	0.103081	0.240523	0.377964	-0.996452	-0.584127	-0.446685	1.61494	1.06517	-0.721569	1.34006	-0.85901	1.34006	-1.54622	1.06517	-1.27134	-0.721569
Q4D6L5	0.506944	-0.260323	-0.0411036	-0.150713	-0.369932	-0.589152	-1.1372	3.02797	1.05499	-0.808371	1.27421	-0.369932	-0.589152	-0.589152	-0.369932	-0.589152
Q4D409	0.360202	0.944877	0.360202	-0.475048	-0.475048	0.109627	1.0284	1.52955	-0.725624	0.109627	0.443727	1.0284	-2.06202	0.610777	-1.9785	-0.809149
Q4D8M1	0.205557	0.936425	0.753708	-0.0685189	-0.159877	0.114198	1.57593	-0.159877	-0.708028	0.753708	-1.4389	1.2105	-1.98705	0.936425	-1.53025	-0.433953
Q4D3C4	0.306241	-0.405028	0.385271	-0.484058	-0.167939	-0.167939	0.93848	-0.00987874	-1.19533	-0.167939	3.07229	0.622361	-1.43242	0.0691512	-0.958238	-0.405028
Q4D1S2	-0.314771	0.143078	0.448311	-1.68832	0.295694	0.295694	1.97448	0.600927	-1.99355	-0.467388	-0.925237	1.21139	-0.620004	-0.162155	1.21139	-0.00953853
Q4D4Y9	-0.999721	-0.386652	-0.442385	-0.83252	-0.553852	-0.386652	-0.609586	1.67549	1.34109	-1.05545	2.17709	-0.442385	0.672286	-0.888254	1.06242	-0.330918
Q4D060	-0.0401467	0.987609	-0.939433	-1.32484	-0.168616	-0.425555	-0.425555	2.01537	0.987609	-0.0401467	-0.0401467	0.216792	-2.22413	-0.425555	1.11608	0.73067
Q4DC16	0.0345788	0.311209	0.58784	0.956681	0.0345788	0.218999	1.50994	0.68005	-1.90184	0.311209	0.68005	0.772261	-2.27068	0.0345788	-0.979734	-0.979734
Q4D9P7	0.22437	0.52353	0.722969	0.32409	0.32409	0.42381	1.81989	0.62325	-1.37115	0.02493	-0.972269	1.02213	-2.16891	0.52353	-0.772829	-1.27143
Q4D0Z5	0.793061	0.346266	0.614343	-1.17284	-0.457965	-0.0111699	1.41857	0.703702	-0.457965	0.793061	-0.368606	0.971779	-1.44091	1.06114	-2.3345	-0.457965
Q4D1S3	0.32512	0.451997	0.832626	-1.07052	-0.436137	0.32512	1.72076	0.451997	-1.57802	0.198244	-0.309261	1.08638	-2.21241	1.08638	-0.182385	-0.68989
Q4D2E1	0.225554	0.225554	0.451107	0.563884	0.225554	0.112777	1.57887	1.12777	-0.676661	-0.112777	-1.57887	1.24054	-1.4661	0.676661	-2.02998	-0.563884
Q4D8M8	-0.274398	0.411597	0.548795	-1.23479	-0.137199	0.274398	1.09759	0.823193	-0.274398	0.411597	0.960392	1.09759	-3.01838	2.43714e-15	-0.685994	2.43714e-15
Q4DC18	0.562203	0.692569	-0.350359	0.171105	0.562203	0.431837	0.953301	0.822935	-0.871822	0.562203	-0.0896266	0.953301	-2.04512	0.692569	-2.43621	-0.61109
Q4D3D2	-0.0928477	0.0928477	-0.278543	-1.11417	-0.0928477	-0.371391	2.22834	0.185695	-1.39272	0.371391	-1.48556	1.39272	0.835629	0.742781		-1.02132
Q4DAL9	-0.592882	0.156022	0.530474	-1.09215	0.530474	0.156022	2.02828	0.780108	-0.842517	0.156022	-1.4666	1.52901	-1.34179	0.780108	-1.21697	-0.093613
Q4D1S5	0.248943	0.708531	-0.670232	0.402139	0.555335	-0.823428	-0.210644	2.39369	-0.0574485	-0.670232	1.7809	-0.36384	-1.28302	-1.28302	-0.976624	0.248943
Q4D787	-0.132671	0.716422	-0.274186	-0.698732	0.15036	0.15036	0.999452	1.14097	0.574906	1.14097	-0.698732	0.857937	-2.53843	0.574906	-1.68934	-0.274186
Q4D2E4	0.63708	0.280672	0.138108	-1.14496	-0.00445511	0.0668266	1.70631	-0.289582	-0.717272	1.42118	-1.21624	0.850925	-1.85778	1.3499	-1.07368	-0.147018
Q4D8N0	0.266393	0.042062	0.715055	-0.294434	0.266393	0.266393	1.72454	0.602889	-0.967427	0.715055	-0.967427	1.38805	-2.42558	0.266393	-0.4066	-1.19176
Q4DBE4	0.738486	0.738486	-0.036319	-0.907974	-0.423721	-0.036319	1.41644	0.351083	-0.326871	1.12589	-1.00482	1.31959	-1.58593	1.02904	-1.97333	-0.423721
Q4DAM1	0.525195	0.441996	0.525195	0.0259997	-0.0571994	0.0259997	1.10759	0.192398	-0.722793	0.0259997	1.44039	0.94119	-2.05398	0.525195	-2.38678	-0.556394
Q4D425	0.295599	-0.380056	-0.492665	-0.492665	0.408208	0.18299	1.98473	0.633426	-1.05571	0.746035	-1.28093	1.08386	-1.95658	1.30908	-0.830492	-0.154837
Q4D6M2	0.692294	0.692294	0.77374	-0.0407231	-0.203616	-0.122169	1.18097	0.855186	-0.77374	0.447955	-0.610847	1.18097	-2.07688	0.529401	-2.23977	-0.285062
Q4D3D5	0.496624	0.334461	0.577706	0.415543	0.25338	-0.152028	1.38852	0.658788	-1.36825	0.902032	0.0912167	0.902032	-2.34123	0.172298	-1.85474	-0.476354
Q4D426	0.280213	1.00334	-0.153665	-0.153665	0.42484	-1.02142	2.30498	0.280213	-1.02142	0.858718	-0.298292	0.714092	-2.03381	0.42484	-0.442918	-1.16605
Q4DAN8	0.276303	0.890308	0.890308	-0.337703	0.276303	0.521905	0.890308	1.50431	0.521905	-0.828908	-1.19731	0.521905	-2.42532	-0.337703	-1.44291	0.276303
Q4D794	0.573772	0.675776	0.77778	1.08379	-0.344263	0.0637525	0.675776	0.77778	-0.548271	0.0637525	-0.752279	0.981788	-2.69036	0.573772	-1.67032	-0.242259
Q4D2E6	0.135968	0.0214686	0.135968	0.593964	0.0214686	-0.551027	1.05196	0.0214686	-2.72651	0.0214686	0.822963	1.16646	0.937462	-0.0930306	0.364966	-1.92502
Q4D8N2	0.270158	0.270158	0.409595	0.270158	-0.427024	-0.148151	0.827904	0.827904	-2.2397	1.24621	-0.00871478	1.24621	-2.37914	-0.00871478	-0.427024	0.270158
Q4D4Z3	-0.339472	-0.134508	-0.185749	-0.441954	-0.493195	-0.185749	0.0192154	1.19776	0.429143	-0.646918	3.29864	-0.23699	-1.36429	-0.185749	-0.698159	-0.0320256
Q4D100	-0.609527	-0.265323	-0.150589	-1.29793	0.0788799	-0.0358545	1.7999	1.45569	-0.95373	-0.150589	0.767286	0.996755	-1.1832	0.882021	0.537818	-1.87161
Q4DAN9	0.0530068	-0.56894	-0.964725	-0.399318	-0.229696	0.109547	-0.56894	2.31463	-0.286237	-0.342778	1.69269	-0.56894	-0.229696	-1.69975	1.5796	0.109547
Q4D7A6	0.107911	0.215822	-0.107911	-0.539556	-0.431645	-0.107911	0.647467	1.72658	-1.72658	0.215822	1.72658	0.107911	-2.15822	0	0.971201	-0.647467
Q4D513	0.200272	0.588679	0.588679	0.103171	0.491578	0.394476	1.6568	0.394476	-1.25625	0.00606886	-0.867847	1.4626	-1.83886	0.685781	-1.64466	-0.964949
Q4D7A8	0.233947	0.233947	0.358719	0.109175	0.358719	0.483491	0.857806	1.48166	-0.639455	-0.0155965	-0.888999	1.10735	-2.38626	0.483491	-2.01194	0.233947
Q4D2I3	-0.348527	-0.130698	-0.392093	-0.392093	-0.392093	-0.479224	0.479224	0.0871317	-0.0435659	-0.174263	3.61597	0	-0.827751	0.392093	-0.784185	-0.609922
Q4D5S6	0.503031	0.503031	0.660845	-0.759478	0.503031	-0.128224	-0.443851	1.60773	-0.443851	-0.759478	0.345217	0.818658	-2.96887	-0.128224	-0.286037	0.976472
Q4D1T1	0.250252	0.250252	0.76359	0.76359	-0.160418	0.147585	1.6876	0.147585	-2.21377	0.35292	-0.263086	1.27693	-1.90577	0.455587	-0.673756	-0.879091
Q4D514	0.580797	1.29562	0.223384	0.40209	0.40209	0.223384	0.759504	1.11692	-1.38498	0.223384	-0.13403	1.29562	-1.38498	-1.56368	-1.9211	-0.13403
Q4D8P5	-0.70858	-0.568729	-0.289026	-1.96724	-0.988283	-0.149175	1.52904	0.969636	0.689934	-0.00932343	1.52904	1.10949	-0.568729	0.550082		-1.12813
Q4D9Q4	-0.316299	0.307975	-0.378726	-0.0665893	-0.628436	-0.316299	-0.503581	2.05594	1.93109	0.120693		-0.129017	-2.25155	-0.316299	-0.316299	0.807395
Q4D810	0.22094	0.22094	1.12995	-0.587069	0.22094	0.22094	1.83696	0.22094	-1.49608	0.22094	-0.890073	1.43295	-1.19308	0.927948	-1.59708	-0.890073
Q4D102	1.05366	0.384671	0.652269	-0.0167248	-0.0167248	0.384671	0.786067	1.58886	-0.418121	0.117074	-1.48851	1.32126	-1.88991	-0.0167248	-1.62231	-0.819517
Q4D429	0.333065	0.420426	0.420426	-1.06472	-0.0163802	0.158342	1.64348	0.070981	-0.715271	0.595149	-1.41416	1.64348	-2.20041	0.769871	-0.802632	0.158342
Q4D7B0	-0.645975	-0.248452	-0.645975	-0.447214	0.347833	0.745356	2.53421	1.34164	-1.0435	-1.0435	0.347833	0.944118	-1.0435	0.347833	-1.24226	-0.248452
Q4D2I4	0.85901	0.0343604	-0.240523	-0.377964	-0.790289	-0.652848	0.721569	1.8211	-1.06517	-0.103081	-2.71447	0.996452	0.584127	0.446685	0.309244	0.171802
Q4D5S8	-0.434917	0.668287	-0.350055	-0.265193	-0.350055	-0.519779	1.34718	1.68663	-0.944088	0.159116	-0.774364	0.668287	-2.30188	0.753149	1.34718	-0.689502
Q4D080	-0.812296	-0.379071	0.812296	-0.270765	0.162459	-0.270765	0.270765	1.57044	-1.24552	0.270765	1.02891	1.67874	-2.22027	-0.487377	0.703989	-0.812296
Q4DAP3	0.429284	0.121737	0.634316	0.121737	0.429284	0.326769	1.14689	1.04438	-1.416	0.224253	0.224253	0.941863	-2.33864	0.634316	-1.82606	-0.698388
Q4D3F1	0.428126	0.527401	0.626677	-0.0682519	0.229575	0.130299	1.32161	0.527401	-1.55738	0.626677	-0.266803	1.22233	-2.64942	0.229575	-1.25956	-0.0682519
Q4D083	-1.3641	-0.194871	0.324785	-0.844441	-0.064957	-0.974355	-0.064957	1.23418	0.324785	-0.454699	2.66324	0.064957	-1.62392	-0.194871	0.714527	0.454699
Q4D110	0.216242	0.380998	0.875266	-0.11327	0.71051	-0.11327	1.69905	0.216242	-0.607538	0.380998	-1.59607	1.04002	-2.09034	0.71051	-1.59607	-0.11327
Q4DAP4	0.471866	0.77386	-0.434117	0.471866	0.169872	0.0188746	1.67984	0.77386	-1.1891	-0.28312	-1.94409	0.622863	-2.09509	0.471866	0.924858	-0.434117
Q4D5T1	0.266422	0.49684	0.727259	-1.2313	0.0360029	-0.0792064	1.64893	0.381631	-0.309625	0.0360029	-0.655253	0.957678	-2.84423	0.957678	-0.540044	0.151212
Q4DBF8	0.0334429	0.0334429	0.56853	-0.144919	-0.144919	0.211805	1.6387	0.56853	-0.769187	1.01444	-1.30427	1.6387	-2.01772	0.657711	-1.21509	-0.769187
Q4D084	-0.151238	0.937673	-0.393218	0.0907426	-0.151238	-0.0302475	0.574703	1.66361	-0.0302475	-0.393218	0.574703	0.453713	-3.055	0.453713	-1.11916	0.574703
Q4DC56	0.663198	0.0265279	0.0265279	-0.50403	-0.0795837	0.13264	1.29987	1.72431	-0.291807	0.13264	0.0265279	0.769309	-3.05071	0.13264	-0.716253	-0.291807
Q4D111	-0.132712	0.45712	0.339153	0.811019	0.221187	0.103221	1.99068	0.339153	-1.90221	0.575086	-0.722544	0.928985	-2.25611	0.103221	-0.604578	-0.250679
Q4D6M9	-0.145911	0.349301	-0.145911	-1.13633	-0.711867	-0.853356	-0.641122	3.32057	0.066323	-0.0751661	1.12749	-0.00442153	-0.641122	-0.216655	-0.358144	0.066323
Q4D8P9	0.109627	0.728699	0.935056	1.65731	0.109627	-0.199908	0.62552	0.419163	-1.85077	-0.406266	0.109627	1.03823	-2.46984	0.109627	-0.509444	-0.406266
Q4D818	0.790211	0.543912	-0.0307875	0.0513124	-0.194987	-0.0307875	0.626012	2.10381	-0.769686	-0.112887	0.0513124	0.543912	-2.82218	0.379712	-0.0307875	-1.09809
Q4D3F5	-0.419188	0.556377	0.922214	0.0685945	-0.541134	-0.0533512	1.16611	0.0685945	-2.61421	0.0685945	-1.02892	0.922214	-0.0533512	0.19054	1.77583	-1.02892
Q4D7B5	0.639351	0.789786	1.09066	0.33848	-0.112827	-0.714569	0.488915	1.39153	-1.16587	0.639351	-2.06849	0.940222	-1.91805	0.188044	-0.564133	0.0376089
Q4D112	-0.0446589	0.812792	1.09861	0.812792	0.526975	-0.0446589	0.669883	1.09861	-1.75956	0.526975	-0.187567	0.669883	-2.4741	-0.187567	-1.18793	-0.330476
Q4D436	0.197426	0.296138	0.789702	0.197426	0.394851	0.296138	1.48069	0.0987128	-2.07297	0.888415	-0.592277	1.08584	-1.87554	0.592277	-1.48069	-0.296138
Q4DAP6	0.400826	0.870085	0.870085	0.400826	0.244406	0.244406	1.02651	0.870085	-0.850533	0.244406	-1.31979	0.400826	-3.04041	-0.537693	0.0879862	0.0879862
Q4D6N0	0.326023	0.139724	-0.139724	-0.512321	-0.60547	-0.884918	0.69862	0.60547	-0.791769	0.419172	2.9342	0.512321	-1.81641	0.139724	-0.69862	-0.326023
Q4D5T3	-0.564573	1.02233	0.0457762	-0.198364	0.0457762	-0.564573	1.1444	0.534056	-1.6632	0.534056	1.26647	1.1444	-2.51769	0.167846	-0.564573	0.167846
Q4D526	0.506695	0.405356	0.810711	-0.101339	0.506695	0.405356	0.810711	1.31741	-1.41874	0.506695	-1.11473	1.11473	-1.62142	0.304017	-2.12812	-0.304017
Q4D9R1	0.277122	-0.487353	0.124227	-0.334458	-0.487353	-0.0286678	0.735807	1.80607	0.430017	0.735807	-0.334458	1.65318	-2.62788	-0.640248	-0.793142	-0.0286678
Q4DC59	0.275046	0	0.137523	0.275046	0.412568	-0.137523	0.687614	1.65027	-1.10018	0.825137	-0.550091	1.10018	-2.61293	-0.137523	0.550091	-1.37523
Q4DBH2	0.282341	0.282341	0.153271	-0.87929	0.540481	0.0242006	1.44397	-1.00836	-0.75022	0.798621	-1.2665	1.57304	-2.29906	0.411411	0.927691	-0.233939
Q4D2L9	0.136877	-1.09502	0.684386	0.136877	0.410632	0.136877	1.50565	1.09502	-1.23189	0.273754	-0.547509	1.09502	-2.60067	0.684386	-0.547509	-0.136877
Q4D8Q4	0.627029	0.547406	0.228915	-0.248821	-0.169198	-0.0895755	1.34363	0.149293	-0.487689	1.34363	-0.408066	1.02514	-2.23939	0.786274	-2.08014	-0.328444
Q4D116	-0.032626	0.315385	0.315385	-1.42467	1.18541	0.315385	1.53342	0.837402	-1.59868	-0.206632	-0.206632	1.53342	-1.25067	0.315385	-1.59868	-0.032626
Q4D7B7	-0.429717	-0.629006	0.666372	-1.7251	-0.529361	0.467084	1.26424	0.865661	0.766017	0.467084	-0.529361	0.566728	-1.62545	1.96175	-0.927939	-0.629006
Q4D6N2	0.516698	0.391438	0.767219	0.516698	0.140918	-0.109603	1.26826	1.143	-1.48746	0.641959	-0.735904	0.641959	-2.61481	0.266178	-1.11168	-0.234863
Q4DAR3	0.303491	0.716756	0.820072	0.200175	0.0968589	0.61344	-0.109773	0.510124	-1.34957	0.303491	-0.832986	1.23334	-3.00263	0.716756	0.303491	-0.523038
Q4DBH4	-0.726805	-1.55744	-0.560678	-1.39131	1.10059	0.768336	1.7651	1.43284	-0.228424	-0.892931	0.103829	-0.394551	-1.22518	0.934463	0.60221	0.269956
Q4D528	0.546325	0.466859	0.466859	0.466859	0.0695322	0.387394	1.34098	0.705255	-1.20191	0.546325	-0.725122	1.02312	-2.1555	0.466859	-2.07603	-0.327795
Q4D6N6	0.218897	0.353604	0.0841913	-0.185221	0.353604	0.353604	1.56596	-0.319927	-0.993457	0.623016	0.0841913	1.43125	-2.60993	0.623016	-1.53228	-0.0505148
Q4D467	0.367687	-0.220612	0.603006	-1.51487	0.250027	-0.338272	1.66194	0.250027	-0.691251	0.838326	-0.573591	1.30897	-2.10317	1.19131	-1.04423	0.0147075
Q4D5V9	-0.4033	-1.03284	-0.0885293	-1.03284	0.383627	-0.245915	2.27225	0.855784	-0.718071	-0.4033	1.64271	0.698398	-0.0885293	0.698398	-1.34761	-1.19023
Q4DBH5	0.232431	0.498067	0.630885	-0.29884	0.232431	0.498067	1.16216	1.42779	-1.36138	0.232431	-0.962929	0.89652	-2.68956	0.365249	-0.697294	-0.166022
Q4DAR4	0.315318	-1.03004	0.147148	-1.36638	-0.189191	-1.53455	1.66068	1.82885	-1.03004	0.147148	0.483488	1.49251	-0.86187	-0.189191	-0.189191	0.315318
Q4D1U2	0.2959	-0.0505195	0.2959	-0.627885	0.526846	0.0649536	1.21968	1.33516	-2.47545	0.180427	-0.396939	1.10421	-2.01356	-0.165993	0.411373	0.2959
Q4D093	0.554017	0.478254	0.857069	0.62978	0.099439	0.023676	1.08436	0.478254	-1.56735	0.781306	-0.506665	0.857069	-1.94616	0.554017	-2.17345	-0.203613
Q4DC63	1.03648	0.673335	0.673335	-0.658204	-0.416106	-0.416106	1.15753	0.915433	-0.900302	0.431237	-0.0529589	1.15753	-2.35289	0.794384	-1.50555	-0.537155
Q4D7D8	-0.481025	0.592892	0.413905	1.12985	0.234919	0.234919	-0.838998	1.30884	-0.660011	0.950864	0.0559332	0.950864	-1.73393	-0.123053	-2.44987	0.413905
Q4D468	0.450011	0.450011	1.13574	0.335723	0.107146	0.450011	0.335723	1.82148	-0.921452	0.221434	-0.00714304	0.678589	-2.4072	-0.464298	-0.464298	-1.72147
Q4DBH6	-0.423756	-0.0454025	-0.764275	-0.915616	-0.915616	-0.80211	-0.612933	1.99771	0.976153	-0.953452		-0.537262	0.597799	-0.423756	2.07338	0.749141
Q4D1U3	0.249453	-0.415754	0.629571	-0.700843	0.154423	0.0593935	1.86496	0.249453	-0.890902	0.81963	-0.700843	1.10472	-1.74617	1.38981	-1.74617	-0.320725
Q4D828	0.318462	0.442739	0.567017	0.0699062	-0.0543715	-0.0543715	-0.302927	0.567017	-1.29715	-0.800038	2.05835	1.06413	-2.04281	0.194184	0.815572	-1.5457
Q4D469	-0.0572073	-0.606398	0.85811	0.125856	0.125856	0.491983	1.77343	0.85811	-0.606398	0.491983	0.491983	0.491983	-2.07091	0.30892	-2.25397	-0.423334
Q4D5W2	0.104957	0.384841	0.664726	-0.0349856	0.664726	0.104957	1.22449	1.08455	-0.594755	0.524784	-0.31487	0.94461	-1.57435	0.384841	-2.69389	-0.874639
Q4D1V0	0.326381	-0.148355	0.326381	1.4341	-0.148355	-0.3066	0.642872	1.4341	-1.88905	-0.148355	-1.09783	1.11761	-2.0473	0.168136	0.801117	-0.464846
Q4D3G6	0.264258	0.792775	0.369961	-0.158555	0.475665	0.687071	1.42699	0.0528516	-1.32129	-0.0528516	0.898478	0.687071	-2.69543	0.369961	-1.32129	-0.475665
Q4D586	0.793142	-0.277122	0.793142	0.0286678	-1.0416	-0.888702	1.55762	1.86341	-0.277122	0.0286678	-0.277122	1.09893	-1.80607	-0.124227	-1.50028	0.0286678
Q4D831	0.0705443	-0.98762	-0.576112	-1.04641	-0.340964	-0.752473	0.482053	1.54022	-0.105816	-0.634899		0.188118	-0.98762	0.423266	2.77474	-0.0470295
Q4D2M6	-0.39968	0.559553	0.879297	0.239808	-0.0799361	-0.239808	1.35891	1.35891	-1.9984	0.239808	-1.83853	0.39968	-0.879297	0.239808	1.19904	-1.03917
Q4D3G7	0.4465	-0.2679	0.58938	-0.12502	-0.55366	-0.55366	1.73242	1.01802	-0.69654	1.01802	-1.6967	1.30378	-1.98246	0.4465	-0.69654	0.01786
Q4D832	0.265539	-0.0177026	0.407159	-1.71715	-0.159323	-0.584185	1.3985	1.96499	-0.442565	0.407159	-0.300944	1.25688	-1.15067	0.832021	-1.43391	-0.725806
Q4D8Q9	-0.586985	-1.3829	0.368109	-1.22371	0.368109	-0.109438	1.64157	1.3232	-0.905349	0.368109	-1.86044	0.845656	-0.586985	-0.109438	0.527291	1.3232
Q4DC68	0.819468	1.19055	0.819468	-0.046385	-0.417465	-0.046385	0.819468	1.19055	-1.15962	0.448388	-0.912238	0.943161	-2.52025	0.324695	-0.417465	-1.03593
Q4D6R3	-0.479168	-0.479168	0.0435607	0.0435607	0.914774	0.392046	0.392046	0.392046	0.217803	0.392046	0.566289	1.61175	-3.26705	-0.65341	-0.130682	0.0435607
Q4D5W5	-0.332675	0.126187	-0.607992	-0.699764	0.0344146	0.126187	2.14518	0.217959	-0.14913	0.309732	-1.43394	1.68632	-0.975081	1.31923	-1.61749	-0.14913
Q4D588	1.32152	0.0833392	-0.67862	-0.583375	-0.392885	-0.10715	1.13103	0.845298	-0.964354	0.940543	-0.0119056	0.845298	-2.01205	1.41677	-1.63107	-0.202395
Q4D7E5	0.616966	-0.0539096	0.808644	-0.341428	-0.149749	0.137769	1.192	0.425287	-1.68318	1.38368	-1.58734	1.192	-1.77902	0.712805	0.0419297	-0.916463
Q4D472	-0.977847	-1.1139	-0.433654	-1.79414	0.654733	0.110539	1.87917	-0.433654	0.654733	0.382636	-1.65809	1.06288	-0.0255091	1.06288	-0.161557	0.790781
Q4D1W7	0.673704	0.113742	0.253733	-0.866191	-0.306229	-0.58621	2.07361	0.113742	-0.44622	0.393723	-0.866191	1.09368	-1.56614	1.51365	-1.70613	0.113742
Q4DC71	0.0142465	0.128219	0.698079	-0.32767	-0.555614	0.0142465	1.49588	0.812052	-0.0997256	0.470135	-1.12547	1.38191	-1.92328	1.26794	-1.80931	-0.441642
Q4D0C0	0.564384	0.372253	0.468319	0.468319	0.180123	0.0840572	0.948645	0.564384	-1.45299	0.372253	-0.684466	0.948645	-2.89397	0.756515	0.372253	-1.06873
Q4D9Z1	0.990805	0.544245	0.879165	-0.348875	-0.460515	-0.348875	1.43736	0.209325	-1.35363	0.544245	0.432605	0.767525	-2.02347	0.432605	-2.02347	0.320965
Q4D6R6	-0.437241	-0.919714	-0.557859	-1.16095	-0.316623	-0.799096	1.25141	1.73389	-0.678478	-0.678478	1.85451	0.286468	-0.316623	-0.919714	1.61327	0.0452318
Q4DAT8	0.57482	0.57482	0.174945	-0.22493	-0.124961	0.474852	0.974695	1.17463	-0.324898	0.474852	-0.824742	1.17463	-2.62418	0.0749766	-1.82443	0.274914
Q4D2R0	1.08051	-0.0196456	-0.805471	-1.90563	-0.962637	-0.0196456	1.86634	-0.176811	-1.27697	0.76618	-0.491141	1.39484	-0.648306	1.08051	0.294685	-0.176811
Q4DC72	-0.174185	0.82116	1.41837	0.223953	0.423022	0.0248836	1.02023	1.02023	0.0248836	-1.96581	0.622091	0.622091	-1.96581	0.0248836	-1.3686	-0.771393
Q4D8V7	0.162895	-0.447962	0.07563	-1.05882	-0.273431	-1.32062	-0.447962	2.43179	1.99547	-0.535228		-0.0116354	-0.797024	0.599222	0.250161	-0.622493
Q4D9Z2	0.459929	0.222546	0.222546	0.816002	-0.37091	0.103855	1.40946	0.459929	-2.03259	0.459929	-0.964366	1.40946	-2.15128	0.459929	0.222546	-0.726984
Q4D172	0.226945	0.542696	0.700571	1.33207	-0.404555	-0.0888047	0.0690704	0.858446	-2.93056	0.0690704	-0.720305	1.1742	-0.24668	0.700571	-0.0888047	-1.19393
Q4D5W8	0.7396	0.3698	0.3698	-1.2943	-0.9245	-0.1849	1.6641	1.1094	-0.5547	-0.1849	1.64224e-15	1.4792	-2.2188	0.5547	-0.9245	1.64224e-15
Q4D2R1	0.8112	-0.141402	0.0967486	-0.736778	-0.0223266	0.0967486	1.2875	0.573049	0.692124	0.692124	-0.498627	0.8112	-3.23736	-0.0223266	-0.617702	0.215824
Q4D594	-0.101814	-0.305441	0	-0.305441	-0.407255	-0.458162	0.559976	1.06904	-0.254535	-0.101814	3.25804	0.305441	-0.967231	-0.356348	-1.32358	-0.610883
Q4D0D0	-0.276418	0.852779	0.28818	-0.0882185	-0.464617	0.099981	0.852779	1.51148	-1.59381	0.194081	0.099981	1.13508	-2.25251	0.664579	-1.49971	0.47638
Q4D6T0	0.513504	0.814092	0.814092	1.01448	0.11272	-0.0876714	1.11468	0.713896	-0.889238	0.413308	-0.889238	1.01448	-2.09159	0.11272	-1.99139	-0.688847
Q4D1X8	0.553299	0.093414	0.323356	0.093414	0.323356	0.323356	1.47307	0.898212	-0.826355	0.093414	-1.74612	1.12815	-2.32098	0.783241	-1.17127	-0.0215571
Q4D5W9	-0.0444326	0.239936	0.950858	-0.470986	0.38212	0.0977517	1.23523	1.23523	-1.89283	-0.186617	-0.328801	0.524305	-2.1772	0.524305	1.09304	-1.18191
Q4D480	-0.774193	-0.598074	-0.48066	-1.24385	-0.304541	-0.539367	0.223819	0.869592	1.98502	-0.421954	1.75019	-0.128421	-1.77221	-0.128421	0.282526	1.28054
Q4DAU1	-0.588967	0.492415	0.955864	0.0289656	0.337932	-0.125517	1.26483	1.11035	-0.74345	0.337932	-0.280001	1.41931	-1.05242	0.646898	-1.82483	-1.97931
Q4D595	0.077641	0.491727	0.698769	-0.543487	-0.129402	0.284684	1.11285	0.802291	0.077641	0.491727	1.11285	0.698769	-2.82096	-0.0258803	-1.5787	-0.75053
Q4D7F2	0.560067	-0.10867	0.961309	-0.376164	0.0250776	0.0250776	1.36255	0.961309	-0.376164	0.426319	-1.3124	0.827561	-2.64987	0.961309	-1.0449	-0.242417
Q4D6T1	0.157381	0.644753	0.0761519	-1.46719	-0.329992	0.157381	1.70073	0.319838	-0.654907	0.725982	-0.0050768	1.21335	-1.30474	1.13213	-2.19825	-0.167534
Q4D596	-0.262699	1.23197	-1.07797	-1.01003	-0.466517	-0.19476	-0.12682	2.99839	0.348756	0.620513		0.076998	-0.738275	-0.0588808	-0.738275	-0.602396
Q4D7F4	0.781471	0.523666	-0.378651	-1.79658	-0.765358	-0.636456	1.55488	0.910373	0.0080564	0.394764	-0.765358	1.42598	-0.507553	1.42598	-0.89426	-1.28097
Q4D3H8	0.520871	0.0578745	0.366539	-1.02245	-0.868118	-0.868118	1.75553	1.44686	0.0578745	0.983867	-0.868118	0.829535	-1.33111	0.0578745	0.675203	-1.79411
Q4D6T3	0.390799	0.163425	0.618173	0.504486	0.049738	-0.0639489	1.41398	0.845547	-0.859758	0.390799	0.277112	0.618173	-2.79244	0.390799	-1.76925	-0.177636
Q4D1Y1	0.563166	0.451923	0.118195	0.229438	-0.215533	0.00695266	1.45311	1.11938	-0.438018	0.00695266	-0.771746	0.674408	-2.88536	0.785651	-1.32796	0.229438
Q4D0F2	0.0628239	0.637214	0.206421	0.206421	0.206421	0.206421	1.3552	1.3552	-2.66553	0.0628239	-0.511566	0.637214	-1.22955	-0.942358	1.06801	-0.655163
Q4D3H9	0.110184	0.388545	0.666905	0.0173975	0.0173975	0.110184	1.68756	0.759692	-0.817683	0.388545	-1.09604	1.4092	-2.1167	0.666905	-1.65276	-0.539323
Q4D7F6	0.519562	0.519562	0.123705	-0.799961	-0.404104	-0.272152	2.10299	-0.140199	-0.668009	0.783467	-0.536056	1.17932	-1.59167	1.31128	-1.72363	-0.404104
Q4D192	-0.336529	0.365793	-0.68769	-0.102422	0.0146317	0.0146317	1.65338	1.41928	-1.50707	0.482846	0.248739	1.06811	-2.4435	0.248739	0.365793	-0.804744
Q4D5X2	0.0488241	0.537065	0.830009	-0.0488241	0.341769	-0.0488241	1.4159	0.24412	-1.2206	0.732361	-1.70884	1.02531	-2.19708	1.12295	-0.24412	-0.830009
Q4DAU6	0.00804805	1.0382	0.523123	-1.0221	0.136817	-0.120721	1.16697	1.29574	-1.27964	1.4245	-1.15087	1.29574	-1.66595	-0.378258	-0.893333	-0.378258
Q4D8W3	0.480996	0.830812	0.655904	-0.918266	-0.655904	0.218635	1.18063	0.56845	-0.131181	1.00572	-0.743358	1.09317	-2.57989	0.743358	-1.09317	-0.655904
Q4DA08	0.271363	0.705543	-0.379908	-0.922633	-0.162818	0.0542725	1.13972	0.596998	-0.271363	0.814088	-1.24827	1.13972	-2.65935	1.35681	-0.488453	0.0542725
Q4D193	-0.114285	0.423525	-0.544532	-0.544532	-0.221847	0.100839	1.60671	1.39158	-1.51259	0.853773	0.208401	1.28402	-2.26552	0.423525	-0.43697	-0.652094
Q4D5X3	0.567544	1.02927	0.413634	-0.355917	0.259723	-0.202007	1.33709	1.18318	-1.27938	0.105813	-0.0480969	1.02927	-2.20284	0.413634	-1.74111	-0.509828
Q4DCB3	-0.0181399	0.562337	0.707456	-0.163259	0.272098	0.126979	1.57817	1.14281	-1.75957	0.707456	-1.75957	1.14281	-0.888855	0.417217	-1.32421	-0.743735
Q4D0F4	-0.0123526	0.0535279	-0.275874	-0.605277	-0.407635	-0.473516	0.844093	1.10762	-1.13232	0.185289	2.68875	0.514691	-1.79112	0.580571	-0.802918	-0.473516
Q4D8Y5	-0.355098	0.355098	0.59183	-0.710196	0.236732	0.118366	1.89386	0	-0.355098	0.710196	-0.59183	1.53876	-1.77549	0.946928	-1.77549	-0.828562
Q4D7F9	0.697473	0.421928	0.973018	0.5597	0.146383	0.146383	1.24856	0.421928	-2.47129	0.5597	-0.680251	1.24856	-0.818024	-0.129162	-1.64466	-0.680251
Q4D201	0.111629	0.111629	-0.669775	-0.334887	0.223258	-0.446516	1.33955	0.781404	-0.781404	0.223258	-2.23258	0.781404	-0.893033	0.334887	2.23258	-0.781404
Q4DAU8	0.213187	-0.0561019	-0.0561019	-0.504917	0.482477	0.123424	2.09821	0.0336612	-1.22302	0.751766	-1.0435	1.38011	-1.22302	1.29034	-1.49231	-0.774206
Q4DBK0	0.246303	0.246303	1.19754	-1.11261	0.653976	0.110412	1.74111	0.925759	-0.976718	0.382194	-0.569044	0.925759	-2.06385	-0.0254796	-1.52028	-0.161371
Q4D4A0	0.812518	0.812518	0.914883	0.0959667	0.198331	0.0959667	1.22198	1.01725	-1.23477	0.914883	-1.13241	0.40306	-2.15605	-0.00639778	-1.64423	-0.313491
Q4DCB4	0.448796	0.448796	0.87964	-0.556507	0.161567	0.0179518	1.59771	0.736026	-1.4182	0.736026	-1.99265	1.02326	-1.70543	0.592411	-0.700122	-0.269278
Q4D8Y7	0.500517	0.500517	0.318511	-0.773527	-0.0455016	-0.227508	1.68356	0.773527	-0.955533	0.955533	-1.04654	1.13754	-1.95657	0.955533	-1.50155	-0.318511
Q4D5A5	0.00717829	0.00717829	0.122031	-0.567085	0.925999	-0.107674	2.18938	0.696294	-1.02649	0.00717829	-1.48591	0.811146	-1.94532	1.1557	-0.107674	-0.681937
Q4D874	0.40215	-0.0174848	0.681906	-0.856753	0.122393	0.122393	1.80093	1.24142	-1.97578	0.542028	0.681906	0.40215	-1.97578	0.122393	-0.996631	-0.297241
Q4D198	0.32907	0.611131	0.893191	0.32907	0.04701	0.14103	1.26927	-0.23505	-0.23505	0.893191	-1.26927	1.08123	-2.39751	0.799171	-1.55133	-0.705151
Q4DAU9	0.512127	-0.143396	0.512127	0.0204851	1.16765	-0.143396	0.348247	1.00377	-2.10996	0.184366	1.33153	0.512127	-2.43773	-0.471157	0.184366	-0.471157
Q4D4A3	-0.448635	0.0870486	-0.180793	-0.0736565	-0.770045	-0.0736565	-0.28793	1.10485	1.47983	-0.448635	0.622732	-0.234362	-2.3771	-0.770045	2.17621	0.194185
Q4DCB6	0.688033	0.264628	0.793884	-0.370479	-0.264628	0.158777	1.95825	0.793884	-0.899735	1.11144	-0.582182	0.793884	-2.2758	-0.264628	-1.11144	-0.793884
Q4D8Y8	0.413376	0.158991	0.667761	0.667761	0.286183	-0.222587	0.922146	1.04934	-0.85855	0.413376	-1.11294	0.922146	-3.02082	-0.222587	0.540569	-0.604165
Q4D7G3	-0.137097	0.802996	-0.137097	1.42972	0.489632	0.176267	0.959678	1.42972	-1.54724	-0.763825	0.0195853	0.802996	-1.39055	0.646314	-1.70392	-1.07719
Q4D1A0	0.426623	0.80065	-0.601948	-0.0409091	0.0525974	-0.882468	1.08117	2.01623	-1.06948	-0.227922	-0.695455	0.80065	-2.19156	1.08117	0.146104	-0.695455
Q4D5X7	0.13408	1.19087e-15	0.268161	-0.670402	0.536321	-0.670402	1.60896	1.07264	-1.3408	0.670402	-0.13408	1.07264	-2.68161	0.536321	-0.13408	-0.268161
Q4D4A4	0.337562	0.888684	0.00688902	-0.434008	-0.103335	0.227338	1.55003	1.10913	-0.874906	0.558011	-0.434008	0.998908	-1.7567	0.778459	-2.1976	-0.654457
Q4D7G5	0.355561	0.20969	-0.227924	-1.24902	0.355561	0.647303	1.96014	1.52253	-0.665537	-0.227924	-0.373795	0.647303	-1.68663	0.793174	-1.68663	-0.373795
Q4DAV1	0.754378	0.866138	0.530859	0.530859	-0.1397	-0.586739	1.20142	0.642619	-1.03378	1.20142	-0.698498	0.754378	-2.48665	0.419099	-1.14554	-0.810258
Q4D0H0	0.469065	0.281439	0.562878	-0.562878	0.375252	0.469065	1.68863	0.187626	-1.59482	0.562878	-1.12576	1.31338	-2.1577	0.750504	-0.562878	-0.656691
Q4DCD6	0.266554	-0.702734	0.460412	0.266554	-0.508876	-0.896591	1.81741	0.654269	-0.508876	0.0726966	-0.315018	1.62356	-2.05974	0.848127	-1.47816	0.460412
Q4D5B7	0.638265	0.200598	-0.23707	0.0547085	-0.0911808	-0.382959	1.80538	1.07593	-0.820627	0.638265	-0.820627	1.22182	-2.5713	0.492376	-0.820627	-0.382959
Q4D879	0.912174	0.912174	0.64438	0.510483	0.510483	0.64438	0.778277	0.64438	-1.09628	0.108791	-0.426797	1.04607	-2.56915	-0.2929	-1.36408	-0.962385
Q4DBK4	0.473904	0.840798	0.473904	0.596202	-0.137585	-0.0152872	1.81918	0.351606	-1.23827	-0.0152872	-0.626777	1.08539	-2.46124	0.107011	-1.36056	0.107011
Q4D5Y5	0.0474401	-0.332081	-0.964615	-0.0790668	-0.0790668	-0.205574	-0.838108	2.32456	1.186	-1.34414	1.94504	-1.09112	-0.0790668	-0.458588	0.426961	-0.458588
Q4DAX3	0.499915	0.840283	0.585007	1.01047	-0.60628	-0.18082	1.26574	0.670099	-1.11683	0.670099	-1.28702	0.840283	-2.56339	0.329731	-0.351004	-0.60628
Q4D3L9	-0.853167	-0.0541033	-0.853167	-0.853167	-0.253869	-1.18611	-0.0541033	1.0779	0.212251	-0.71999	2.54286	-0.320458	-1.05293	0.212251	1.61061	0.545195
Q4D218	0.227258	-0.1883	-1.01942	-1.01942	0.331148	-0.292189	0.642816	1.47393	0.850596	1.05837	0.435037	0.538927	-2.68165	0.850596	-0.396079	-0.811637
Q4DBK5	0.858037	0.204294	0.335043	-0.449448	0.204294	-0.0572024	1.51178	0.59654	-1.10319	1.11953	-0.449448	0.988785	-2.67217	0.465791	-0.841693	-0.710945
Q4DAX6	-0.109715	0.576005	-1.02401	-0.841151	-0.886865	-0.384004	-0.521148	1.76459	2.63317	-0.841151		-0.612577	-0.0640006	-0.338289	0.667435	-0.0182859
Q4D0H8	-0.0696125	0.0417675	0.375908	-1.18341	-0.180993	-0.292373	1.04419	1.48971	-0.180993	1.15557	-0.180993	1.48971	-2.63135	0.0417675	-0.626513	-0.292373
Q4D7H7							-1.72092			0.413554		0.733725		0.573639
Q4D5D5	0.0272334	-0.190634	-0.335878	-0.916857	-0.771612	-0.844234	0.680834	1.11657	1.40706	-0.190634	2.27853	0.390345	-1.42521	0.53559	-1.49784	-0.263256
Q4D219	0.0735116	0.715067	0.501216	-0.67497	0.180438	0.0735116	1.35662	1.14277	-1.6373	0.608142	-0.568044	1.14277	-1.95808	0.821993	-1.53038	-0.247266
Q4D881	0.691607	0.590087	0.488566	-1.03424	0.0824853	-0.0190351	1.50377	0.387046	-1.94792	0.488566	-1.44032	1.19921	-1.3388	0.894648	0.488566	-1.03424
Q4D6U8	2.67317	0.0123949	-0.681719	-1.02878	-0.103291	0.764352	-0.970933			0.53298	0.243766	0.0702377	-0.566034	0.822195	-1.54936	-0.218976
Q4D2U8	0.650411	-0.0841708	0.40555	-0.329031	0.16069	0.16069	1.38499	1.38499	-0.696322	0.28312	-0.573892	1.14013	-2.41035	0.40555	-1.79819	-0.0841708
Q4D7H9	-0.163266	0.249196	-0.0257789	0.249196	-0.0257789	0.249196	0.661658	1.62407	-0.98819	0.111708	1.48658	0.386683	-2.91301	0.249196	-0.850703	-0.300753
Q4D5E9	0.154083	0.154083	0.400617	0.0308167	0.0308167	-0.215717	1.38675	0.770417	-0.215717	0.64715	-1.57165	1.38675	-2.80432	0.400617	-0.585517	0.0308167
Q4D220	0.128424	0.444543	0.444543	-0.0296362	0.444543	0.760663	0.286484	1.55096	-0.503816	-0.345756	-1.61023	1.07678	-2.71665	0.760663	-0.345756	-0.345756
Q4D2V5	0.428754	-0.678275	-0.572844	-1.04729	-0.941854	-1.1	-0.414697	1.85208	2.43195	-0.309265		-0.62556	-0.25655	0.00702876	0.692333	0.534186
Q4DAX9	0.713746	0.45997	-0.0475831	-1.18958	0.45997	0.206193	1.47508	0.967523	-1.44335	1.2213	-1.44335	1.09441	-1.57024	0.45997	-0.808913	-0.555136
Q4DA23	-0.175772	-0.300765	-0.0507785	-1.23822	-0.738242	-0.738242	-0.113275	2.51158	0.324201	-0.863235	2.01161	-0.300765	-0.925732	0.324201	-0.550752	0.824175
Q4DCG6	-0.592702	-0.528626	-0.208247	-0.78493	-0.272323	-0.849006	0.240285	0.560664	-0.272323	-0.78493	3.31593	-0.400474	0.304361	-0.656778	1.07327	-0.144171
Q4D924	0.522888	1.28345	-0.364437	-0.87148	0.0158451	-0.491198	0.522888	1.53697	-1.75881	-0.491198	-0.491198	1.28345	-0.87148	0.77641	1.02993	-1.63204
Q4D221	-0.219739	0.439479	-0.784783	-1.444	-0.784783	-0.313913	-1.16148	1.75791	2.41713	-0.596435		0.439479	0.0627827	-0.125565	-0.313913	0.627827
Q4D1A8	0.850833	0.189992	0.586497	-0.999522	-0.206513	-0.206513	1.77601	0.850833	-0.867354	0.983001	-0.338681	0.586497	-1.9247	0.850833	-1.79253	-0.338681
Q4D8B5	0.713298	0.467862	0.958734	-1.37291	-0.391164	-0.391164	1.69504	0.0997084	-0.513882	-0.513882	-0.391164	1.20417	-0.759318	1.44961	-2.10922	-0.145728
Q4DBK8	0.658364	0.502308	0.736393	0.814421	0.112166	0.346251	1.04851	0.424279	-1.52643	0.580336	-0.043891	0.970478	-1.83854	0.346251	-2.15066	-0.980231
Q4D926	0.290431	0.454439	-0.529609	-1.0763	-1.02163	-1.02163	-0.0922545	1.7665	1.43849	0.0170842	2.14919	-0.146924	-0.966963	-0.529609	0.290431	-1.02163
Q4D3P0	-0.132691	0.625543	0.0189559	0.170603	-0.132691	0.170603	0.928837	0.625543	-0.890925	0.473896	-2.25575	1.23213	-2.25575	0.928837	0.77719	-0.284338
Q4D7I3	0.63485	0.919642	-0.0296659	-0.50432	-0.219528	0.160196	1.29937	0.824712	-0.978974	0.729781	-0.978974	1.3943	-2.11814	0.919642	-1.3587	-0.694182
Q4DBL0	-0.808509	-0.313684	0.110452	-0.455062	-0.242994	-0.172305	-0.101616	2.51389	0.32252	-0.525752	2.08975	-0.242994	-1.79816	0.463898	-0.384373	-0.455062
Q4D1B0	0.148151	-0.270158	0.148151	-0.967341	0.427024	-0.270158	1.68195	-0.827904	-1.24621	0.566461	-0.409595	1.96083	-1.9434	1.12421	0.287588	-0.409595
Q4D8B6	0.126097	-0.930717	-0.354273	-0.258199	-0.0660509	0.414319	0.606467	2.52795	0.702541	-1.02679	1.27899	0.510393	-1.31501	0.0300231	-1.50716	-0.738569
Q4DA26	0.695795	0.246895	0.606015	0.157115	0.336675	0.157115	1.68338	0.336675	-1.45893	0.695795	-1.09981	0.965135	-1.63849	0.965135	-1.54871	-1.09981
Q4DBL2	0.192041	-0.376969	0.647248	-0.263167	0.0782388	0.192041	1.78527	0.419645	-1.17358	0.874852	-1.17358	1.44386	-1.85639	0.988654	-1.28738	-0.490771
Q4D8B7	0.0324327	0.862709	-0.175136	-1.1092	0.343786	0.343786	1.38163	0.65514	-1.52434	1.07028	-1.1092	0.862709	-1.42055	1.27785	-1.52434	0.0324327
Q4D6W3	0.0739756	-0.161401	-0.490929	-0.773381	-0.349703	-1.19706	-0.255552	2.7102		-0.538004		-0.161401	1.76869	-0.820457	0.215202	-0.0201752
Q4DAY2	0.45378	0.45378	0.374862	0.295944	-0.335403	-0.0197296	1.63756	0.295944	-0.729995	0.690535	-1.51918	1.16405	-1.67701	1.00621	-1.99269	-0.0986479
Q4D3P3	0.728889	0.314845	0.590874	-0.168205	-0.0991978	0.107824	1.41896	0.45286	-0.375227	0.866903	-1.41033	1.00492	-2.30743	0.797896	-1.68636	-0.237212
Q4D2W4	0.151515	0.030303	0.393939	-0.575758	0.393939	-0.0909091	2.09091	0.272727	-1.54545	0.636364	-0.818182	1.12121	-2.15152	0.757576	-0.939394	0.272727
Q4D4F6	-0.698754	-1.18484	-0.212664	0.111396	-0.536724	-0.212664	1.40764	1.24561	-1.67093	-1.34687	0.111396	0.921546	2.05576	-0.536724	0.111396	0.435456
Q4D8C1	0.314018	0.457569	0.314018	0.0269158	0.0269158	-0.116635	1.89308	0.314018	-1.55215	0.601121	-0.69084	1.46243	-2.12635	0.744672	-0.69084	-0.977942
Q4D609	-0.548536	-0.286549	0.106432	1.15438	0.237426	-0.286549	-0.286549	1.67836	-0.155555	-1.07251	2.20233	-0.155555	-1.3345	-1.46549	0.892394	-0.679529
Q4DAY3	0.479479	0.312704	0.479479	-0.354397	-0.187622	-0.0208469	1.81368	0.0625407	-0.771336	1.22997	-1.18827	1.06319	-1.6886	1.14658	-1.60521	-0.771336
Q4D3P4	-0.0041425	0.120133	0.306545	-1.12262	-0.439105	-0.31483	0.741508	2.5435	-0.376968	-0.0041425		0.43082	-2.05468	0.18227	0.92792	-0.936205
Q4D236	0.453936	0.453936	0.197596	0.539382	0.0267021	-0.0587446	1.13751	0.624829	-0.998659	0.624829	0.539382	1.13751	-2.96393	0.0267021	-1.255	-0.485978
Q4D5J4	0.632354	0.430001	-0.177059	-0.480589	0.227648	0.0252942	1.84647	0.126471	-1.08765	0.733531	-1.18883	1.44177	-1.79589	0.834708	-1.59353	0.0252942
Q4DBS4	-0.921129	-0.611105	-0.456093	-0.843623	0.318967	-0.494846	-0.533599	1.48156	1.83033	-0.80487		-0.107316		-0.727364		1.86909
Q4D8C2	0.210042	-0.630126	0.210042	-2.03041	0.490098	-0.070014	-0.210042	2.31046	-1.19024	-0.070014	0.770154	0.210042	0.910182	-1.61032	0.490098	0.210042
Q4D3P5	-0.508932	0.0832798	0.527439	-0.656985	0.675492	-1.69336	1.11965	0.823545	-1.84141	0.0832798	0.0832798	0.379386	-0.805038	-0.508932	2.30407	-0.0647732
Q4DCJ0	-0.261511	-0.560381	-0.410946	-0.85925	-0.336228	-0.709816	-0.112076	2.05473	-0.112076	-1.30755	2.3536	-0.410946	1.30755	-0.485663	0.410946	-0.560381
Q4D4H2	-0.203727	0.203727	9.04728e-16	9.04728e-16	0.30559	0.61118	1.32422	0.814907	-1.1205	0.713043	0.101863	1.22236	-2.13913	0.814907	-2.03727	-0.61118
Q4D0J6	0.211138	0.211138	0.471	0.860793	-0.178655	-0.178655	0.730862	0.211138	-2.38748	-0.178655	-1.73783	0.990725	0.471	-0.178655	1.77031	-1.08817
Q4DCJ2	0.365202	0.559977	0.46259	-0.803445	-0.413896	0.365202	1.63124	0.46259	-2.26426	0.852139	-0.316509	1.1443	-1.67993	0.754752	-0.900833	-0.219121
Q4DA30	0.567105	6.29613e-16	0.141776	-1.34687	-0.354441	6.29613e-16	1.84309	0.354441	-0.283552	0.921546	-0.921546	1.27599	-1.91398	1.2051	-1.27599	-0.212664
Q4D4H3	0.199294	0.444578	0.199294	-1.02713	-0.291275	-0.168633	1.91629	1.18043	-1.76298	0.567221	-0.53656	1.30307	-1.64034	0.812505	-0.659202	-0.53656
Q4DAY7	0.543162	0.837758	0.543162	0.69046	0.69046	0.395864	1.27965	0.69046	-1.66631	-0.0460307	-0.782522	1.27965	-1.66631	-0.193329	-1.66631	-0.92982
Q4D6Y1	0.629774	0.467252	0.792297	0.629774	-0.507883	-0.670405	0.954819	0.792297	-0.670405	0.142207	1.11734	0.792297	-2.7832	0.142207	-0.507883	-1.32049
Q4D1E9	0.050774	-0.181336	-0.5295	-0.993719	-0.0652808	-0.877665	2.13976	0.979213	0.398938	0.166829	-0.645555	0.747103	-1.22583	1.7916	-1.57399	-0.181336
Q4D5J7	0.441129	1.69559	-0.634123	-1.47043	-1.05228	-0.0367607	-0.873067			0.560601		-0.51465	-0.0367607	-0.813331	0.859282	1.8748
Q4D3P8	0.333231	-0.228	-0.859385	-0.999692	-0.508615	-0.438462	0.473538	2.01692	-0.228	-0.228	2.15723	0.192923	-1.91169	0.754154	-0.578769	0.0526154
Q4D7L4	0.126992	0.404064	0.58878	-0.427154	0.219349	0.58878	1.14292	0.404064	0.0346341	0.311707	-0.519511	1.14292	-2.92081	0.496422	-1.72016	0.126992
Q4D623	0.00740781	0.481508	0.600033	-0.348167	-0.229642	-0.585217	1.90381	-0.348167	-0.585217	0.600033	-1.05932	1.42971	-1.41489	1.66676	-1.41489	-0.703742
Q4D6Y2	0.475339	0.0566919	0.545114	0.545114	0.266016	0.196241	1.24286	0.545114	-0.850378	0.545114	-0.641054	1.24286	-1.897	0.475339	-2.52497	-0.222407
Q4D1F0	-0.218218	0.981981	0.981981	0.872872	0.763763	-0.872872	0.872872	0.654654	-1.41842	-0.218218	-1.85485	1.09109	-1.85485	0.327327	0.436436	-0.545545
Q4D976	0.00717829	0.236883	0.236883	-1.60076	-0.222527	0.00717829	1.38541	0.811146	-0.452232	1.1557	-1.2562	1.50026	-1.60076	1.27056	-0.911642	-0.567085
Q4D2Y5	0.211534	0.128984	0.128984	-0.531415	0.0464343	-0.201215	1.36723	1.69743	-0.779065	0.789384	0.294084	0.624284	-2.18241	0.706834	-1.93476	-0.366315
Q4D625	-0.093414	0.481442	0.711384	0.596413	-0.208385	0.481442	0.941326	1.8611	-1.12815	0.251499	-0.438327	0.941326	-2.50781	-0.438327	-1.12815	-0.323356
Q4D1F1	0.267523	0.119924	0.857918	-1.06087	-0.0276748	-0.470471	0.710319	-1.20846	-1.35606	1.44831	-0.322872	1.00552	0.267523	2.03871	-1.20846	-1.06087
Q4D5K0	0.166912	0.562554	0.661465	1.05711	-0.327641	-0.0309096	1.25493	0.463644	-1.21784	0.364733	0.463644	0.958197	-2.40476	0.463644	-1.71239	-0.723284
Q4DA63	0.0703989	0.392222	0.714046	0.714046	-0.251425	-0.412336	1.84043	0.874958	-2.18237	-0.0905129	0.392222	0.714046	0.0703989	-0.251425	-2.18237	-0.412336
Q4D7L6	0.0356915	0.178458	0.606756	0.0356915	0.749522	0.892288	1.03505	1.17782	-2.67686	-0.535373	-0.535373	0.749522	-1.82027	0.0356915	0.321224	-0.249841
Q4D8E2	-0.762729	0.528043	-0.293357	-1.2321	-1.34944	0.0586715	-0.293357	1.2321	0.176014	-0.0586715	2.99224	0.0586715	-0.997415	-0.293357	0.0586715	0.176014
Q4D2Y6	0.364125	0.364125	0.549078	-0.838066	-0.190732	0.0866965	1.10394	1.56632	-0.190732	0.456602	0.456602	0.73403	-2.87254	-0.00577977	-1.30045	-0.283209
Q4D5K1	0.24607	0.24607	0.35856	-0.541355	0.0210917	-0.0913976	1.37096	0.808517	-2.34118	0.35856	0.696028	0.696028	-2.11621	0.808517	-0.991312	0.471049
Q4D247	0.641776	-0.0207025	0.531363	-0.0207025	0.200124	-0.462355	1.41467	0.973016	-0.904007	1.19384	-0.462355	1.08343	-2.22896	0.310537	-1.78731	-0.462355
Q4D2Y7	0.46125	0.932314	0.618271	0.775293	-0.00981383	-0.166835	1.24636	1.5604	-0.166835	-0.951942	-1.10896	0.775293	-2.36513	-0.79492	-0.951942	0.147207
Q4D5K2	-0.0745075	0.720239	0.985155	1.11761	-0.471881	0.0579503	1.25007	0.720239	-0.869254	-0.0745075	-0.869254	1.11761	-2.06137	0.455324	-1.92892	-0.0745075
Q4DCK0	0.215911	0.906825	-0.198638	-0.751369	-0.060455	0.0777279	0.492276	1.87411	-1.16592	-0.336821	2.15047	0.354094	-1.16592	-0.336821	-0.336821	-1.71865
Q4DBT2	0.574948	0.574948	0.491319	-0.512226	-0.0104536	0.324061	0.574948	0.658577	-0.846741	0.324061	1.74575	0.909463	-2.51932	-0.0940824	-1.5994	-0.595855
Q4D248	0.517477	-0.129369	0.905585	-0.258738	0	0.129369	1.29369	1.16432	-1.55243	0.776215	-0.905585	0.905585	-2.06991	0.646846	-1.55243	0.129369
Q4DA80	0.524	0.524	0.213482	0.67926	0.213482	0.834519	-0.252296	1.3003	-0.718074	-0.407556	1.3003	0.368741	-2.89171	0.0582223	-0.718074	-1.02859
Q4D4I9	-0.372104	-0.372104	0.124035	0.124035	-1.36438	-0.702863	2.77011	0.289414	-1.03362	-0.0413449	-1.03362	0.620174	-0.0413449	1.44707	0.454794	-0.868243
Q4D1F7	0.768557	0.453251	-0.0197066	-0.177359	0.768557	1.08386	0.610904	1.08386	0.295599	0.137946	-1.28093	0.610904	-2.54215	-0.335012	-1.75389	0.295599
Q4D0K7	0.303637	-0.529196	0.442442	-0.945612	0.026026	-0.112779	1.9693	0.720053	-1.08442	0.720053	-1.36203	1.41408	-1.63964	1.13647	-0.668001	-0.39039
Q4DCK1	0.447045	-0.796906	-0.174931	-1.72987	-0.796906	-0.796906	0.447045	1.69099	0.913526	0.602538	0.291551	0.447045	-1.57437	-0.641412	1.84649	-0.174931
Q4D8F5	-0.152278	-0.152278	-0.00895754	-0.725561	-0.152278	0.134363	2.14085	0.994287	-2.30209	0.277684	-0.725561	1.42425	0.134363	0.707646	-0.58224	-1.0122
Q4D3S1	0.580668	0.104223	0.461557	1.05711	-0.0148889	0.342445	0.580668	0.818891	-0.848669	0.223334	-1.08689	1.05711	-2.99268	0.342445	-0.967781	0.342445
Q4D249	0.282386	0.0601807	-0.0138878	-0.680505	-0.532367	-0.236093	0.800866	1.02307	1.09714	0.282386	1.68969	0.504592	-2.23594	0.430523	-1.8656	-0.606436
Q4D7M4	-0.251754	-0.755263	0.251754	-0.923099	-0.419591	-0.587427	2.26579	0.923099	-0.923099	-0.251754	-0.251754	0.587427	-1.93012	0.923099	1.42661	-0.0839181
Q4D2Y9	0	0.360668	0	0.721336	0.180334	0.90167	0.541002	1.082	-0.180334	-0.721336	0.90167	0.721336	-0.90167	-0.90167	-3.06568	0.360668
Q4D4J8	0.186097	0.186097	1.11658	0.930484	0	0	1.20963	0.837436	-0.837436	0.279145	-0.279145	0.744387	-2.51231	0.279145	-1.95402	-0.186097
Q4D6Z4	0.110252	0.417042	0.0335551	-0.503327	-0.656721	0.0335551	0.800529	2.33448	0.647134	-0.11984	0.570437	0.340345	-2.65085	0.110252	-0.886813	-0.580024
Q4DCK2	0.130189	0.520756	-0.260378	0.911322	0.650945	0.390567	1.43208	0.650945	-1.82264	0.260378	-1.04151	1.30189	-1.82264	0.390567	-1.43208	-0.260378
Q4DA83	0.553158	0.553158	0.35427	-0.640172	0.254826	0.254826	1.5476	1.05038	-0.640172	0.254826	-0.441283	0.950934	-2.03239	0.752046	-2.13183	-0.640172
Q4D251	0.758402	0.608594	1.05802	-0.140445	0.608594	-0.140445	1.35763	1.20782	-1.93814	-0.44006	0.00936298	0.758402	-2.08795	0.00936298	-0.889483	-0.739676
Q4D1F9	-0.121235	0.740879	0.956408	1.17194	0.0942937	0.0942937	1.17194	0.525351	-1.52217	0.525351	-0.76782	1.17194	-1.84546	-0.0134705	-1.84546	-0.336763
Q4D679	-0.731709	-0.598671	0.066519	-0.864747	-0.332595	-1.13082	0.066519	-0.199557	0.598671	-0.997785	0.332595	0.598671	0.199557	0.731709	3.12639	-0.864747
Q4D708	0.410188	0.534018	0.410188	-0.332794	-0.208964	0.410188	2.14381	0.038697	-1.19961	0.534018	-1.69493	0.905509	-1.5711	0.905509	-1.32344	0.038697
Q4D5K7	0.271851	0.679628	0.951479	-0.407777	-0.543702	-0.135926	1.63111	0.951479	-0.679628	0.815553	-1.0874	0.271851	-2.17481	0.815553	-1.63111	0.271851
Q4DA84	0.555712	0.651318	0.364499	-0.0179262	-0.0179262	-0.304745	1.60738	1.03374	-0.591564	0.173286	-1.0696	0.842531	-2.5993	0.938137	-1.1652	-0.400352
Q4DCK3	-0.504683	0.662776	-0.212818	-1.96401	-0.699259	-0.796548	0.176335	1.92752	1.24651	0.565488	0.370911	-0.504683	-1.28299	-0.0182415	1.53837	-0.504683
Q4D7M6	0.0813848	-0.124219	-0.261288	-1.0837	-0.603961	-0.535426	0.835265	1.65768	0.835265	-0.0556843	2.00035	0.561127	-1.97465	0.149919	-0.192754	-1.28931
Q4D3S5	0.133011	0.473518	0.643772	-0.12237	-0.12237	0.0478839	1.75042	0.218138	-1.05877	0.814026	-0.037243	1.06941	-1.99516	0.814026	-2.08029	-0.548004
Q4DCK6	0.301487	0.506754	0.40412	0.0962191	0.198853	-0.00641461	1.01992	0.198853	-1.44329	0.198853	2.14889	0.917289	-1.95646	-0.416949	-1.54592	-0.622217
Q4DAZ6	-0.0613524	0.756679	0.429467	0.920286	-0.0613524	-0.0613524	1.2475	1.08389	-1.53381	-1.04299	-0.552171	0.756679	-2.51545	0.102254	0.920286	-0.388565
Q4DE31	0.222222	-0.111111	0.777778	0	-0.222222	-0.333333	0.333333	1.44444	-1.11111	-0.111111	0.444444	0.222222	-3.22222	0.222222	0.777778	0.666667
Q4D5K8	-0.457062	-0.457062	0.286632	-1.44866	-0.333113	0.782429	0.162683	0.534531	2.14587	0.65848	-0.209164	0.162683	-1.69655	-0.704961	1.65007	-1.07681
Q4DA85	0.226721	-0.643887	0.662024	-1.22429	-0.643887	-0.498785	2.11304	1.38753	-0.353684	0.0816194	-1.22429	1.09733	0.516923	0.662024	-1.6596	-0.498785
Q4DEV1	0.677672	0.886186	0.156386	0.677672	0.156386	0.573415	0.990443	-0.0521286	-0.781929	0.781929	-0.990443	1.19896	-2.24153	0.469157	-1.92876	-0.573415
Q4DCK7	-0.717219	0.200821	0.353828	-1.32925	0.0478146	-0.105192	2.64893	0.506835	-1.17624	-0.105192	-0.564212	1.42488	-0.564212	0.965855	-0.870226	-0.717219
Q4DIP9	-0.0285017	0.579535	0.883553	-1.09257	-0.636538	0.275517	1.49159	1.49159	-0.484529	-0.33252	-0.33252	0.731544	-2.46065	1.03556	-0.636538	-0.484529
Q4DB19	0.257447	0.104886	0.104886	-0.352797	0.104886	-0.657919	2.54586	1.02025	-1.1156	0.715129	-0.657919	0.86769	-1.87841	0.257447	-1.1156	-0.200236
Q4DBU2	0.381169	0.587905	0.587905	0.174433	0.381169	0.277801	1.51822	0.0710654	-1.58282	0.484537	0.174433	1.20811	-2.09966	0.277801	-1.89292	-0.549142
Q4DIQ0	0.321807	0	1.12633	-0.482711	0.321807	0.482711	1.12633	1.12633	-1.12633	-0.321807	-0.160904	1.12633	-2.57446	0.804518	-0.965422	-0.804518
Q4DE40	0.154987	0.509242	0.154987	-0.553524	0.273072	-0.0811836	1.21775	1.57201	-2.3248	0.273072	0.273072	1.21775	-1.97055	0.154987	-0.317354	-0.553524
Q4DJM7	0.728136	-0.13484	-0.026968	-0.782072	-0.350584	-0.242712	1.80686	1.15962	-0.6742	0.188776	-0.13484	1.2675	-2.40015	0.94388	-1.10569	-0.242712
Q4DPU2	0.599738	0.486846	0.486846	0.261062	0.373954	0.599738	1.1642	0.599738	-0.980748	0.486846	-0.416289	0.938413	-1.6581	0.148171	-2.78702	-0.303397
Q4DCN0	1.18803	0.182321	-0.241135	0.870438		1.39976	-1.88203			-0.399931		-1.03512		-0.0823387
Q4DG69	0.101404	-0.202808	0.811232	-0.912636	-0.202808	-0.304212	1.82527	0.608424	-0.709828	1.01404	-1.41966	1.31825	-1.72387	1.11544	-1.01404	-0.304212
Q4DFN3	0.67146	0.67146	0.67146	0.987441	-0.750455	0.118493	0.908445	1.22443	-1.38242	0.276483	0.197488	0.750455	-2.09337	-0.118493	-1.93538	-0.197488
Q4DL38	0.0990107	-0.189021	0.675073	0.0990107	-0.333036	-0.333036	1.8272	0.675073	-0.621067	0.963105	-1.19713	1.39515	-1.77319	0.675073	-1.77319	-0.189021
Q4DHI9	-0.542088	0.439807	1.0944	0.439807	0.276158	0.767105	0.767105	1.0944	-1.68763	0.439807	-0.378439	1.4217	-1.68763	0.112509	-1.68763	-0.869386
Q4DM71	0.257143	0.485714	0.714286	-0.2	-0.0857143	-0.2	1.51429	0.485714	-1.45714	0.714286	-0.657143	1.4	-2.48571	0.6	-0.0857143	-1
Q4DIQ4	0.395905	0.671317	1.08444	-0.568038	-0.0172133	-0.154919	1.63526	1.49755	-1.66969	-0.568038	-0.84345	1.35985	-1.66969	-0.292625	-0.568038	-0.292625
Q4DQN6	-0.636645	0.220148	-0.827044	-0.827044	-0.160649	-1.01744	-0.255848	2.21933	1.07694	-1.30304	2.12413	-0.541446	-0.351047	-0.351047	0.410547	0.220148
Q4DL39	-0.283524	-0.58595	0.623753	-0.888375	0.170114	-0.737162	1.98467	0.47254	-1.79565	0.47254	-0.737162	1.68224	-0.58595	0.47254	0.926178	-1.1908
Q4DNC9	0.479545	-0.533833	0.624313	0.479545	0.479545	0.0452401	1.63769	0.190008	-0.823369	0.334777	-0.389065	0.913849	-2.99489	0.479545	-0.968137	0.0452401
Q4DE57	0.720948	0.15131	0.293719	-0.275918	-0.275918	0.293719	1.00577	1.43299	-2.41206	0.720948	-0.275918	1.00577	-2.12724	-0.275918	0.15131	-0.133509
Q4DM72	-0.813123	0.271041	0.425922	-0.0387202	0.735683	0.11616	0.890564	1.51009	-0.968004	-0.813123	-2.67169	1.04544	-0.968004	0.11616	0.580802	0.580802
Q4DPE2	0.528516	0.31711	0.387579	0.0352344	-0.105703	-0.387579	1.93789	0.31711	-1.30367	0.880861	-0.880861	1.16274	-1.79696	0.880861	-1.65602	-0.31711
Q4DPU6	0.650205	0.17299	0.745648	0.459319	0.268433	-0.0178955	1.50919	0.650205	-1.73587	0.650205	-1.64042	1.12742	-1.64042	0.554762	-1.06777	-0.685996
Q4DND0	1.18246	0.0472984	1.18246	0.299556	-0.0788306	0.173427	1.18246	0.804072	-1.21399	0.299556	-0.961734	0.551814	-2.34915	0.677943	-1.46625	-0.331089
Q4DL41	0.758674	0.124558	1.03044	0.577498	0.215146	-0.0566175	1.48338	0.577498	-1.59661	0.48691	-1.14367	1.39279	-1.41544	-0.418969	-1.77779	-0.237793
Q4DM73	0.32316	0.112117	0.639724	-0.626534	0.217638	0.112117	1.90598	0.956289	-1.78727	0.850767	-1.68175	1.16733	-1.04862	0.32316	-0.521013	-0.943099
Q4DCN7	-0.459348	-0.0270204	0.837634	0.117089	-0.0270204	-0.315239	1.70229	0.405307	-2.33277	0.261198	0.261198	1.55818	-1.61222	0.261198	0.405307	-1.03578
Q4DIQ6	-0.893184	0.41591	0.525001	0.306819	0.41591	0.306819	1.07046	0.852275	-1.32955	-1.00228	-0.456819	1.07046	-2.74773	0.634093	0.634093	0.197728
Q4DFN6	-0.425561	-0.129519	-0.27754	-1.01765	-0.647593	-1.31369	0.388556	1.27668	-1.09166	-0.27754	2.68289	0.240535	-1.01765	0.462567	0.980641	0.166524
Q4DPU7	0.958625	0.471705	0.471705	-0.136946	0.106514	0.471705	1.32382	0.836895	-1.35425	0.593435	-0.623867	1.20209	-2.44982	-0.0152163	-1.23252	-0.623867
Q4DHJ4	0.537178	-0.0137738	0.537178	-0.674916	-0.0137738	0.206607	1.30851	0.537178	-1.55644	0.316797	0.206607	1.30851	-2.87872	0.537178	-0.234154	-0.123964
Q4DND1	0.2	0.428571	0.2	-0.485714	-0.485714	-0.257143	1	1.22857	-0.0285714	0.885714	-0.371429	1.22857	-1.4	1	-2.65714	-0.485714
Q4DCN9	0.222939	0.579641	0.936344	0.104038	0.460741	0.222939	1.76865	0.460741	-1.91728	0.34184	-1.20387	0.817443	-2.03618	0.460741	-0.847168	-0.371565
Q4DQP2	-0.362915	0.604858	0.282267	0.282267	-0.362915	-0.362915	0.766154	1.41134	-1.97587	-0.685506	0.604858	0.92745	-1.81458	-0.685506	1.73393	-0.362915
Q4DFN7	1.53394	-0.0305566	-0.519462	-0.910587	-0.3239	-0.3239	0.458349	1.63172	-0.617244	0.165006	1.14282	0.751693	-2.67065	-0.226119	-0.0305566	-0.0305566
Q4DPE6	-0.313585	0.217098	0.024122	1.08549	1.51968	1.23022	-0.699537			-1.37495		-0.12061		-1.56793
Q4DJW2	-0.614779	0.409852	-0.102463	-0.717242	-0.717242	0	0.512316	1.74187	-1.02463	0.409852	2.15173	0	-2.25419	0.409852	-0.102463	-0.102463
Q4DLD9	-0.102383	-1.03846	-0.726432	-0.726432	-0.57042	-0.102383	0.365654	-0.258395	0.287647	-0.336401	2.08179	0.0536292	-1.5845	-0.180389	2.47182	0.365654
Q4DMA4	0.836832	0.588882	0.340932	0.836832	0.216957	0.464907	0.464907	0.588882	-1.02279	0.836832	-0.154969	1.08478	-2.38652	0.0929814	-2.0146	-0.774845
Q4DND3	0.324288	0.520084	0.520084	0.0305932	-0.165203	-0.263102	1.69486	0.520084	-1.04629	0.520084	-0.654695	1.40117	-2.41686	0.324288	-1.53578	0.22639
Q4DQP3	0.5322	0.0760286	0.5322	-0.228086	0.380143	-0.0760286	1.90071	0.0760286	-1.90071	-0.0760286	-0.0760286	1.14043	-1.44454	0.988372	-1.90071	0.0760286
Q4DJW4	-0.762554	0.672842	0.493417	-1.65968	1.21112	-0.58313	0.852266	0.493417	-0.941979	-0.0448561	-0.403705	1.39054	-1.65968	1.74939	-0.58313	-0.224281
Q4DPV0	0.624257	-0.387198	0.624257	-1.77795	-0.134334	0.497825	1.63571	0.244962	-0.260766	0.244962	-0.640061	1.63571	-1.90438	1.00355	-0.513629	-0.892925
Q4DEW1	-0.619988	-0.502594	-0.3852	-0.678685	-0.267806	-0.209108	0.201771	0.260468	-0.267806	-0.209108	0.730045	0.143074	-1.44175	-0.0917143	3.43011	-0.0917143
Q4DFP0	-0.103135	0.630272	0.538596	-0.378163	0.171892	-0.469839	1.45535	1.08865	0.0802164	0.0802164	0.263568	0.905299	-2.39503	0.263568	-2.21168	0.0802164
Q4DGA0	0.725901	0.919474	1.11305	1.30662	0.725901	0.725901	-1.01626	0.338754	-1.98413	-0.241967	-0.241967	0.532327	-2.1777	-0.0483934	-0.629114	-0.0483934
Q4DEW2	0.448336	0.448336	0.0896672	-0.986339	0	-0.717337	1.34501	0.986339	-0.986339	-0.986339	1.70368	0.358669	-2.24168	0.538003	-0.717337	0.717337
Q4DHK1	0.239294	-0.211142	0.914949	0.464512	0.126685	-0.211142	1.47799	1.14017	-0.661578	0.239294	-0.886796	1.25278	-1.78767	0.80234	-1.90028	-0.999405
Q4DMD3	-0.236596	1.02525	0.814943	-0.0262885	-0.236596	-0.657212	1.02525	2.07679	-1.70875	-0.446904	-1.28814	-0.0262885	-1.70875	0.394327	0.604635	0.394327
Q4DIS4	1.11157	0.541533	-0.256515	0.199512	-0.0285017	-0.0285017	1.90961	0.427526	-1.6246	0.883553	-1.39658	1.11157	-1.7386	0.199512	-0.598536	-0.712543
Q4DI66	-0.653185	0.179863	-0.350259	-0.577454	-0.350259	-0.653185	-0.198796	0.785716	1.39157	-1.33477	2.83047	-0.274527	-0.728917	-1.03184	0.407058	0.558521
Q4DLE4	0.298864	0.506769	0.229562	-0.394154	-0.116947	-0.186248	1.26909	0.229562	0.922579	0.783976	-1.29508	0.922579	-1.64159	1.19979	-2.3346	-0.394154
Q4DEW3	0.581891	0.495685	0.581891	-0.366376	-0.452582	-0.366376	1.61636	0.668097	-0.797406	0.668097	0.237067	1.18533	-2.0905	0.668097	-1.91809	-0.7112
Q4DHK6	-0.410218	0.218201	-0.130921	-0.898989	-0.689516	-0.200745	0.497499	0.288026	0.567323	0.35785	-1.10846	0.706972	-1.66706	0.916445	2.66206	-1.10846
Q4DPV3	-0.663561	-0.309662	-0.752036	-1.10593	-0.309662	-0.309662	0.398137	1.81373	1.28288	-0.132712	1.28288	0.309662	-1.99068	-0.663561	1.45983	-0.309662
Q4DMD4	0.149366	0.333201	0.333201	-1.50515	-0.861727	-0.126387	0.976624	1.25238	-0.494057	-0.0344691	0.241284	0.884707	-2.70008	0.976624	0.884707	-0.310222
Q4DCP6	0.794511	0.294032	0.694415	-0.606831	0.193936	0.294032	1.79547	0.694415	-1.90808	0.394127	-1.80798	0.994702	-1.4076	0.394127	-0.606831	-0.206448
Q4DFP2	0.524753	0.524753	0.198693	0.198693	-0.208882	-0.127367	1.58445	0.524753	-1.51312	0.769298	-0.371912	1.01384	-1.9207	1.09536	-1.83918	-0.453427
Q4DIS5	0.217638	0.217638	0.428681	0.217638	-0.204448	0.0065951	1.58942	0.32316	-1.25966	1.06181	-1.15414	1.4839	-1.99831	0.745246	-1.47071	-0.204448
Q4DI67	-0.6188	-0.380227	0.931928	-0.380227	0.0969205	-0.857374	0.812641	0.693354	-1.69238	-0.380227	2.72123	0.335494	-1.33452	0.0969205	0.335494	-0.380227
Q4DNL8	0.705897	0.98477	-0.409595	-1.24621	-0.827904	0.00871478	1.96083	0.00871478	-0.827904	0.566461	-1.9434	0.98477	-0.967341	0.98477	0.566461	-0.549031
Q4DPV4	-0.216697	-0.350049	0.316711	-0.883456	0.583414	0.850118	1.38353	1.25017	-0.616752	0.316711	-1.01681	0.850118	-1.81692	0.98347	-1.95027	0.316711
Q4DHK7	-0.254674	-0.605193	-0.561378	-0.561378	-0.298489	0.00821529	0.490179	1.41029	1.49792	-0.254674	2.06752	0.13966	-1.70057	0.271105	-1.74438	0.0958451
Q4DCP7	0.634069	0.162204	0.0442374	0.162204	-0.427628	-0.073729	1.69577	0.870002	-0.899494	1.10593	-0.545595	1.10593	-2.43306	0.162204	-1.48933	-0.073729
Q4DMD6	-0.0366864	0.550297	0.697042	-0.330178	-0.0366864	-0.330178	1.13728	1.13728	-0.62367	0.110059	0.550297	1.13728	-3.11835	0.256805	-0.62367	-0.476924
Q4DFR3	0.397505	0.755819	0.0391906	0.666241	-0.408702	0.755819	0.934977	1.29329	-0.319124	0.397505	-0.408702	0.487084	-2.28985	0.576662	-2.20027	-0.677438
Q4DDF6	-0.383346	-0.119538	-0.581202	-0.251442	-0.317394	-0.383346	-0.251442	2.25474	0.803791	-1.37263	1.99093	0.0783181	-1.76834	-0.18549	-0.119538	0.605934
Q4DEW5	0.34536	0.182838	0.182838	0.101577	-0.223468	-0.223468	0.914189	-0.0609459	-1.68617	0.507883	-1.1986	0.832927	-1.76743	0.264099	2.45815	-0.629774
Q4DPW0	-0.112889	-0.564443	0.0161269	-0.62895	0.0806347	-0.886981	0.725712	0.20965	0.20965	0.0161269	3.30602	0.532189	-1.20952	-0.435427	-0.306412	-0.951489
Q4DHK8	-0.16188	-1.24108	-0.665506	-1.52887	-0.737453	-0.737453	0.05396	1.78068	1.63679	-0.665506	0.773426	-0.233827	1.349	-0.37772	1.20511	-0.449666
Q4DE67	0.180728	0.296394	-0.0506039	-0.397602	0.0650621	0.180728	0.99039	1.45305	-0.513268	0.41206	-0.7446	1.10606	-2.71092	1.22172	-1.20726	-0.281936
Q4DMD8	0.0389762	0.39533	0.573507	-0.673731	0.0389762	0.0389762	1.55348	0.39533	-1.38644	0.573507	-0.584643	1.01895	-2.63368	0.929861	0.573507	-0.851908
Q4DQQ0	-0.717899	-0.670039	-0.28716	-0.861479	-0.861479	-0.57432	0.14358	0.33502	0.957199	-0.19144		-0.19144	3.15876	-0.04786		-0.19144
Q4DGA5	-0.386695	-1.16008	0.483368	-0.773389	-0.193347	-0.386695	0	3.09356	-0.290021	-0.966736	1.54678	0.193347	-0.580042	-0.0966736	-0.290021	-0.193347
Q4DEW7	-0.32619	0.191323	-1.03189	-0.749611	-0.46733	-0.32619	-0.702564	1.1793	1.885	-1.17303		-0.18505	-1.17303	-0.138004	1.2734	1.74386
Q4DNQ4	0.788469	0.672731	0.209776	0.325515	0.209776	0.441253	1.25142	0.209776	-2.105	1.13569	-0.831871	1.25142	-1.29483	0.209776	-0.94761	-1.5263
Q4DPW1	0.624308	0.812778	0.341602	0.530072	-0.412279	0.153132	1.37819	0.624308	-0.977689	-0.129573	-1.63733	1.09548	-1.73157	0.907013	-1.82581	0.247367
Q4DJX1	0.0312348	0.0312348	0.156174	1.03075	-0.0937043	-0.0937043	1.40556	1.15569	-1.09322	0.406052	-0.0937043	0.530991	-2.9673	0.406052	-0.968277	0.156174
Q4DPG1	0.593736	0.593736	0.37535	-1.37173	-0.279806	-0.279806	1.68566	1.1397	-0.607385	0.921314	-1.04416	0.812121	-1.69931	0.921314	-1.48093	-0.279806
Q4DDF9	0.344414	0.776619	0.344414	0.884671	0.452465	0.0202596	0.992722	1.10077	-0.628049	0.236362	-0.844152	0.344414	-2.57297	0.776619	-1.81661	-0.411946
Q4DI77	0.139931	-0.462847	-0.548959	-1.32396	-0.118403	-0.376736	0.398264	1.60382	-0.118403	-0.462847	1.94826	-0.462847	0.570486	-0.548959	1.60382	-1.84063
Q4DEW9	0.594028	0.0349428	0.873571	-0.943456	0.174714	-1.223	1.7122	-0.104828	-1.50254	1.01334	-0.803685	1.29288	-1.50254	1.15311	-0.524142	-0.2446
Q4DLF4	0.0828856	-0.97805	0.613353	-1.11067	-1.24328	0.480736	1.67429	1.40905	-1.90637	-0.0497313	-0.0497313	1.14382	-1.11067	0.348119	0.74597	-0.0497313
Q4DJX5	-0.213741	0.926212	0.498729	-0.071247	0.498729	0.213741	0.641223	1.35369	-1.35369	0.641223	0.783718	0.356235	-1.35369	0.356235	-2.63614	-0.641223
Q4DQQ2	0.388289	0.0117663	0.0117663	-0.176495	-0.270626	-0.0823643	-0.741279	2.74156	-0.0823643	-1.58846	1.70612	-0.741279	-0.364756	-1.21193	0.200028	0.200028
Q4DEX0	0.600593	0.68957	0.600593	-0.467128	0.0667326	-0.111221	1.66832	0.244686	-1.62383	1.13445	-1.62383	1.22343	-1.7128	0.333663	-0.734059	-0.289175
Q4DNQ7	-0.0169216	-0.0169216	0.344073	-0.648662	-0.82916	-0.197419	1.24656	0.885565	1.33681	-0.0169216	-0.82916	0.795317	-2.72438	-0.0169216	1.24656	-0.558414
Q4DLF5	0.203134	0.203134	0.564261	-0.338556	-0.609402	0.112852	1.28651	0.925388	-0.609402	0.564261	-0.699683	1.46708	-2.32475	1.10595	-1.6025	-0.248275
Q4DQ49	-0.242313	-0.36347	0.36347	-2.05966	0.484626	0.121157	1.81735	-0.605783	-0.484626	0.484626	-0.36347	1.57503	-1.69619	1.09041	0.36347	-0.484626
Q4DJX6	0.420589	-0.540758	0.180253	-1.02143	0.420589	0.180253	-0.300421	3.30463	-0.781094	-1.26177	0.420589	0.180253	-0.300421	-0.300421	0.180253	-0.781094
Q4DQQ3	-0.274331	0.936508	1.23922	-0.274331	0.482443	-0.425685	1.23922	1.23922	-0.87975	-0.87975	-0.87975	1.23922	-2.3933	0.331089	-0.274331	-0.425685
Q4DI79	0.665712	0.04824	0.82008	-1.1867	0.04824	0.04824	0.665712	2.20939	-0.569232	0.202608	-1.49544	1.28318	-1.64981	-0.260496	-1.03234	0.202608
Q4DGC5	0.482523	0.289514	0.482523	1.15806	-0.289514	0	0.0965047	1.64058	-0.289514	0.193009	0	0.675533	-3.08815	-0.289514	-1.06155	0
Q4DCS1	1.23066	0.34141	0.0873374	-0.928952	-0.293771	-0.166735	1.73881	-0.166735	-0.801916	1.23066	-0.801916	1.3577	-1.56413	0.595482	-1.69117	-0.166735
Q4DQ83	0.867688	0.649058	0.102483	-0.444092	0.321113	0.321113	0.977003	0.539743	-1.42793	0.539743	-0.881352	1.41426	-2.41176	0.977003	-0.990667	-0.553407
Q4DPG6	-0.189843	-0.294584	-0.0851019	-1.13251	-0.189843	-0.504065	2.32394	-0.294584	-1.76096	0.543343	0.0196389	1.48601	-1.13251	1.17179	0.543343	-0.504065
Q4DFR8	1.47629	0.987588	-0.641423	-0.15272	0.173082	0.173082	0.661785	1.80209	-0.804324	0.0101813	-0.804324	0.824686	-2.43333	-0.315621	-0.804324	-0.15272
Q4DDG4	0.702764	-0.574989	0.447214	0.191663	-0.0638877	0.191663	0.958315	1.21387	-0.0638877	-0.0638877	0.447214	0.958315	-2.36384	-0.0638877	-2.36384	0.447214
Q4DNR0	-0.674527	0.00566829	0.345766	0.515815	-0.419454	0.940937	0.345766	2.38635	-0.249405	-0.844576		0.0906927	-2.28999	-0.419454	-0.589502	0.855912
Q4DEX4	0.736287	0.346846	0.638927	1.41781	0.541567	0.541567	0.833647	1.02837	-0.918838	-0.0425951	-1.21092	0.346846	-2.57396	-0.0425951	-1.11356	-0.529397
Q4DLF9	0.0708591	0.475768	0.0708591	-0.576995	-0.33405	0.0708591	1.93344	0.55675	-0.496013	0.799695	-1.46779	1.12362	-2.03467	1.2046	-1.14387	-0.253068
Q4DQQ5	0.0514118	-0.908275	-0.291333	-0.634079	-0.634079	-0.291333	0.257059	2.65628	0.462706	-0.359883	1.69659	-0.154235	-1.79941	0.394157	-0.634079	0.18851
Q4DPG7	0.350468	-0.229617	0.157106	-0.906382	-0.326297	0.157106	1.80068	1.12391	-1.09974	0.157106	-1.77651	1.41396	-1.58315	0.930552	-0.61634	0.447148
Q4DFR9	0.843659	0.241813	0.0698571	-1.04786	-0.274055	-0.188077	2.04735	0.671703	-1.30579	0.929637	-0.531989	1.01562	-1.6497	0.929637	-1.30579	-0.446011
Q4DNR1	0.672842	0.0747602	-0.702746	-0.822362	-1.48025	-1.24102	-0.463513	1.74939	0.553226	-0.642938	2.22785	0.254185	-0.0448561	-0.941979	0.852266	-0.0448561
Q4DHL9	0.994278	0.858309	0.4504	-0.637358	0.17846	0.31443	1.13025	0.586369	-0.773328	0.17846	-0.773328	1.40219	-2.26899	0.586369	-1.72512	-0.501388
Q4DQQ6	0.947943	-0.315981	0.315981	-0.631962	-0.552967	-0.789953	-0.710957	0.710957	-0.157991	-1.57991	1.50091	0.236986	-1.42191	-0.394976	2.29086	0.552967
Q4DJY0	0.238441	0.517591	0.703691	0.703691	0.331491	0.424541	1.35504	0.238441	-1.25036	0.703691	-0.599009	1.07589	-2.08781	0.331491	-1.99476	-0.692059
Q4DNR3	0.346684	-0.435577	-0.435577	-0.862265	0.488913	-0.222233	-0.79115	2.05343	2.05343	-1.00449	0.844486	-0.79115	-0.435577	-0.862265	1.05783	-1.00449
Q4DDG6	0.816301	0.816301	1.04345	-0.432995	0.702729	0.134867	1.49774	0.816301	-1.11443	0.248439	-1.00086	0.702729	-2.25015	0.0212948	-1.228	-0.773712
Q4DLN2	0.168616	0.682494	0.425555	-0.0883228	0.0401467	-0.345262	1.71025	-0.0883228	-1.62996	0.554025	-0.602201	1.32484	-2.40077	0.939433	0.0401467	-0.73067
Q4DQQ7	0.770154	0.490098	0.35007	0.070014	0.35007	0.070014	1.75035	0.070014	-0.770154	0.35007	-1.61032	1.19024	-2.31046	0.770154	-0.770154	-0.770154
Q4DMM3	0.318564	0.755451	0.318564	0.464193	0.172935	0.172935	1.33797	1.4836	-0.70084	0.0273055	-1.42899	1.33797	-2.15713	-0.118324	-0.992099	-0.992099
Q4DGG5	-0.394514	-0.745192	-0.438348	0.219174	-0.526018	0	-0.832862	2.36708	1.40271	-1.13971		-0.613688	1.18354	-1.05204		0.569853
Q4DIV4	0.656437	0.568177	0.744698	1.00948	0.126874	0.215135	1.00948	0.568177	-1.7266	0.391656	-1.63834	1.00948	-2.1679	0.126874	-0.843991	-0.0496465
Q4DI85	-0.668943	0.42881	0.29159	-0.531724	0.703248	-0.668943	0.840467	2.07544	-0.806162	-0.806162	0.42881	1.66378	-2.04113	-0.394505	0.154371	-0.668943
Q4DEX7	-0.618045	0.0592646	-0.0761973	-1.8372	0.194727	0.0592646	2.36212	-0.0761973	-0.618045	0.46565	-1.15989	1.41388	-0.888969	1.27842	-0.482583	-0.0761973
Q4DE78	0.248612	0.722159	0.438031	0.248612	0.248612	0.0591934	1.47983	0.343322	-2.02441	0.438031	-0.793191	1.101	-2.40325	0.438031	0.248612	-0.793191
Q4DIV5	0.725889	0.480518	0.316938	0.480518	-0.419176	0.0715666	0.97126	1.05305	-1.64603	0.88947	0.80768	0.88947	-1.97319	-0.0920142	-1.80961	-0.746337
Q4DDH8	0.354868	-0.719327	-0.258958	-2.40735	0.201412	-0.105501	1.58252	1.58252	-0.412414	0.508325	-1.1797	1.42906	0.201412	0.0479552	-0.719327	-0.105501
Q4DQR3	-0.412614	-0.131685	0.99203	-1.81726	0.00877903	-0.412614	2.11575	0.149243	-0.974472	-0.131685	-0.412614	1.55389	-1.39587	1.13249	-0.27215	0.00877903
Q4DHQ4	-0.0182957	0.176859	0.567168	-1.09165	-0.408605	0.176859	2.32356	0.372013	-0.896491	0.274436	-1.09165	1.54294	-1.57953	0.957477	-0.701337	-0.60376
Q4DMM6	-0.0601798	0.421259	0.0361079	-0.734194	0.132396	0.0361079	1.96186	0.613834	-1.02306	0.710122	-1.40821	1.48042	-1.98593	0.710122	0.0361079	-0.92677
Q4DGH7	0.550985	1.17327	-0.693593	0.550985	-0.589878	-0.382448	1.69185	0.550985	-0.901022	0.44727	-1.00474	1.17327	-2.24931	0.758414	-0.901022	-0.175019
Q4DHQ5	0.159603	0.825772	0.0485748	0.492687	-0.83965	-0.28451	1.714	1.49194	-0.83965	-0.0624533	-1.50582	0.9368	-1.61685	1.04783	-1.17273	-0.395538
Q4DQ90	-0.046835	0.452738	1.0772	-0.421515	0.702525	0.202952	1.2021	0.702525	-1.29577	0.452738	-1.17087	1.45188	-2.29491	0.452738	-0.921088	-0.546408
Q4DIW0	0.613376	0.613376	0.756646	0.541741	-0.0313404	0.183565	1.25809	0.541741	-0.962598	0.613376	-1.46404	0.971552	-1.96549	0.541741	-1.96549	-0.246246
Q4DFS6	0.344158	0.456537	0.568915	-1.22914	-0.554868	-0.892003	1.58032	0.90605	-1.45389	0.90605	-0.779624	1.35556	-1.56627	0.681293	0.568915	-0.892003
Q4DLN7	0.839889	-0.635038	0.676008	-0.635038	0.512127	0.348247	1.16765	1.33153	-2.43773	0.184366	-0.798919	1.33153	-1.29056	0.184366	-0.143396	-0.635038
Q4DQR5	-0.0214335	0.77875	0.435814	-0.135745	-0.250057	0.435814	1.00737	1.00737	-0.592993	0.0928785	0.321502	0.435814	-3.10786	0.77875	-1.39318	0.20719
Q4DK26	0.605934	0.253391	0.605934	-0.539832	0.429662	-0.011017	1.83984	0.605934	-1.24492	0.253391	-0.539832	1.04661	-2.12628	0.958478	-1.42119	-0.716104
Q4DMM9	0.641119	0.641119	0.641119	-0.250873	0.0836242	-0.250873	1.19861	0.52962	-1.58886	0.975616	-0.808367	1.08711	-2.59235	0.641119	-0.585369	-0.362372
Q4DNS0	-0.134687	0	0.269374	0	-0.134687	0.538748	1.0775	1.61624	-0.404061	-0.404061	0.134687	1.21218	-2.96311	0	0.269374	-1.0775
Q4DEY4	0.248239	1.38305	0.702163	-0.0922032	-0.0922032	0.475201	0.702163	1.04261	-0.546127	0.36172	-0.886569	0.702163	-2.58878	0.134759	-1.79442	0.248239
Q4DQU7	-0.312248	-0.312248	0.365171	-1.2437	-0.396925	-0.481603	-1.15902	2.39743	2.39743	0.449849	-0.227571	-0.142893	-0.142893	-0.142893	-0.650958	-0.396925
Q4DQ92	0.506514	0.694984	0.694984	0.883454	-0.0588969	0.0353382	1.26039	0.223808	-1.37819	0.977689	-0.812778	1.07192	-1.75513	0.412279	-1.9436	-0.812778
Q4DLN8	-0.205874	0	0.823496	-1.02937	-0.205874	-0.720559	2.36755	0.205874	-0.514685	0.926433	-1.13231	1.23524	-1.44112	1.02937	-0.823496	-0.514685
Q4DPH7	1.04499	0.729522	0.624365	0.519209	0.414053	0.308896	0.20374	0.834678	-2.32001	0.624365	-0.322041	1.15015	-1.26845	-0.111729	-1.89938	-0.532354
Q4DEY6	0.810649	0.423473	0.520267	-0.350878	-0.0604962	0.423473	1.39141	0.520267	-0.15729	1.00424	-1.31882	0.520267	-2.09317	0.713855	-2.09317	-0.254084
Q4DQU8	0.174109	-0.040179	0.816972	1.03126	0.602685	-0.683043	1.03126	0.816972	-2.18306	-1.96877	1.03126	0.174109	-1.32591	-0.040179	0.388397	0.174109
Q4DK31	0.269389	0.711462	0.600944	0.15887	-0.393722	0.0483518	1.59561	0.932499	-1.94098	0.15887	-0.835796	1.48509	-1.94098	0.379907	-0.835796	-0.393722
Q4DPH8	-0.368081	-0.788746	0.473247	-0.648524	-0.22786	-0.368081	0.613469	1.59502	-0.928967	-1.7703	2.43635	0.333026	-0.0876384	-0.928967	0.75369	-0.0876384
Q4DDI3	-0.0394654	1.05342	-0.950205	-0.950205	-0.859131	-0.26715	-0.72252		1.78201	-0.859131	1.78201	-1.08682	0.506979	-0.813594	1.23557	0.18822
Q4DGI2	0.106776	-0.156058	0.369611	-0.944561	-0.0246407	-0.944561	1.55236	-0.681726	-2.12731	0.369611	1.8152	1.15811	-0.418892	0.632445	0.369611	-1.07598
Q4DNS3	0.692626	0.548704	-0.0269854	-0.89052	0.404782	0.692626	1.12439	1.12439	-0.0269854	0.548704	-0.89052	1.41224	-2.47367	-0.31483	-1.17836	-0.746597
Q4DCW0	0.853489	0.593378	0.0731562	-1.35745	-0.31701	-0.0568993	1.63382	0.853489	-0.837232	0.723434	0.463323	1.1136	-1.87768	0.333267	-1.74762	-0.447066
Q4DLP0	-1.20592	1.05197	0.641448	-0.384869	-0.384869	0.230921	-0.384869	1.25724	0.230921	-0.384869	1.4625	0.641448	-0.795395	-1.00066	-2.23224	1.25724
Q4DNS4	-0.738691	0.113645	-0.511401	-0.625046	-0.738691	-0.852336	-0.454579	1.87514	0.909158	-0.397757		-0.738691		-0.795513	2.27289	0.681868
Q4DIW6	-0.327666	-0.446817	0.148939	-0.923421	0.506392	0.506392	1.6979	0.625543	-1.51918	-0.327666	-1.87663	1.10215	-1.28087	0.863845	1.2213	0.0297878
Q4DCW2	-0.116027	-0.0520121	0.140032	-0.0520121	-0.116027	-0.436101	0.332077	-0.436101	-1.20428	0.0120028	-0.244057	0.0760176	-0.564131	-0.116027	3.59683	-0.82019
Q4DEY8	-0.188196	0.982799	0.313659	0.480944	0.313659	0.480944	1.15008	0.982799	-0.69005	-0.522766	-0.0209106	0.815514	-2.3629	0.815514	-2.02833	-0.522766
Q4DQ97	0.523651	0.815921	0.231381	-0.9377	-0.840277	-0.255736	1.69273	0.426227	-0.548007	0.718498	-1.13255	1.10819	-2.49648	0.718498	0.328804	-0.35316
Q4DLP1	0.993533	0.198707	-0.0283866	-0.823213	0.4258	0.312253	1.22063	0.879986	-1.50449	0.766439	-0.823213	1.33417	-2.41287	0.312253	-0.709666	-0.141933
Q4DPI1	-0.996864	-1.69033	-0.996864	0.852391	-0.765707	-0.303393	1.08355	1.54586	0.15892	-0.303393	2.23933	-0.0722365	-0.0722365	-0.996864	0.15892	0.15892
Q4DIB5	-0.5012	-0.292003	-0.361736	-1.05906	-0.431468	-0.0828069	0.963176	1.03291	0.335586	-0.292003	2.21835	0.544783	-1.40772	-0.570932	1.4513	-1.54718
Q4DQ98	0.0565434	0.358108	0.961238	-0.546586	0.207326	0.358108	0.0565434	1.41359	-0.546586	0.0565434	1.56437	0.358108	-2.65754	-0.546586	-1.45128	0.358108
Q4DK63	-0.990786	0.172706	0.609015	0.609015	1.3362	1.04532	0.899888	1.04532	-0.699913	-0.990786	-0.263604	1.04532	-1.86341	0.318142	-1.71797	-0.554477
Q4DQV1	0.362962	0.166101	0.855113	0.461392	0.166101	-0.0307595	1.54413	-0.0307595	-1.31035	0.658253	-0.522911	1.24883	-2.58995	0.658253	-0.916632	-0.719772
Q4DPI3	0.420426	0.618274	0.717198	-0.469888	0.024731	0.420426	1.70644	0.51935	-0.964508	0.420426	-0.667736	1.11289	-2.25052	0.222579	-1.85482	0.024731
Q4DGI5	0.307761	-0.392395	-0.842495	-0.942517	-0.292373	-0.792484	-0.392395	2.55826		-0.692461		-0.242361	0.507805	-0.442406		1.65806
Q4DFT4	-0.484413	-0.55181	-0.0800335	-0.888793	-0.214827	-0.95619	0.0547598	0.391743	-0.619207	-0.484413	3.3572	-0.34962	0.0547598	-0.619207	0.998313	0.391743
Q4DLP3	0.323755	0.175753	0.471757	-0.564259	-0.120252	-0.120252	2.09978	0.0277504	-0.712261	0.767762	-1.30427	1.06377	-1.89628	1.35977	-1.15627	-0.416256
Q4DF04	0.279446	-0.103794	0.279446	-0.614781	0.151699	-0.487035	1.04593	0.790433	-1.63676	0.279446	1.55691	0.53494	-2.27549	-0.742528	1.42917	-0.487035
Q4DMR1	0.56331	0.65435	0.65435	-0.71125	0.10811	0.38123	1.56475	0.38123	-1.34853	1.20059	-1.16645	1.20059	-1.53061	0.19915	-1.71269	-0.43813
Q4DQA1	0.26617	0.455446	0.644722	0.0768935	-0.207021	0.26617	1.11791	1.40183	-0.680211	0.26617	-0.396297	0.833998	-2.95153	-0.0177446	-1.34268	0.26617
Q4DPI6	-0.0612564	0.306282	1.16387	1.16387	-0.0612564	0.0612564	0.428795	1.28638	-1.04136	0.306282	-0.551308	1.04136	-2.51151	0.428795	-1.4089	-0.551308
Q4DF05	0.470484	0.354672	0.586295	0.12305	0.354672	0.238861	1.39697	0.702106	-0.68763	0.702106	-1.03506	1.04954	-1.84574	0.354672	-2.4248	-0.340196
Q4DFT6	0.371564	0.978199	0.492891	-0.963034	-0.235071	-0.356398	0.856872	0.978199	-0.477725	0.856872	0.12891	0.492891	-3.02559	0.735545	-0.963034	0.12891
Q4DIB9	-0.426879	-0.12992	-0.278399	-0.723838	-0.278399	-1.16928	1.05792	2.39423	0.315519	-0.872317	1.94879	0.315519	-0.872317	-0.872317	0.315519	-0.723838
Q4DHU6	-0.143509	0.334855	0.239182	-0.143509	0.334855	0.717547	1.76995	-0.430528	-0.526201	0.621874	-2.34399	1.19591	-1.76995	0.430528	0.526201	-0.81322
Q4DNX4	0.754813	0.754813	0.675878	0.754813	-0.192403	-0.113469	1.22842	0.281205	-1.13962	0.833747	-1.53429	1.22842	-1.61323	0.360139	-1.85003	-0.429207
Q4DMR4	-0.0155361	0.108753	0.357331	0.48162	-0.512692	-0.139825	1.35164	1.35164	-1.25843	-0.388403	-0.512692	1.35164	-2.74989	0.48162	0.233042	-0.139825
Q4DDJ1	0.428829	0.428829	-0.00680682	-0.660261	0.102102	0.102102	2.06247	0.31992	-1.64044	0.211011	-1.31372	1.51792	-1.64044	0.973375	-0.551352	-0.333534
Q4DHU7	0.673662	0.354297	0.434138	-0.0449108	-0.364277	-0.0449108	1.63176	0.114772	-1.48206	1.15271	-1.24253	1.23255	-2.12079	0.833345	-0.52396	-0.603801
Q4DQA4	0.248138	0.248138	0.143659	0.248138	0.143659	0.143659	1.60637	0.561576	-1.73697	0.352617	-0.692175	0.979493	-2.25936	1.18845	-1.31905	0.143659
Q4DLR8	-0.00636865	0.401225	-0.108267	-0.413962	0.503123	0.401225	1.62401	0.808819	-1.63674	0.401225	-1.94244	0.808819	-2.04434	0.503123	0.299327	0.401225
Q4DIX3	0.383602	1.08792	-0.119483	1.18854	0.484219	0.182368	1.08792	0.685453	-0.521951	-0.2201	-0.622568	0.484219	-2.63491	0.282985	-1.82997	0.0817513
Q4DGJ5	0.517314	-0.817689	-0.0166875	-0.283688	-0.150188	-0.283688	0.917815	1.31832	-0.0166875	0.383813	1.05131	1.45182	-2.68669	0.383813	-0.817689	-0.95119
Q4DDJ2	0.779982	0.381693	0.248931	-0.414884	-0.414884	-0.0165954	1.97485	0.912745	-1.60975	0.248931	-0.547647	1.4438	-1.74251	0.514456	-1.21146	-0.547647
Q4DQV8	0.670734	0.590044	0.105905	0.105905	0.0252156	0.105905	1.39694	0.590044	-1.34651	0.590044	-0.781683	1.23556	-2.07272	0.912804	-1.83065	-0.297544
Q4DQA6	0.489996	0.0979992	0.195998	-1.27399	0.0979992	0.587995	1.66599	0.391997	-0.979992	0.587995	-1.95998	0.979992	-1.56799	1.37199	-0.587995	-0.0979992
Q4DHU8	-1.24149	-0.791401	-0.00375072	-0.397576	0.333814	0.165031	-0.960183	2.02164	0.727639	-1.29775		-0.622619	0.333814	-1.01644	1.40277	1.34651
Q4DPJ1	-0.0390732	0.461064	-0.0390732	0.0859611	-0.414176	-0.164108	1.58637	0.33603	-0.164108	0.33603	-0.0390732	1.3363	-1.78955	0.711133	-2.66479	0.461064
Q4DNX7	1.10877	0.661532	0.661532	-1.42556	0.0652215	0.363377	2.00323	0.0652215	-0.531089	0.214299	-1.87279	0.81061	-1.72371	0.214299	-0.232934	-0.382012
Q4DFW2	0.591373	0.478731	0.704016	0.704016	-0.197124	0.366088	1.26723	0.253446	-0.42241	0.366088	-0.647695	1.04194	-2.44998	0.591373	-1.99941	-0.647695
Q4DF95	0.494804	1.28649	0.0989609	0.7587	0.362857	0.494804	0.7587	1.15454	-1.08857	-0.032987	-0.164935	0.7587	-1.48441	0.362857	-1.74831	-2.0122
Q4DGJ6	0.180702	0.542105	1.08421	-1.26491	0.180702	0.542105	1.44561	1.08421	-1.98772	-0.361403	0.542105	0.903508	-1.80702	1.60495e-15	-0.903508	-0.180702
Q4DDJ5	0.314945	0.314945	0.314945	-0.314945	-0.494913	-0.224961	0.944835	2.56455	-0.134976	0.314945	-0.224961	0.674882	-1.93466	0.224961	-1.75469	-0.584898
Q4DLS0	-0.227823	0.379704	0.136694	-0.956855	-0.835349	-0.349328	1.95927	1.10874	-0.592339	0.258199	-0.227823	1.47325	-2.29341	0.74422	0.136694	-0.713844
Q4DNX8	0.501311	0.501311	0.677596	0.060598	0.501311	0.236883	1.47088	0.325026	-1.1734	0.765739	-0.5564	0.942024	-1.87854	0.413168	-2.31925	-0.468257
Q4DCZ7	0.16711	0.399612	-0.530394	-1.2279	0.16711	-0.530394	1.91087	-0.181642	-0.297892	0.980865	-0.995397	1.44587	-2.1579	1.09712	-0.065391	-0.181642
Q4DIC4	0.65286	0.884988	0.304668	-0.391716	-0.043524	0.768924	0.304668	1.11712	-0.159588	0.304668	-0.391716	1.00105	-1.90055	0.536796	-2.713	-0.275652
Q4DLS1	-0.186702	-0.44275	0.752142	0.240045	0.154696	-0.101352	1.69099	0.752142	-1.29624	0.240045	0.752142	1.00819	-2.06439	0.666792	-1.89369	-0.272051
Q4DKJ6	0.605054	0.184147	0.605054	-0.131533	-0.0263067	-0.23676	1.65732	0.3946	-0.55244	0.815507	-1.07857	1.44687	-2.23607	0.71028	-1.39425	-0.762894
Q4DPJ7	0.356257	-0.0437509	0.356257	-0.843766	-0.0437509	0.256255	1.25627	0.656263	-0.443759	-0.0437509	-1.04377	1.25627	-2.4438	1.65628	-1.14377	0.256255
Q4DGJ8	0.688847	-0.413308	0.288063	-0.313112	-0.11272	-0.212916	1.59061	0.789043	-0.11272	0.688847	-0.814092	1.29002	-1.71585	0.889238	-2.31703	-0.212916
Q4DMS3	0.851206	0.108335	-0.0154765	-0.758347	-0.139288	-0.758347	2.33695	0.355959	-0.386912	0.232147	-0.2631	1.22264	-1.74884	1.09883	-1.37741	-0.758347
Q4DIX6	-0.0861806	-0.754823	-0.309062	-1.11143	-0.309062	-0.398214	-0.0861806		2.32093	-0.353638	2.54381	0.00297175	-0.799399	-0.398214	-0.219909	-0.0416044
Q4DFA0	0.37155	0.215108	-0.410661	-0.0977764	0.215108	-0.254219	1.77953	-0.567103	-2.13153	-0.0977764	-0.254219	1.62309	-1.81864	1.15376	0.37155	-0.0977764
Q4DHV2	-0.549249	0.559914	0.303954	-0.63457	-0.549249	-0.293288	0.730555	2.52228	-0.890531	-0.0373276	0.986516	0.645235	-1.91437	0.645235	-0.463929	-1.06117
Q4DPJ8	0.890539	0.23793	0.23793	-0.414678	-1.06729	-0.414678	1.54315	0.78177	-0.632214	1.43438	-1.17605	1.32561	-1.93743	0.564234	-0.632214	-0.740982
Q4DED6	-0.530261	-0.237703	0.63997	-1.99305	-0.237703	-0.237703	2.10276	0.786249	-0.969098	-0.0914243	-0.530261	1.22509	-0.969098	0.786249	1.07881	-0.822819
Q4DFA1	0.605487	-0.0513124	1.75488	-0.379712	-0.872311	0.441287	1.42649	0.441287	-2.18591	-0.215512	-0.0513124	1.42649	-1.20071	0.112887	-0.872311	-0.379712
Q4DQZ3	0.469516	0.555864	1.07395	0.72856	0.124125	0.469516	1.33299	0.383169	-1.34379	0.469516	-1.43014	0.814908	-2.03457	0.296821	-1.60283	-0.307614
Q4DKL5	0.199539	0.489777	0.489777	-0.526057	0.344658	1.21537	1.36049	1.21537	-0.235819	0.344658	-0.526057	0.344658	-2.26749	0.489777	-1.39677	-1.54189
Q4DFW8	-0.428482	1.16587	0.209258	1.48474	1.3253	-0.109612	-0.269047	0.846998	-2.02283	-0.109612	0.368693	1.16587	-1.22566	-1.38509	-0.269047	-0.747352
Q4DGP4	0.262467	-0.0605693	-0.0605693	0.154788	0.693182	0.0471095	0.370146	1.44693	-2.21415	-0.706642	1.33926	0.370146	-1.89111	0.585504	0.800861	-1.13736
Q4DMS6	0.350119	0.350119	-0.055816	-1.11125	-0.299377	-0.46175	1.40555	0.83724	-0.786498	0.431305	-1.67955	0.674866	-1.59837	0.83724	1.89267	-0.786498
Q4DED7	0.172986	0.449764	-0.749606	-0.934125	-0.103792	-0.0115324	1.64913	0.634282	0.449764	-0.28831	-0.565088	0.818801	-2.87157	1.2801	-0.103792	0.172986
Q4DFW9	0.324738	-0.212759	0.593486	0.0559893	0.145572	0.503903	1.5789	0.503903	-1.37734	0.235155	0.41432	1.13098	-2.094	0.503903	-2.094	-0.212759
Q4DMS8	0.99958	1.24754	0.99958	0.00774868	0.503664	0.627643	0.379685	0.627643	-1.10806	0.255706	-0.860103	0.99958	-2.09989	-0.11623	-1.85193	-0.612146
Q4DD02	0.620226	-0.579332	0.620226	-0.906483	-0.25218	0.511175	1.71073	-0.0340783	-0.906483	1.05643	-0.797433	1.38358	-2.32414	0.729276	-0.579332	-0.25218
Q4DDK2		0.903986	-0.415345	-1.40484	-1.18496	1.17885	0.629126					1.34376	-0.0305401		-1.02004
Q4DIY1	0.427628	-0.162204	0.545595	-1.10593	0.191695	0.309662	1.48933	0.781527	-1.2239	0.781527	-1.34187	1.25339	-2.04967	1.01746	-0.752036	-0.162204
Q4DKN3	-0.551677	-0.446596	-0.236433	-2.23298	0.499137	-0.236433	1.76011	0.078811	-0.866921	-0.0262703	-0.551677	1.12962	-0.341515	1.12962	1.65503	-0.76184
Q4DMW9	0.20182	-0.951439	-0.374809	-1.41274	-0.259483	-0.374809	2.50834	0.77845	-1.52807	0.77845	0.0864945	0.547798	-0.720787	1.35508	-0.374809	-0.259483
Q4DNY5	0.191955	0.113204	-0.359301	-0.753055	0.0344535	-0.28055	-0.201799	1.29447	1.21572	-0.516803	2.71198	0.506959	-0.753055	-1.06806	-1.30431	-0.831806
Q4DGR9	-0.387657	0.818388	1.33526	-0.904534	0.818388	0.301511	0.473804	1.33526	-1.766	-1.07683	-0.387657	0.99068	-1.766	0.99068	-0.387657	-0.387657
Q4DD05	0.361814	0.157495	0.42992	-1.00031	-0.114929	0.0893892	2.13257	-0.0468229	-0.727884	0.906662	-1.27273	1.17909	-1.34084	1.04287	-1.68137	-0.114929
Q4DQF0	-0.089722	0.432297	1.34583	-0.220227	0.693306	0.301792	1.47633	0.432297	-1.52527	0.823811	-0.611741	1.34583	-1.00325	-0.350731	-1.39477	-1.65578
Q4DHV6	0.624467	0.624467	1.04664	0.765192	0.0615672	0.765192	-0.219883	1.04664	-1.76786	0.905917	-0.0791578	0.905917	-2.19003	-0.923507	-1.06423	-0.501333
Q4DIY2	0.513729	0	0.513729	-0.642161	0	-0.256865	2.18335	0.128432	-0.513729	0.513729	-1.66962	1.41275	-1.28432	0.899026	-1.54119	-0.256865
Q4DQZ6	0.442642	0.442642	-0.182264	-0.0781133	-0.0781133	0.0260378	1.69246	0.442642	-0.70302	0.755096	-1.53623	1.5883	-1.74453	0.859247	-1.64038	-0.286416
Q4DP07	0.0821995	-0.246598	0.0821995	0.246598	-0.246598	-1.06859	1.23299	1.23299	-1.39739	-0.0821995	0.739795	1.06859	0.575396	-0.575396	0.904194	-2.54818
Q4DGS2	-0.950864	0.838998	1.01798	-2.02478	0.838998	-0.234919	1.55494	1.19697	-1.12985	0.481025	-0.0559332	0.123053	-0.592892	-0.592892	0.838998	-1.30884
Q4DEE1	0.730887	-0.6449	0.38694	-1.50477	-0.12898	-0.988847	1.76273	1.59075	-0.472927	0.38694	0.0429934	1.24681	-1.16082	-0.6449	0.730887	-1.33279
Q4DIY5	-0.24134	1.17452	0.659662	0.144804	0.659662	0.273518	-0.24134	0.788377	-1.6572	-0.627483	-1.39977	1.17452	-0.884913	-1.27106	1.94681	-0.498769
Q4DKN7	0.0471579	0.550176	0.927439	-0.204351	0.550176	0.801685	0.927439	0.801685	-1.83916	-0.0785965	-2.21642	0.550176	-1.08463	0.67593	0.801685	-1.21039
Q4DQZ8	-0.219227	-0.829249	0.23829	-1.43927	0.848312	0.390795	1.61084	0.848312	-0.371732	0.23829	-0.981754	1.45833	-1.13426	1.15332	-1.74428	-0.0667212
Q4DIG1	0.657596	0.575396	0.410997	-0.410997	-0.0821995	0.164399	1.80839	0	-1.39739	0.739795	-1.47959	1.23299	-1.80839	0.986394	-0.986394	-0.410997
Q4DPM8	0.192701	-0.79393	0.439359	-0.917259	-0.300614	-0.300614	1.056	1.79598	0.192701	1.056	-1.04059	1.42599	-1.78056	0.809346	-0.917259	-0.917259
Q4DFX2	-0.837508	-0.0930565	0.0558339	-0.688618	0.651395	-0.0930565	1.84252	0.651395	-2.17752	-0.688618	1.09807	1.39585	-1.28418	0.353615	-0.539728	0.353615
Q4DD21	-0.239957	-0.239957	-0.719871	-1.26834	-0.78843	-0.377075	0.445634	2.36529	1.3369	-0.445634	1.47402	0.377075	-0.239957	-0.102839	-1.6797	0.102839
Q4DDN0	-0.175462	-0.175462	0.916299	-0.955291	0.292436	-0.0194957	2.63192	-0.0194957	-0.955291	-0.331427	-0.331427	0.916299	-1.42319	1.07227	-0.0194957	-1.42319
Q4DIY6	0.402423	0.495738	0.869	0.869	0.309108	0.215792	1.14895	0.775685	-1.65052	0.402423	-0.997309	1.14895	-1.93046	-0.15747	-1.74383	-0.15747
Q4DFX3	0.0643268	1.43663	0.578941	1.60817	-0.107211	-0.107211	-0.107211	1.60817	-2.16567	-0.450287	0.750479	-0.450287	-1.30798	-0.964901	-0.107211	-0.278749
Q4DEE4	0.317696	0.125879	0.317696	-0.161845	0.0299713	-0.161845	1.27678	0.893145	-1.21683	0.413604	1.37269	0.509512	-3.03909	0.0299713	-0.44957	-0.257753
Q4DKP0	0.274682	0.838132	0.725442	0.387372	0.0493019	0.0493019	1.1762	0.725442	-1.52836	0.500062	-0.739528	1.28889	-2.09181	0.612752	-1.64105	-0.626838
Q4DQF4	-0.232746	0.0958365	0.643473	-1.54707	-0.0136909	-0.0136909	2.28638	0.205364	-0.88991	0.753001	-1.21849	1.30064	-1.10896	1.08158	-0.780383	-0.561328
Q4DHX3	0.486003	0.336463	0.785081	0.785081	0.0373848	0.112154	1.15893	0.411233	-1.2337	0.785081	-0.635542	1.08416	-2.05616	0.486003	-2.13093	-0.411233
Q4DPN0	0.110808	-0.184679	0.849524	0.258551	0.258551	0.258551	1.14501	1.14501	-0.775653	-0.184679	-0.0369358	0.997268	-3.13955	0.258551	-0.923396	-0.0369358
Q4DMX7	0.618161	0.312267	0.414231	0.82209	0.312267	-0.197556	1.02602	0.210302	-1.72703	0.720125	-1.01327	1.22995	-2.54274	0.108337	0.516196	-0.809344
Q4DEE6	0.79016	0.498409	0.69291	0.206657	0.206657	0.401158	1.08191	0.79016	-1.6411	0.69291	-0.960349	1.27641	-2.32186	0.0121563	-0.863098	-0.863098
Q4DIY9	0.666243	0.580276	0.580276	0.580276	-0.0214917	-0.0214917	1.52591	0.494309	-1.39696	0.236409	-1.5689	1.18204	-2.25663	0.580276	-0.537293	-0.62326
Q4DP10	0.0966015	0.508768	-0.315565	-0.933814	-0.521648	-0.418606	1.02398	1.74527	0.0966015	-0.418606	1.74527	0.714851	-2.47944	-0.212523	-0.521648	-0.109482
Q4DQF5	-0.246006	-0.246006	1.06602	0.12886	1.44089	-0.246006	1.44089	0.878591	-2.4952	-0.620871	-0.433438	1.06602	-1.18317	-0.0585728	-0.620871	0.12886
Q4DKP1	0.493568	0.0548408	1.04198	1.37102	0.0548408	0.0548408	1.26134	0.164523	-1.04198	0.712931	-0.274204	0.712931	-1.80975	-0.0548408	-2.35816	-0.383886
Q4DHX4	-0.055707	0.269251	-0.241397	-1.21627	-0.380665	-0.519932	0.594208	2.82249	0.687053	0.0835605		0.176406	-1.95903	0.129983	-0.519932	0.129983
Q4DMX8	-0.181969	-0.0363937	0.545906	-1.49214	-0.764268	-0.0363937	0.691481	2.72953	-1.05542	0.109181	0.254756	0.691481	-1.49214	0.837056	-0.473118	-0.327544
Q4DP11	-0.133899	-0.584928	0.768158	-0.810442	0.655401	-0.021142	2.34676	-0.359413	-1.82526	0.31713	-0.923199	1.10643	0.542644	0.768158	-1.26147	-0.584928
Q4DDN5	0.368115	0.543931	0.368115	-0.33515	-0.686782	-0.77469	2.03837	0.543931	-0.686782	0.63184	-1.12632	0.983472	-0.950506	1.51092	-1.74168	-0.686782
Q4DIZ1	0.901628	0.278921	0.590275	-0.0324327	-0.0324327	-0.0324327	0.797844	0.901628	-0.862709	0.0713519	1.00541	0.694059	-3.14597	-0.136217	-1.07028	0.0713519
Q4DFE7	0.63436	0.466596	0.63436	0.886008	0.131066	0.131066	1.13765	0.718243	-1.63046	0.718243	-2.13376	1.05377	-1.63046	0.131066	-0.79164	-0.45611
Q4DQF6	0.64028	0.64028	0.64028	0.80161	0.317619	-0.00504158	1.12427	-0.00504158	-0.973024	0.80161	-0.489033	1.04361	-2.34433	0.398284	-1.94101	-0.650363
Q4DMX9	-0.0228172	-0.2662	0.0988743	-1.36142	-0.631275	0.0988743	-0.387892	1.55917	2.16763	1.07241	-1.48311	0.950715	-1.11804	0.463949	-0.509583	-0.631275
Q4DPN4	-0.330389	-0.778568	-0.0316024	-0.218344	0.267184	-0.218344	-0.51713	1.91051	1.98521	-1.30144		-0.51713		-1.1894		0.939454
Q4DG23	0.813072	0.41279	0.512861	-0.187632	-0.0875616	0.21265	1.11328	1.11328	-0.988195	0.612931	-0.788054	0.713002	-2.18904	1.01321	-1.9889	-0.287702
Q4DEG3	-0.0311841	0.800392	0.467761	0.800392	0.135131	-0.197499	1.29934	1.46565	-1.02907	-0.530129	-0.363814	0.800392	-2.52591	0.467761	-1.36171	-0.197499
Q4DP12	0.51912	0.428838	1.06081	0.609402	0.428838	0.157993	1.33166	0.609402	-2.00877	0.699683	-1.01567	0.880247	-1.64764	-0.0225704	-1.55736	-0.473979
Q4DJB6	0.660809	0.660809	0.507578	-0.56504	-0.56504	0.201116	1.88666	0.967271	-1.63766	0.0478847	-1.17796	1.27373	-1.94412	0.201116	-0.105346	-0.411809
Q4DFE8	0.82299	0.534643	0.726874	-0.330397	0.246296	-0.71486	1.20745	0.438527	-0.907091	1.11134	-0.71486	1.30357	-2.63717	0.150181	-0.907091	-0.330397
Q4DGS7	0.494125	0.494125	0.600962	-0.574253	-0.146902	0.0667736	1.77618	0.387287	-1.74947	0.600962	0.600962	1.13515	-1.74947	0.280449	-1.74947	-0.467415
Q4DQF7	0.574306	-0.278272	0.858499	0.384845	0.195383	0.00592068	1.33215	0.479575	-1.60451	0.763768	-1.79397	1.42689	-1.79397	0.574306	-0.751927	-0.373003
Q4DPN5	0.441259	0.632073	-0.226592	-0.703629	-0.703629	-0.417407	1.20452	1.20452	-0.322	0.345851	1.0137	0.632073	-2.80259	0.441259	-1.18066	0.441259
Q4DG24	0.0483888	0.0483888	0.380197	-1.50005	-0.0622141	-0.394023	2.03924	0.4908	-0.504626	0.269595	-0.947037	1.70743	-1.05764	0.380197	0.822609	-1.72126
Q4DFF0	-0.996855	-1.13202	-0.321021	-0.726521	0.354813	-0.996855	1.43615	-0.456188	-0.591355	-0.185854	-0.591355	0.625146	0.89548	1.16581	2.38231	-0.861688
Q4DR04	0.0439358	0.465719	0.465719	1.30929	-0.237253	0.325125	0.887503	1.44988	-1.08082	-0.237253	-1.22141	0.887503	-2.62736	-0.377848	0.325125	-0.377848
Q4DQF8	-0.65413	-0.433327	-0.565808	-0.830772	-0.256684	0.0524408	0.0524408	2.12799	0.847333	-0.124202	2.21631	-0.433327	-1.89063	0.140762	-0.521648	0.273244
Q4DKP7	0.760439	0.885873	0.384139	0.885873	-0.493894	0.258706	1.38761	1.01131	-0.995627	0.509573	-0.870194	0.509573	-2.24996	0.00783958	-1.74823	-0.243027
Q4DIG9	0.707144	0.231753	0.802222	0.0415967	0.326831	0.0415967	1.65793	0.136675	-1.76489	0.42191	-0.0534815	1.08746	-2.05012	0.516988	-1.66981	-0.433794
Q4DMY3	0.0120429	-0.180644	0.879135	-1.04774	-0.0843006	-0.180644	2.1316	0.590105	-1.43311	0.879135	-1.24042	1.26451	-0.951393	0.975479	-0.951393	-0.662362
Q4DG25	-0.814479	-0.54136	-0.336521	-1.15588	-0.67792	-0.404801	0.619394	0.960793	0.482835	-0.60964	2.9409	0.277996		-0.199962		-0.54136
Q4DP16	0.594947	0.417572	0.476697	-0.528431	-0.291931	0.0628205	1.60008	0.121946	-0.705807	1.00882	-1.35618	1.1862	-1.29706	1.24532	-2.00656	-0.528431
Q4DQF9	0.264217	-0.15853	0.264217	-0.86311	-0.15853	0.264217	1.95521	0.405133	-1.42677	1.10971	-1.00403	1.39154	-1.14494	0.968796	-1.56769	-0.299446
Q4DEH4	0.336167	-0.739568	0.515457	-0.918858	-0.38099	0.156878	-0.38099	1.94977	-0.739568	-0.38099	1.77048	0.336167	-1.45673	0.515457	-1.63601	1.05332
Q4DMY5	0.963624	1.55662	0.667124	0.0741249	-0.0741249	0.370625	0.963624	0.222375	-1.70487	-0.0741249	-0.370625	0.963624	-2.44612	0.222375	-0.370625	-0.963624
Q4DDP0	-0.699607	-0.822615	0.407463	-0.207576	-0.207576	0.0384399	-0.699607	1.51453	-0.0845679	-0.822615	1.26852	0.284456	1.14551	-1.31465	1.88356	-1.68367
Q4DGT0	0.776587	0.445243	0.610915	-0.548788	0.362407	0.362407	1.2736	0.279571	-1.37715	0.776587	-0.30028	1.19077	-2.28834	0.610915	-1.62566	-0.548788
Q4DR06	0.723127	0.802374	0.723127	-0.624068	-0.465575	0.00990585	1.59484	0.64388	-0.703315	0.40614	-0.0693409	0.88162	-2.209	0.802374	-1.81277	-0.703315
Q4DEH5	-0.273264	-0.273264	-0.330047	-0.954651	-1.23856	-1.125	0.464905	0.464905	0.0674289	-0.0461356	2.62263	0.294558	-1.29534	0.0106467	1.71411	-0.102918
Q4DG30	0.579886	0.127292	0.466737	-0.325302	0.466737	0.353589	1.48507	0.919331	-2.02253	0.693034	-0.777895	1.14563	-1.79623	0.466737	-1.34364	-0.43845
Q4DPN8	-0.178753	0.456813	0.456813	0.615705	0.615705	-0.496536	1.72795	0.774597	-1.44989	-0.337645	-1.44989	1.25127	-1.44989	0.933488	-1.44989	-0.0198615
Q4DMY6	0.435027	0.435027	0.861177	0.577077	0.150928	0.150928	1.14528	1.00323	-1.41162	0.577077	-0.98547	1.00323	-2.69007	-0.133172	-0.559321	-0.559321
Q4DR16	0.663221	1.16064	1.49225	1.16064	-1.47265e-15	0.165805	-1.47265e-15	1.65805	-0.994832	-0.829027	-0.165805	-0.331611	-2.15547	-0.829027	-0.165805	-0.829027
Q4DKQ0	-0.0911815	-1.21342	0.245489	-1.66231	0.0210419	-0.203405	2.04106	0.245489	-0.876745	0.694382	-0.315628	1.47995	-1.43786	1.2555	-0.427852	0.245489
Q4DHY1	0.0754228	0.477678	0.343593	-0.997257	0.477678	0.343593	1.55036	0.343593	-0.595002	-0.595002	-1.13134	1.41627	-2.06994	0.879933	0.879933	-1.39951
Q4DG31	0.475591	0.757423	0.475591	-0.0880724	0.475591	0.898339	1.03925	1.18017	-1.49723	0.757423	-0.51082	0.475591	-2.20181	-0.369904	-1.77906	-0.0880724
Q4DGT3	0.551891	0.444205	0.659578	0.121147	0.228833	0.228833	0.121147	1.19801	-0.201912	-0.201912	1.09032	0.121147	-3.32481	-0.0942254	-1.0634	0.121147
Q4DEH7	0.252933	0.522728	0.725074	-0.556452	-0.286657	-0.219208	1.39956	0.38783	0.38783	0.657625	-2.31012	0.994869	-2.17522	0.859971	-0.286657	-0.354106
Q4DHY2	0.0300285	0.510485	-0.2102	-1.17111	0.270257	0.510485	1.83174	-0.0900856	-1.41134	0.990942	0.150143	0.990942	-1.77168	1.23117	-0.570542	-1.29123
Q4DLY5	-0.190801	0.0325758	-0.0418831	-0.116342	-0.339719	-0.190801	1.075	1.075	-1.23323	-0.0418831	-1.30768	0.702706	-1.75444	0.40487	2.48972	-0.563095
Q4DDP3	-0.00969504	0.765908	0.610788	-0.940419	0.300546	0.610788	1.69663	1.07615	-0.475057	0.145426	-1.5609	1.38639	-1.71602	-0.940419	-1.09554	0.145426
Q4DMZ2	0.311213	0.311213	0.604119	0.0183066	0.115942	-0.176964	1.3852	0.897025	-1.6415	0.701755	-0.665141	1.0923	-2.32494	0.506484	-1.44622	0.311213
Q4DP20	-1.07052	0.451997	1.02294	0.451997	0.642311	0.0713679	1.21325	1.7842	-0.68989	-0.309261	-1.07052	0.832626	-1.83178	0.451997	-1.45115	-0.499575
Q4DFG9	-1.90817	0.557043	0.936306	0.367411	0.17778	-0.011852	0.746674	0.936306	-2.0978	0.557043	1.12594	0.367411	-1.71854	-0.580746	0.367411	0.17778
Q4DHY3	0.372742	0.372742	-0.179468	-1.39433	0.704068	0.704068	1.69805	0.924952	-1.28389	0.704068	-0.842121	0.81451	-1.72566	0.924952	-1.063	-0.731679
Q4DPP3	-0.497018	-0.0212401	-0.0212401	-1.04076	-0.564986	-0.0892084	0.182665	2.42562	1.61	0.658443	0.658443	0.318601	-1.44857	-0.0892084	-1.58451	-0.497018
Q4DLY8							1			-1
Q4DQG6	0.0755929	-0.0971909	0.766728	-0.0971909	-0.269975	0.0755929	1.28508	1.28508	-2.34338	0.0755929	-1.47946	0.939512	-0.96111	-0.0971909	1.45786	-0.615542
Q4DD57	-1.20388	-0.366397	0.889821	0.261712	1.51793	0.471082	0.680451	1.30856	-1.62261	-0.575766	0.0523424	1.09919	-1.20388	-0.366397	0.680451	-1.62261
Q4DKQ5	0.274658	1.05016	0.145407	0.274658	0.145407	0.662411	1.69642	0.920913	-0.888601	-0.242346	-1.4056	0.920913	-1.4056	0.53316	-2.05186	-0.630099
Q4DIH7	-0.00524611	0.246567	0.582318	-0.424935	-0.00524611	-0.340997	0.666256	1.08594	-1.09644	0.49838	2.17714	0.49838	-2.43944	-0.508873	0.0786917	-1.0125
Q4DJG7	0.138823	1.06431	0.879215	-0.0462745	1.43451	-0.41647	-0.41647	1.24941	-1.52706	-1.52706	0.509019	1.24941	-0.786666	-0.231372	-1.71216	0.138823
Q4DPP6	-0.223269	-0.346451	0.269462	0.392645	-0.100086	0.0230967	2.1172	0.392645	-0.715999	0.146279	-1.70146	1.50129	-1.82464	1.00856	-0.962365	0.0230967
Q4DQG9	-0.653114	-0.74559	-0.098256	-0.74559	-1.1155	-0.375685	1.19641	2.0287	-0.375685	-0.468161	2.21365	-0.283209	-1.39292	0.271649	0.179173	0.364125
Q4DEI2	0.740342	-0.444205	0.740342	-0.444205	-0.0134608	0.0942254	1.60183	0.52497	-1.41338	0.848028	-0.121147	1.38646	-2.0595	0.309598	-1.62875	-0.121147
Q4DGV1	-1.5625	0.25374	0.25374	0.25374	-0.173611	-0.921476	0.146902	0.681091	-1.34883	-0.494125	1.53579	0.360577	-0.921476	0.0400642	2.49733	-0.600962
Q4DD58	0.861532	0.735069	-0.150175	0.735069	-0.403102	-0.529566	0.861532	0.861532	-1.16188	0.229215	-0.403102	1.49385	-2.80591	0.355678	-0.0237119	-0.656029
Q4DKQ7	0.132453	0.132453	0.132453	-0.750568	0.132453	-0.0441511	1.72189	0.662266	-0.573964	0.309058	0.132453	1.8985	-2.1634	0.485662	-1.63359	-0.573964
Q4DIH8	0.402327	0.539289	0.265365	0.402327	0.402327	-0.00856015	1.49803	1.08714	-1.10426	0.265365	-1.37818	0.950177	-2.33692	0.676252	-1.24122	-0.419447
Q4DLZ1	0.644235	0.883951	0.764093	-0.913915	0.284662	0.524378	0.164804	1.36338	-0.0749111	0.644235	-0.0749111	0.644235	-1.87278	-0.194769	-2.59192	-0.194769
Q4DJG9	0.0806478	0.241943	-0.161296	-0.645182	0.241943	0.161296	1.77425	0.806478	-0.403239	0.403239	-0.0806478	1.04842	-1.93555	0.967773	-2.33879	-0.161296
Q4DPP7	0.264132	0.676435	-0.0450956	-0.148171	0.161056	0.264132	1.81027	0.0579801	-0.66355	0.77951	-1.59123	1.60412	-1.79738	0.676435	-1.282	-0.766626
Q4DGV2	-0.472259	-0.376611	-0.0896694	-0.472259	0.00597796	-0.185317	0.675509	1.63198	-0.472259	-0.376611	-0.759201	0.388567	-1.23744	-0.759201	2.97105	-0.472259
Q4DKQ8	-0.125332	0.0569692	-0.307634	-0.307634	-0.125332	-0.125332	1.15078	0.603873	-0.854538	-0.125332	0.239271	1.33308	-2.67755	1.87998	0.239271	-0.854538
Q4DD60	-0.289976	-0.289976	0.553591	-1.34443	0.975374	0.764483	-0.289976	1.39716	-1.55533	-0.500868	1.18627	0.553591	-1.34443	-1.55533	0.764483	0.975374
Q4DDQ0	0.561253	-0.0431733	0.561253	-0.906639	0.0431733	0.215866	1.68376	0.215866	-0.906639	0.992986	-0.474906	0.906639	-1.51107	0.906639	-2.37453	0.12952
Q4DLZ5	-0.358794	-0.0143518	1.36342	-0.588422	0.330091	-1.50694	0.215277	0.904161	-0.588422	0.559719	-0.129166	0.789347	-2.76989	0.789347	0.100462	0.904161
Q4DPQ0	-0.358204	0.329548	0.78805	-0.47283	-0.47283	0.329548	2.27818	0.444173	-1.38983	0.444173	-1.16058	1.13193	-2.07759	0.329548	-0.0143282	-0.128954
Q4DP61	-0.0713679	-0.0713679	-0.198244	-0.959502	0.436137	0.309261	2.21241	0.68989	-0.959502	-0.0713679	-0.832626	1.32427	-2.22826	0.816766	0.182385	-0.578873
Q4DR67	1.24352	-0.434484	-0.194769	-0.194769	0.0449467	0.284662	2.20239	0.284662	-0.194769	-0.194769	0.764093	-0.194769	-1.63306	0.0449467	0.524378	-2.35221
Q4DFJ5	-0.04255	0.241117	-0.113467	-0.397133	2.2977	0.950283	-0.2553			-1.46088		-0.04255		-1.17722
Q4DII0	0.505424	0.505424	0.0153159	0.137843	0.382897	0.26037	0.750479	0.750479	-0.59732	1.24059	-0.964901	1.48564	-2.80281	-0.107211	-0.842374	-0.719847
Q4DJH1	0.159596	-0.146014	-0.502559	-0.400689	-0.757234	-1.11378	-0.859104	1.94232	1.63671	-0.808169		-0.400689	-0.757234	-0.400689	1.94232	0.465207
Q4DP62	0.454798	0.454798	0.987245	0.987245	0.0998337	-0.0776485	1.16473	0.987245	-1.14254	0.277316	-0.96506	1.34221	-2.20744	-0.610095	-1.32002	-0.432613
Q4DQH2	0.636446	-1.27289	0.159111	0.477334	0.159111	0	1.11378	0.636446	-1.11378	0.477334	0.477334	1.27289	-2.86401	0.159111	0.318223	-0.636446
Q4DGV5	0.305576	-0.269625	0.305576	-1.99523	-0.988627	-0.413426	2.03118	0.736976	0.161775	0.880777	-0.269625	1.16838	-1.13243	0.880777	-1.27623	-0.125825
Q4DD66	0.829589	0.140061	-0.204704	-0.549468	-0.377086	-0.377086	-0.72185	2.20865	-2.10091	0.484825	1.17435	0.140061	-0.0323217	0.829589	-1.58376	0.140061
Q4DHZ0	-0.221387	0.267191	-0.343531	-0.343531	-0.343531	-0.343531	1.36649	0.267191	-1.80927	-0.709965	0.145047	0.0229021	-0.954254	-0.0992424	2.95437	0.145047
Q4DDQ2	0.440215	-0.0142005	0.89463	-0.809427	0.326611	-0.58222	2.14427	0.440215	-2.28628	0.667422	-0.355012	0.553819	-1.49105	0.667422	-0.0142005	-0.58222
Q4DG40	0.352448	-0.221027	-0.125447	-0.316606	0.352448	0.639185	1.69055	0.16129	-1.75029	0.16129	-0.794501	1.30824	-2.22819	1.30824	-0.412185	-0.125447
Q4DQH3	0.150145	-0.0446377	-0.823768	-0.628986	-0.758841	-0.434203	-0.0446377	2.55246	0.929276	-0.304348	1.90319	0.0852174	-1.40812	-0.109565	-1.01855	-0.0446377
Q4DP63	-0.136555	0.703783	0.871851	1.20799	0.367648	0.19958	0.535715	1.20799	-0.976893	0.19958	-0.47269	1.37605	-2.15337	-0.47269	-1.64916	-0.808825
Q4DR69	-0.176364	0.396819	-0.749546	-0.462955	-0.749546	-0.692228	-0.577592			-1.09346		-0.462955	0.511455	-0.176364	2.11637	2.11637
Q4DD68	0.136694	-1.80739	0.136694	-1.68589	-0.349328	0.50121	-0.106317	0.74422	1.83777	-0.835349	1.59476	0.622715	0.865726	-0.349328	-0.956855	-0.349328
Q4DM00	0.701599	0.13465	0.13465	-0.545688	-0.885857	-0.318908	1.49533	0.701599	-0.432298	0.36143	1.38194	0.24804	-2.70009	0.588209	-1.22603	0.36143
Q4DG41	0.41758	-0.273587	0.302385	-0.388781	0.41758	0.41758	1.68472	0.187191	-0.0431979	0.41758	-0.158392	1.22394	-1.88631	0.763163	-2.46228	-0.61917
Q4DQH4	0.198879	0.868789	0.198879	0.868789	0.198879	0.533834	0.198879	2.20861	-0.136075	-0.973462	0.198879	0.198879	-2.1458	-1.47589	-1.14094	0.198879
Q4DJH4	0.118262	-0.709575	0.236525	-0.236525	-0.118262	-0.118262	2.01046	0.827837	-0.709575	0.709575	-1.53741	1.30089	-1.8922	1.18262	-0.591312	-0.47305
Q4DIK4	1.26644	0.267559	1.26644	-0.445931	0.552955	0.124861	0.410257	0.981049	-1.15942	0.124861	-0.874025	0.695653	-2.8718	0.124861	-0.445931	-0.0178372
Q4DG42	-0.351407	1.30227	0.971536	-0.020671	0.751046	0.0895743	0.861291	0.530555	-2.00509	-0.682142	-0.351407	1.19203	-2.33582	0.310065	-0.020671	-0.241161
Q4DQH5	0.639817	0.943889	0.0316741	0.639817	-0.0696831	0.335746	0.842532	0.437103	-0.677826	0.53846	-1.18461	1.04525	-2.50226	0.741175	-1.79276	0.0316741
Q4DFJ9	0.620687	0.18416	-0.470631	1.05721	-0.252367	-0.252367	1.27548	0.838951	-0.143235	0.293292	-1.34369	1.60287	-2.435	0.293292	-1.12542	-0.143235
Q4DR73	0.0116953	-0.17543	-0.17543	0.385945	-0.923929	-1.11105	0.760195	2.25719	-1.29818	-0.736804	-0.549679	0.94732	-1.67243	0.57307	0.760195	0.94732
Q4DH18	0.866492	0.498425	-0.115021	0.989181	0.00766807	-0.360399	1.47994	0.498425	-1.34191	0.866492	-1.21922	0.866492	-2.32343	0.498425	-0.973845	-0.23771
Q4DIK5	0.210223	0.114121	0.402426	-1.2313	-0.270286	0.0180191	1.94005	0.0180191	-0.558591	0.979036	-1.1352	1.26734	-1.61571	1.36344	-1.32741	-0.174184
Q4DHZ3	0.173931	0.173931	1.21752	-0.173931	0.637748	0.637748	0.869657	0.40584	-2.60897	0.289886	-0.753702	1.21752	-1.91324	0.0579771	0.0579771	-0.289886
Q4DQH6	0.0382434	0.300484	0.47531	-1.44778	-0.31141	-0.136583	1.96134	0.21307	-0.573651	0.824964	-1.27296	1.17462	-1.44778	1.43686	-1.18554	-0.0491701
Q4DJH7	1.30962	0.244889	-0.500425	-1.03279	1.62904	0.351362	-1.67163			-1.03279		0.244889		0.457836
Q4DDQ7	0.331862	0.331862	0.464606	0.995585	0.464606	0.464606	0.331862	1.12833	-1.12833	-0.0663723	-0.0663723	0.86284	-2.72127	0.331862	-1.79205	0.0663723
Q4DG44	0.0538032	-0.930027	0.0538032	-1.05301	0.422739	-0.56109	1.77551	0.545718	0.299761	0.176782	-1.05301	1.03763	-2.15981	1.52955	-0.684069	0.545718
Q4DPQ8	0.222126	0.617018	0.617018	0.880278	-0.304395	0.222126	1.4068	1.01191	-0.962547	0.0904959	-0.830917	1.01191	-2.01559	0.748648	-1.75233	-0.962547
Q4DFK1	0.073729	0.545595	1.48933	-0.870002	-1.10593	0.073729	1.01746	1.25339	-0.634069	0.781527	0.073729	1.48933	-1.81373	-0.398137	-1.34187	-0.634069
Q4DQH7	0.516192	0.391055	0.516192	-0.234633	0.14078	0.64133	0.14078	0.766468	-0.109495	0.391055	-1.36087	1.14188	-3.23793	0.516192	-0.35977	0.14078
Q4DKR8	0.0981503	0.339751	-0.0226501	-0.505851	0.218951	0.702152	1.18535	-0.0226501	-0.505851	0.943752	-1.23065	0.943752	-2.55946	1.18535	-1.35145	0.581351
Q4DR76	0.636169	-0.0100979	0.474602	0.636169	-0.0100979	-0.333231	0.797736	1.76714	-2.9183	-0.171665	-0.333231	1.12087	0.151469	-0.817931	-0.494798	-0.494798
Q4DD92	0.925388	0.383697	0.473979	-0.0677113	-0.157993	0.383697	1.28651	0.835106	-0.970529	0.473979	-0.970529	1.01567	-2.32475	0.383697	-1.87335	0.203134
Q4DDR1	-0.241278	-0.0734324	-0.241278	-0.0734324	-0.241278	0.0944131	1.60502	1.60502	-2.08758	-0.744814	0.59795	0.765795	-1.08051	-0.0734324	1.43718	-1.24835
Q4DM17	0.787734	0.877122	0.072628	-0.0167603	0.162016	0.251404	1.50284	0.966511	-0.642478	-0.0167603	-1.08942	0.966511	-2.07269	0.430181	-2.07269	-0.106149
Q4DHZ7	0.0369661	0.273549	0.628424	-1.02766	0.0369661	0.510132	1.92963	0.273549	-0.4362	0.391841	-1.61912	1.45646	-1.8557	0.865007	-0.909366	-0.554492
Q4DPQ9	-0.0180046	-0.378097	-0.46812	-0.693178	-0.513132	-0.73819	-0.108028	2.59267	2.05253	-0.423109		-0.108028	-0.783201	0.252065	-1.14329	0.477123
Q4DQH8	0.266555	0.266555	1.1414	0.266555	0.266555	0.266555	1.03205	0.266555	-1.26443	1.46947	-1.59249	0.92269	-2.24863	0.266555	-0.827004	-0.498936
Q4DKR9	0.0782062	-0.234619	0.703856	-1.17309	0.547443	0.391031	1.95515	0.703856	-0.703856	-0.234619	-1.17309	1.48592	-1.95515	0.547443	-1.01668	0.0782062
Q4DIK8	-1.44397	0.138745	0.19527	0.534424	1.60841	0.364847	-1.16134	1.66494		-1.21787		-0.256934		-0.426511
Q4DHZ8	9.67643e-16	0.871576	0.544735	0.217894	0.762629	0.435788	0.653682	1.08947	-0.217894	0.217894	-1.30736	1.52526	-2.17894	-0.108947	-1.74315	-0.762629
Q4DPR0	0.613239	0.38768	0.838798	-0.514557	0.613239	0.162121	1.51548	0.726019	-1.30401	0.613239	-1.75513	0.951578	-2.09347	0.2749	-0.176218	-0.852896
Q4DQH9	0.653472	0.434125	0.141662	-0.443264	-0.150801	-0.0776855	1.53086	0.361009	-0.370149	0.87282	-1.83246	1.16528	-2.34427	0.945936	-0.808843	-0.0776855
Q4DKT8	0.461724	0.408739	-0.439016	-1.5517	-1.02185	-0.756924	0.885602	2.36917		-0.0681232		0.461724	-1.1808	0.832617	-0.756924	0.355754
Q4DR95	-0.930142	-0.0674016	0.795339	1.22671	0.687496	-0.175244	-0.175244	0.687496	-1.68504	-0.930142	0.471811	0.903182	-2.11641	-0.714457	1.33455	0.687496
Q4DH22	0.736788	0.116335	-0.193892	0.581675	-0.0387783	0.426562	1.9777	0.581675	-2.05525	0.116335	-0.814345	1.20213	-1.4348	0.581675	-1.27969	-0.504118
Q4DD94			0.676637	0.480194			-0.043654			-0.043654				1.00404	-2.07356
Q4DI02	0.147966	0.694303	0.330079	1.24064	0.147966	0.876416	-0.216258	1.60487	-0.398371	0.512191	-0.944708	1.05853	-1.67316	-0.216258	-1.85527	-1.30893
Q4DJI4	-0.242245	0.726735	0.726735	-0.519096	-0.380671	0.173032	1.97257	0.173032	-0.795948	0.449884	-1.21122	1.41886	-1.90335	0.865161	-1.34965	-0.103819
Q4DKT9	-0.227924	1.37666	0.647303	0.0638186	-0.227924	0.20969	0.793174	1.81427	-0.811408	-1.24902	-0.373795	0.647303	-1.68663	0.793174	-1.83251	0.0638186
Q4DPR3	0.34836	0.551041	0.855064	0.4497	0.247019	0.4497	0.956405	0.34836	-1.88114	0.956405	-1.47578	1.15909	-2.18516	0.247019	-0.462368	-0.563709
Q4DJI6	0.309127	0.52895	0.748774	-1.00981	0.309127	-0.0206085	1.29833	1.18842	-1.88911	0.199215	-1.33955	1.51816	-1.33955	0.748774	-0.680079	-0.570167
Q4DH28	0.127315	0.41832	-0.309193	-1.47321	-0.309193	0.127315	2.30985	0.563823	-1.61872	0.41832	-1.18221	1.29134	-0.309193	0.854828	0.127315	-1.03671
Q4DM22	0.568827	-0.0461211	0.691817	0.322848	0.445837	-0.41509	1.18378	1.42975	-1.39901	0.445837	-0.41509	1.06079	-2.50591	0.199858	-1.15303	-0.41509
Q4DI05	-0.062186	0.222093	0.364232	-1.1993	0.506372	0.648511	1.92777	1.07493	-1.34144	-0.062186	-0.488604	1.07493	-1.91	-0.488604	0.790651	-1.05716
Q4DN15	0.180755	0.0550125	0.306498	-0.0707303	-0.322216	0.0550125	1.43818	0.935212	-0.573702	0.683727	-0.573702	1.43818	-1.95687	1.06095	-2.08262	-0.573702
Q4DP83	0.415491	0.309969	0.415491	-1.4839	-0.639724	-0.428681	1.36518	1.15414	-0.428681	0.732056	-2.0115	1.15414	-1.58942	0.943099	-0.112117	0.204448
Q4DKU1	-0.258857	0.24623	0.95335	0.145212	0.549281	-0.157839	1.66047	0.347247	-2.07717	0.549281	0.347247	0.852333	-1.87513	0.751316	-1.26903	-0.763943
Q4DFL1	0.829418	-0.242961	0.293229	-1.18129	0.293229	0.293229	1.23156	0.695371	-0.242961	0.963465	-0.108913	0.159181	-1.71748	1.36561	-2.38772	-0.242961
Q4DH29	-0.373544	-0.124515	0.871602	-1.86772	1.61869	-0.124515	-0.373544	1.86772	-1.36966	0.373544	-0.622573	0.871602	-0.373544	-0.124515	0.871602	-1.12063
Q4DIL2	0.458859	-0.0750861	0.325373	0.325373	0.0584003	0.191887	1.39326	1.25978	-0.742518	0.725832	-1.40995	1.12629	-1.9439	-0.0750861	-1.9439	0.325373
Q4DM24	0.962348	0.506124	0.734236	0.278012	0.0498995	0.163956	0.506124	0.848292	-0.976605	0.848292	-0.0641565	1.30452	-2.68745	-0.520381	-1.43283	-0.520381
Q4DG52	-0.0499688	0.449719	0.749532	0.749532	0.249844	0.549657	1.14928	0.949407	-1.34916	0.249844	-0.849469	0.649594	-2.64835	0.649594	-1.24922	-0.249844
Q4DP84	0.754708	0.434832	0.754708	0.114955	0.274893	0.434832	1.47443	0.59477	-1.72433	0.674739	-0.924642	0.914646	-1.64436	0.354863	-1.88427	-0.604766
Q4DN94	0.338487	-0.203092	0.446803	-0.0947765	0.555119	0.121855	1.85491	0.230171	-1.82783	0.555119	-0.961304	1.42165	-1.6112	0.988383	-0.852988	-0.961304
Q4DFL2	-0.10971	0.141056	0.767972	-0.987393	0.266439	0.391823	2.0218	0.642589	-1.48893	0.517206	-1.11278	1.14412	-0.86201	0.642589	-1.86508	-0.10971
Q4DEL9	0.538047	0.424774	0.424774	0.424774	0.0849548	-0.481411	1.44423	0.65132	-0.934503	0.764593	-1.16105	0.99114	-2.29378	0.99114	-1.50087	-0.368138
Q4DH30	0.378318	0.637735	0.46479	-0.659354	-0.572881	-0.918771	0.983626	1.0701	0.1189	0.378318	0.810681	0.897153	-2.04291	0.637735	-2.30233	0.1189
Q4DM27	-0.387492	-0.232495	1.31747	-0.232495	0.697486	-0.0774984	0.387492	2.40245	-0.0774984	-0.542489	-0.852483	0.697486	-1.62747	-1.16248	0.852483	-1.16248
Q4DIL3	-0.273115	0.136558	1.09246	-0.955904	-0.819346	0.136558	2.5946	0.273115	-0.409673	0.546231	-1.36558	1.09246	-0.546231	0.546231	-1.22902	-0.819346
Q4DG53	0.716253	0.822365	0.610142	0.822365	0.291807	0.291807	1.03459	0.822365	-1.72431	0.185695	-0.450974	0.716253	-2.25487	0.397919	-1.51209	-0.769309
Q4DQI6	0.944614	-0.0226707	0.460972	-1.11087	-0.143581	0.0982399	2.15372	-0.143581	-0.506313	0.0982399	-0.627224	1.18644	-1.95724	0.944614	-1.4736	0.0982399
Q4DFL3	-0.335796	0.0479708	-0.0799514	-1.23125	-0.335796	-0.0799514	1.32719	1.32719	-0.463718	0.175893	-0.207874	1.45512	-2.76632	0.431738	0.0479708	0.687582
Q4DRA4	0.416862	0.503483	0.416862	-0.449345	-0.0162414	0.243621	1.10983	0.763345	-0.535966	0.763345	-1.14231	1.45631	-2.70148	0.590104	-1.14231	-0.276104
Q4DM28	-0.0843829	0.0506298	0.185642	0.185642	0.185642	0.185642	1.94081	1.13073	-0.354408	0.59068	-0.894459	1.40076	-2.3796	-0.219396	-0.894459	-1.02947
Q4DPR9	0.589156	0.248439	0.702729	-0.432995	0.248439	0.134867	1.49774	1.04345	-1.45515	0.248439	-0.319422	1.15702	-1.45515	0.816301	-2.02301	-1.00086
Q4DDA2	0.473904	-0.0152872	0.107011	-0.382181	-0.259883	-0.0152872	1.94148	0.473904	-0.0152872	0.596202	-1.72746	1.32999	-1.36056	1.20769	-1.60516	-0.749074
Q4DH31	0.688569	0.0765077	0.443745	-0.535554	0.443745	0.19892	1.30063	1.54546	-1.0252	1.05581	-1.0252	0.321332	-1.75968	0.688569	-1.88209	-0.535554
Q4DG54	0.0109957	0.538787	-0.164935	-0.164935	0.538787	-0.340865	-0.164935	2.29809	0.714717	-0.164935	1.41844	0.0109957	-2.2761	-0.164935	-1.04459	-1.04459
Q4DN97	-0.253113	-0.532411	0.165833	-1.09101	-0.113465	-0.253113	1.70197	1.56232	-1.6496	0.305482	0.445131	1.14337	-0.811709	0.305482	0.864077	-1.78925
Q4DM29	-0.0495682	-0.313932	0.743522	-1.50357	0.0826136	-0.18175	1.53661	1.00789	-1.10702	-0.0495682	0.346977	1.53661	-2.29666	0.743522	-0.18175	-0.313932
Q4DPS0	-0.12157	-0.538382	-0.0289453	-1.55726	-1.00151	-1.04782	0.434179	2.19405	1.08255	-0.445757	1.54568	0.0173672	-1.41832	0.0636796	0.248929	0.573117
Q4DG55	0.0276395	0.690987	0.469871	-0.967382	0.138197	0.248755	0.912103	0.801545	-1.52017	0.580429	-1.29906	0.801545	-2.40464	1.02266	0.912103	-0.414592
Q4DDW6	0.696441	0.448817	-0.417865	-0.417865	0.0773823	-0.0464294	1.56312	0.820253	-0.170241	-0.0464294	-1.16073	0.820253	-2.52266	1.43931	-1.16073	0.0773823
Q4DI12	0.912211	-0.0133494	0.485029	-0.0133494	-0.0845464	0.0578475	1.33939	0.342635	-0.796516	0.556226	0.200241	1.1258	-2.22045	0.69862	-2.29165	-0.298137
Q4DFL5	-0.214561	-0.478636	0.973778	-1.66698	0.709702	-0.0825235	1.50193	0.445627	-0.874749	-0.874749	0.181552	1.50193	-1.93105	1.10582	-0.478636	0.181552
Q4DPS1	0.633809	0.190143	0.0633809	-0.760571	-0.887333	-0.443666	0.380285	3.23243	0	-0.190143		0.126762	-1.39438	-0.126762	-0.253524	-0.570428
Q4DJJ9	0.705697	0.705697	0.93152	-0.649241	0.479874	-0.649241	0.93152	0.479874	-2.45582	0.705697	1.15734	0.479874	-0.423418	0.254051	-1.10089	-1.55253
Q4DG56	0.592921	0.497095	0.497095	-0.844463	0.305444	-0.365335	1.647	1.07205	-1.03611	0.592921	-0.748637	1.07205	-2.0902	0.497095	-1.61107	-0.0778583
Q4DEM5	0.417237	0.523202	0.523202	-0.112588	0.0993421	-0.218553	1.37092	0.523202	-1.2782	1.26496	-0.536447	1.47689	-2.33785	0.205307	-0.960307	-0.960307
Q4DFL6	0.241158	-0.330476	0.526975	0.812792	-0.0446589	0.526975	1.52733	0.669883	-2.18829	0.241158	0.0982495	0.812792	-2.04538	-1.04502	0.812792	-0.616293
Q4DDX0	0.542884	0.542884	1.15705	-0.773198	-0.0712877	0.279667	0.8061	0.455145	-1.21189	1.06932	-1.73832	1.42027	-1.73832	0.8061	-0.685459	-0.860937
Q4DI39	0.523865	-0.229559	0.806399	-0.982982	0.147153	0.147153	1.74818	0.429687	-1.17134	0.523865	-1.45387	1.46564	-1.26552	1.18311	-1.17134	-0.700449
Q4DKU8	0.429822	0.429822	0.429822	-0.12035	-0.395437	0.154736	1.25508	0.429822	-1.49578	1.11754	-0.257893	1.39262	-2.59613	0.567366	-0.808066	-0.53298
Q4DEP1	0.58326	0.104688	0.224331	-0.9721	0.343974	-0.254242	0.822546	1.30112	-1.33103	1.30112	0.463617	1.30112	-2.16853	0.104688	-1.33103	-0.493528
Q4DM33	0.368525	0.849864	0.368525	-0.353483	0.127856	0.00752092	1.93288	0.72953	-1.19583	0.127856	-0.594153	1.3312	-2.39917	0.24819	-0.714488	-0.834822
Q4DP91	-0.332496	-0.0195586	-0.0195586	-0.749747	-0.436809	-0.228184	1.23219	-0.228184	-2.62737	0.084754	0.919255	1.02357	1.12788	-0.0195586	1.44082	-1.167
Q4DKV1	0.063919	-0.140622	0.26846	-1.87922	-0.958785	-0.958785	1.4957	0.26846	-0.0383514	0.677541	-1.77695	1.08662	-0.140622	1.80251	0.37073	-0.140622
Q4DFM0	0.0327385	-0.360124	1.21133	0.0327385	0.0327385	0.425601	1.60419	0.425601	-1.2768	0.687509	-1.14585	1.21133	-1.93157	0.687509	-1.53871	-0.0982156
Q4DEU3
Q4DIN0	-0.649363	-0.431395	0.149853	-0.576707	-0.213427	-1.15796	0.731101	0.876413	0.295165	-0.576707	3.05609	0.367821	-1.44858	-0.431395	0.295165	-0.286083
Q4DG60	0.80633	0.226497	0.226497	0.226497	-0.425815	-0.0634192	1.38616	0.298976	-0.78821	1.16873	-0.570773	1.31368	-1.80292	0.951288	-1.94788	-1.00565
Q4DDX3	0.96225	0.65433	-0.11547	-0.88527	0.03849	-0.11547	1.27017	1.11621	-0.73131	0.50037	-1.50111	0.96225	-2.27091	1.11621	-0.73131	-0.26943
Q4DKV2	0.661799	-0.152723	-0.876742	-1.51026	-0.605235	-0.0622204	1.38582	1.20481	-0.0622204	0.752301	0.209287	1.20481	-1.14825	1.20481	-1.96277	-0.243225
Q4DFM3	0.193601	0.813123	0.968004	-1.04544	0.503362	0.813123	0.658243	1.43265	-2.12961	-0.11616	-0.11616	1.12288	-0.11616	-0.735683	-0.425922	-1.81985
Q4DM35	-1.07259	1.20393	-0.197007	-1.07259	1.02881	0.153228	-0.0218896	1.37905	-1.24771	-0.547241	-0.372124	1.55416	-1.24771	-0.197007	-0.897476	1.55416
Q4DDX5	0.266618	-0.00860058	0.541837	-0.283819	0.541837	-0.421428	1.91793	0.541837	-1.5223	0.817055	-1.79752	1.36749	-1.38469	0.404227	-0.00860058	-0.971865
Q4DG63	-0.0188478	-0.16963	0.4335	-1.37589	-0.471195	-1.07432	1.03663	1.18741	-1.22511	0.4335	0.584282	1.18741	-0.320413	-0.621978	1.94132	-1.52667
Q4DP96	0.0268468	0.17003	1.02913	-0.116336	0.599578	0.313212	1.45868	0.599578	-1.83453	0.313212	0.0268468	1.60186	-1.97771	-0.259519	-1.11862	-0.83225
Q4DH93	0.478206	0.180103	0.577573	-0.912938	0.577573	-0.515468	1.96872	1.27314	-1.31041	-0.217366	-1.31041	1.17378	-1.50914	0.67694	-0.217366	-0.912938
Q4DE28	0.211017	0.211017	0.909554	0.909554	-0.254675	0.327439	1.1424	0.793131	-1.76817	0.909554	-1.4189	0.676708	-1.8846	0.793131	-1.18606	-0.371098
Q4DFM5	-0.573141	-0.282022	-0.184982	-0.427581	-0.379061	-0.379061	0.251697	-0.476101	-0.379061	-0.476101	3.50253	-0.0394224	-1.05834	0.154657	0.979494	-0.233502
Q4DI45	0.370479	0.158777	0.793884	-1.11144	-0.0529256	-0.0529256	1.00559	0.158777	-0.899735	-0.0529256	1.42899	0.793884	-0.899735	0.370479	-2.80506	0.793884
Q4DEU8	-0.104553	-0.104553	0.731872	0.564587	-0.439123	-0.439123	1.23373	1.40101	-1.44283	0.731872	-0.104553	0.899157	-2.78111	0.0627319	0.0627319	-0.271838
Q4DNB9	-0.290972	-0.431765	-0.478696	-0.948005	-0.994936	-0.619489	0.178338	1.07003	1.11696	-0.150179		-0.00938619	-0.760281	0.0844757	2.94726	-0.71335
Q4DG65	-0.0299745	-0.269771	-0.0299745	-0.509567	0.0899236	0.449618	1.2889	1.2889	-0.869261	-0.269771	1.4088	0.689414	-2.66773	0.32972	-1.22896	0.32972
Q4DPT2	0.368285	0.141648	-0.424945	-1.10486	-0.424945	-0.368285	0.594922	1.10486	1.10486	0.0849889	2.46468	0.254967	-1.50147	-0.0283296	-1.55813	-0.708241
Q4DI48	1.1923		-0.551441	1.14759	-0.640864		-0.730287			-0.953844		0.834613		1.14759	-1.44567
Q4DRD8	0.764326	0.764326	0.665703	0.17259	0.369835	0.17259	1.55331	0.271213	-1.504	0.369835	-0.517769	1.25744	-2.19436	-0.0246557	-1.504	-0.616392
Q4DJM2	0.380905	-0.336092	0.619904	0.619904	-0.0970934	-0.575091	1.3369	0.978402	-0.455592	-0.216593	0.619904	0.739403	-2.72608	0.739403	-1.65059	0.0224062
Q4DHA9	0.246429	-0.217437	0.362395	1.05819	-0.101471	0.362395	0.710294	0.826261	-0.101471	0.594328	0.0144958	0.362395	-3.4645	0.362395	-0.797269	-0.217437
Q4DI50	0.214129	0.488215	0.7623	-1.01926	0.488215	0.351172	0.625258	1.58456	-0.74517	-0.0599562	-0.471085	1.31047	-2.25264	0.7623	-1.56743	-0.471085
Q4DSL4	-0.0344828	-0.724138	-0.310345	-1	-0.0344828	-0.310345	1.89655	1.2069	-0.862069	0.655172	-0.0344828	1.48276	-2.24138	0.793103	-0.448276	-0.0344828
Q4DRD9	-0.371413	0.5025	1.37641	-1.59489	0.852065	0.327717	0.152935	0.852065	-0.546195	-0.0218478	1.20163	0.677282	-2.29402	-1.42011	0.327717	-0.0218478
Q4DIP7	-0.566593	-0.453274	0	-0.906548	-0.453274	-1.35982	1.13319	1.35982	0.906548	-0.679911	2.26637	0.679911	-1.58646	-0.113319	-0.226637	0
Q4DPD5	1.14135	-0.0680278	0.173849	-0.672719	0.294787	0.173849	1.02042	1.26229	-0.793657	1.02042	-1.27741	0.899478	-1.76116	0.77854	-1.8821	-0.309904
Q4DM67	1.00388	0.669254	0.892338	0.334627	-0.446169	-0.557711	1.22697	0.334627	-1.00388	1.22697	-0.446169	0.780796	-2.23085	0.111542	-1.78468	-0.111542
Q4DT49	0.366962	-0.159958	-0.235232	-1.13852	-0.762153	-0.611604	1.34553	0.592785	-0.912701	0.065865	1.34553	0.66806	-2.49346	0.66806	1.27025	-0.00940929
Q4DNC3	0.135041	0.598037	-0.63662	0.443705	-0.0192915	0.443705	1.83269	1.3697	-0.63662	-0.173624	-2.17994	1.06103	-1.56261	0.443705	-0.63662	-0.482288
Q4DVK7	-0.228419	0.396727	-0.372683	-0.613124	0.0601102	0.108198	-0.613124	2.32025	0.012022	-0.661212	2.46452	-0.46886	-1.57489	-0.0841543	-0.420772	-0.324595
Q4DT51	0.573499	0.415292	0.731706	0.652602	0.177982	0.0988791	1.12722	0.810809	-1.08767	0.494396	-0.771257	0.969015	-1.8787	0.336189	-2.43243	-0.217534
Q4DX61	-0.242298	-0.605745	-0.363447	-0.969193	-0.66632	-0.66632	0.181724	2.48356	1.63551	-0.302873		-0.242298	-1.02977	-0.969193	1.02977	0.726895
Q4DVK8	0.554085	0.0200272	0.767708	0.767708	0.0200272	-0.0867844	1.30177	0.447273	-0.834465	0.660896	-1.26171	1.30177	-2.22302	0.554085	-1.68896	-0.300407
Q4DXZ1	-1.04125	1.08208	-0.714583	-0.224583	0.42875	0.42875	0.592083	1.08208	0.91875	-2.51125	1.24542	-1.20458	0.755417	0.102083	-0.224583	-0.714583
Q4DZ21	1.49497	1.14279	-1.17154	-0.919983	-0.416867	0.0862484	-0.618113	2.40058		-0.114998		0.186872	-1.12123	-0.114998	-0.769048	-0.0646863
Q4DZU3	-0.159261	-0.159261	0.0367525	-1.72737	-0.7473	0.0367525	1.60486	0.0367525	0.820805	0.428779	-1.53135	1.40884	-1.72737	1.21283	0.0367525	0.428779
Q4DRE5	-0.670232	0.248943	0.708531	-0.670232	-0.210644	0.555335	1.32132	1.32132	-0.210644	1.01492	-0.517036	1.16812	-1.8958	0.248943	-2.049	-0.36384
Q4DTX4	0.0547894	0	-0.493104	-1.15058	-0.328736	-0.493104	-0.164368	2.35594	-0.164368	-1.09579	2.5751	-0.219158	-0.164368	-0.438315	0.273947	-0.547894
Q4DT52	-0.225199	0.271792	0.0232964	0.147544	-0.100951	-0.100951	1.76276	0.89303	-0.349447	0.644535	-0.225199	1.01728	-3.0829	0.39604	-0.72219	-0.349447
Q4E1X5	0.0300285	0.750714	0.750714	0.750714	0.0300285	0.150143	0.750714	1.23117	-1.29123	0.510485	-0.450428	0.510485	-2.85271	0.510485	-1.17111	-0.2102
Q4DS63	0.217752	0.0128089	-0.397077	0.832581	0.217752	-1.01191	1.44741	1.8573	-1.21685	-0.806963	-0.397077	1.03752	-1.01191	0.217752	0.832581	-1.83168
Q4DVK9	0.39358	0.39358	0.530477	0.530477	-0.154009	0.256682	1.35186	1.21496	-1.38608	0.119785	-0.975393	1.07807	-0.975393	0.941168	-1.24919	-2.07057
Q4E3Q7	0.343616	-0.21739	0.455818	-0.441793	0.455818	0.455818	1.80223	1.12903	-1.67601	-0.329591	0.119214	1.01682	-2.23701	0.568019	-0.441793	-1.0028
Q4DUY0	0.225443	0.225443	-0.255502	0.105207	-0.435856	-0.31562	-0.0751476	2.99088	0.766506	-0.616211	1.00698	-0.255502	-1.87869	-0.31562	-0.916801	-0.255502
Q4DX64	0.410676	0.48798	0.642587	0.410676	0.333372	0.333372	1.41562	0.410676	-1.36731	0.719891	-1.36731	1.18371	-1.67652	0.48798	-1.90844	-0.516969
Q4DZU5	0.533413	0.629307	0.533413	-0.61732	0.0539406	-0.521426	1.30057	1.01288	-0.137848	0.533413	-0.61732	1.10878	-2.24752	0.821096	-1.95984	-0.425531
Q4DZ23	0.220656	-0.0509207	-0.186709	0.356445	0.356445	0.628021	1.44275	1.85012	-1.81617	-1.27302	-0.186709	0.899598	-0.322497	-0.186709	-1.95196	0.220656
Q4DS64	0.20738	0.576055	0.453163	1.19051	-0.161295	0.20738	1.19051	1.55919	-1.63599	-0.161295	-0.161295	0.576055	-2.25045	-0.0384036	-1.39021	-0.161295
Q4E0X5	0.193665	0.0903771	0.193665	-0.942504	-0.219487	-0.116199	1.74299	-0.219487	-0.63264	1.12326	-0.426064	1.32984	-2.49183	1.22655	-0.735928	-0.116199
Q4E1X7	0.0875853	0.866121	1.17754	-1.00236	-0.223829	0.243292	1.17754	1.17754	-0.690951	0.243292	-1.7809	1.33324	-1.46949	-0.0681219	-1.46949	0.399
Q4DT54	-0.658087	0.192773	-0.658087	-1.29623	-0.445372	-1.40259	0.937275	1.78814	0.0864155	-0.658087	1.25635	0.511845	-0.658087	0.29913	1.78814	-1.08352
Q4DWK4	-0.977638	-0.75257	-0.527502	-1.20271	-0.077367	0.372768	0.485302	1.16051	1.72317	-0.75257	0.822904	0.372768	-2.32804	0.147701	0.935437	0.597836
Q4DZU6	0.0418099	0.615202	0.997464	0.997464	0.0418099	0.0418099	1.18859	0.710768	-1.8695	0.328506	-0.627148	1.09303	-1.77393	0.328506	-1.77393	-0.340452
Q4DZ25	0.631142	0.420761	0.841523	0.315571	0.210381	0.10519	1.0519	0.736332	-1.47266	0.420761	-1.57786	1.36747	-2.10381	0.631142	-1.0519	-0.525952
Q4DVL1	0.828236	0.828236	0.496942	-0.828236	0.276079	0.276079	1.82212	0.38651	-1.71169	0.607373	-1.38039	0.938668	-1.38039	0.607373	-1.15953	-0.607373
Q4DS65	0.536174	0.294518	-0.0679657	-1.75956	-0.0679657	-0.0679657	1.74445	0.415346	-0.551277	0.0528622	-2.12204	1.5028	-0.0679657	1.26114	-0.672105	-0.430449
Q4E3R4	-0.083812	0.586684	0.586684	-0.217911	0.854882	0.318485	1.79358	0.586684	-2.4976	-0.35201	-0.083812	0.988981	-1.15661	0.586684	-0.888407	-1.02251
Q4E0X6	0.125109	-0.208514	0.013901	-1.54301	0.125109	-0.0973067	1.79322	0.458732	-0.43093	1.12598	-1.4318	1.4596	-1.20938	1.34839	-0.875761	-0.653345
Q4DSM2	0.13501	-0.373263	1.02449	-1.0086	0.643283	-0.373263	2.04103	0.389146	-2.27929	0.516215	-0.754467	1.27862	-1.0086	-0.119126	-0.373263	0.262078
Q4DX66	0.230269	-0.0267755	0.572996	-1.48336	0.230269	0.230269	1.85822	-0.198139	-0.712229	0.572996	-1.65473	1.60118	-1.39768	1.08709	-0.198139	-0.712229
Q4DTX8	0.547272	-0.439359	0.423943	-1.17933	-0.0693725	0.177285	2.27388	0.177285	-1.30266	1.16392	-1.54932	1.16392	-1.30266	0.300614	-0.0693725	-0.31603
Q4DWK5	0.492925	0.7433	0.367738	-0.884136	0.117363	-0.508574	1.7448	0.24255	-1.38488	1.11886	-1.51007	0.868487	-1.63526	-0.00782421	1.11886	-0.884136
Q4DZU8	0.498678	0.417261	0.417261	-0.0712397	0.0101771	-0.152656	1.23143	0.905762	-0.31549	0.498678	-1.45532	0.824345	-2.35091	1.31285	-1.61816	-0.152656
Q4DVL3	0.777329	0.128428	-0.358247	-0.304172	-0.250097	-1.06122	-0.466397	1.4803	0.723254	-1.00715	2.72403	-0.790847	-1.22345	-0.628622	-0.0337969	0.290653
Q4DS66	-0.93359	0.500404	0.619904	-0.455592	-0.575091	-1.17259	1.0979	1.3369	-0.216593	0.858903	-1.17259	2.0539	-1.77009	0.141906	-0.216593	-0.0970934
Q4E4K2	-1.10969	-0.616496	-0.123299	-1.43849	-0.616496	-0.698696	0.616496	1.02749	1.43849	-1.02749	1.93169	-0.534297	-0.205499	-0.698696	1.35629	0.698696
Q4DX67	0.162451	0.544688	0.468241	-0.907814	0.315346	0.468241	1.38561	0.238898	-0.754919	0.544688	-1.06071	1.38561	-1.59584	1.23272	-2.05453	-0.372681
Q4DTX9	-0.283885	-0.0820112	0.52361	-0.485758	-0.384822	-0.384822	1.83579	0.82642	-1.29325	0.321736	-0.0820112	0.927357	-2.60543	0.725483	0.927357	-0.485758
Q4E0X7	0.487234	-0.077675	1.05214	-0.416621	0.148289	-0.190657	1.73003	0.939162	-1.99837	0.600216	-1.54644	1.16513	-1.20749	0.487234	-0.416621	-0.755566
Q4DT57	0.491749	0.659153	0.993961	1.66358	0.659153	0.324345	0.659153	1.16136	-0.847483	-0.345271	-0.177867	0.156941	-1.85191	-0.680079	-1.01489	-1.85191
Q4DZV0	-0.173773	0.58451	-0.300154	-0.426534	-0.426534	0.0789879	1.34279	1.21641	-0.552915	1.09003	-0.805676	0.963652	-2.06948	1.09003	-1.81672	0.205368
Q4DS67	1.03131	-0.275697	1.03131	-0.439073	0.541183	0.377807	1.03131	0.867935	-2.07283	0.541183	-0.275697	1.19469	-2.07283	-0.112321	-0.602449	-0.765825
Q4DRG9	0.952607	0.82969	-0.0307293	1.44427	0.338022	-0.276563	0.706773	0.583856	-1.2599	0.338022	-0.522397	1.07552	-2.48907	-0.153646	-1.38282	-0.153646
Q4E4K4	1.07155	0.888183	-0.120334	0.338083	-0.303701	0.246399	1.07155	0.704816	-1.03717	0.979866	-0.487068	0.521449	-2.5041	0.429766	-1.77064	-0.0286511
Q4E283	0.513418	0.8068	0.31783	0.220036	-0.562315	0.415624	-0.171139	2.27371	0.611212	-0.757903	0.904594	-0.366727	-2.32261	-0.268933	-1.34467	-0.268933
Q4DZV2	0.72468	0.106286	0.260885	0.72468	-0.357509	-0.512107	1.34307	1.80687	-0.821304	1.03388	-1.1305	0.415483	-2.36729	-0.357509	-0.666706	-0.20291
Q4E0Y0	0.241278	0.241278	1.08051	-0.59795	0.576969	-0.59795	1.75189	1.08051	-0.765795	0.744814	-0.59795	1.24835	-1.60502	-0.262259	-0.765795	-1.77287
Q4DWL1	0.658398	0.200382	0.582062	0.81107	-0.257634	0.04771	1.34542	0.582062	-0.868322	0.81107	-0.868322	1.04008	-1.93703	0.658398	-2.0897	-0.71565
Q4DY14	0.600395	0.436184	0.189868	0.928816	0.0256579	0.107763	1.09303	0.764605	-0.71329	0.764605	-0.631184	1.09303	-2.10908	0.436184	-2.19118	-0.795395
Q4DUZ6	0.452055	0.0533923	-0.00355949	-0.914788	-0.686981	-0.402222	0.395103	0.565958	-0.288318	0.224248	3.12879	0.509006	-1.31345	0.0533923	-1.31345	-0.459174
Q4DX72	0.681754	-0.640436	-0.309888	0.351207	0.51648	0.681754	0.681754	1.34285	-0.309888	0.185933	-0.640436	1.17758	-2.62372	0.847028	-1.4668	-0.475162
Q4E0Y2	0.710892	0.826956	0.478764	-0.101556	0.246636	-0.101556	1.6394	0.94302	-0.681876	0.594828	-1.03007	0.826956	-1.2622	0.478764	-2.07464	-1.49432
Q4E0Y5	0.425118	-0.286707	0.187843	-0.207616	-0.0494323	-0.0494323	1.61149	0.97876	-0.998533	0.187843	-1.23581	0.97876	-2.42218	1.37422	0.346026	-0.840349
Q4DY16	-0.0177446	-0.207021	0.360808	-0.869488	0.171532	-0.112383	1.30719	1.78038	-0.585573	-0.301659	1.11791	0.833998	-2.57297	0.455446	-0.77485	-0.585573
Q4E3S1	0.301511	0.462317	0.783929	-0.743728	0.140705	-0.100504	1.42715	0.221108	-0.824131	0.462317	-1.14574	1.10554	-2.7538	0.864333	0.462317	-0.663325
Q4DUZ8	0.572601	-0.132139	0.572601	-0.445357	0.102775	0.102775	1.27734	1.12073	0.0244701	0.650906	-1.07179	1.04243	-1.85484	0.572601	-2.40297	-0.132139
Q4DVL9	0.760547	-0.0248004	-0.810148	-0.975484	-0.72748	-0.314139	0.305872	1.95924	2.08324	-0.272805		-0.0661345	-1.34749	0.223204	-1.30616	0.512543
Q4DY17	-0.379249	0.554287	1.02105	-0.612633	0.787671	-0.612633	1.72121	1.02105	-1.0794	-0.145865	-0.379249	0.787671	-1.31278	1.25444	-0.846017	-1.77955
Q4DZY7	-0.610368	-0.995863	0.289122	-0.0963739	0.160623	0.674617	1.70261	0.289122	-1.25286	-0.610368	1.70261	0.674617	-0.481869	0.41762	-2.28085	0.41762
Q4DTY6	0.473251	0.199564	0.0171055	-0.439041	0.199564	0.473251	1.568	1.11186	-1.53379	0.382022	-0.439041	1.20309	-1.89871	0.838168	-1.71625	-0.439041
Q4E2C9	-0.14078	0.109495	0.234633	-1.14188	0.109495	0.109495	1.73628	0.860321	-1.01674	0.985458	-0.265917	1.36087	-2.14298	0.860321	-1.14188	-0.516192
Q4DT87	1.18378	1.03808	0.74669	-0.855961	-0.273179	0.455299	1.62086	0.600994	-1.00166	0.600994	-1.00166	0.600994	-1.58444	0.455299	-1.58444	-1.00166
Q4DVM0	0.458831	-0.114708	-0.229416	-0.688247	0.114708	0	1.03237	1.26179	-0.344124	1.03237	-0.688247	1.4912	-2.17945	1.14708	-1.14708	-1.14708
Q4DSS0	0.154939	0.029051	0.0919949	0.154939	-0.222724	0.469658	-1.29277		1.66559	-1.41866		-0.411556	2.23209	-0.663331		-0.789219
Q4DX81	0.731028	0.219308	0.365514	-0.804131	-0.365514	-0.219308	1.90067	0.146206	-0.877234	1.09654	-1.24275	1.31585	-1.68136	1.09654	-1.09654	-0.584823
Q4E3S5	0.33203	-0.0407756	-0.599984	-0.599984	-0.0407756	-0.599984	0.704836	1.54365	-1.06599	0.238829	2.28926	0.891239	-1.8116	0.33203	-0.97279	-0.599984
Q4E0Z1	0.677491	0.788102	0.235048	0.56688	0.235048	-0.318006	1.56238	0.235048	-1.42411	0.788102	-0.428617	1.00932	-2.41961	0.235048	-1.42411	-0.318006
Q4E4L6	0.315264	-0.0450377	0.855717	0.135113	-0.225189	-0.40534	0.855717	1.93662	-0.225189	-0.0450377	0.315264	-0.585491	-3.1076	0.495415	-0.0450377	-0.225189
Q4DV00	0.488416	0.488416	0.579284	-0.874605	-0.329397	0.30668	1.57883	0.579284	-0.420265	0.851888	-1.51068	0.942756	-1.96502	1.12449	-1.41981	-0.420265
Q4DRI0	0.375071	-0.38871	0.593294	0.484182	0.484182	0.0477363	1.35707	0.702405	-1.91627	0.593294	-1.15249	1.13885	-2.2436	0.593294	0.0477363	-0.716044
Q4DWL8	0.645011	1.08231	-0.317039	-1.19163	-0.666876	-0.841794	1.34468	1.60706	-1.10417	0.819929	0.557552	0.819929	-1.71639	0.295175	-0.142121	-1.19163
Q4E4L7	0.319506	0.469862	1.372	-0.582629	-0.131561	0.16915	1.22164	1.07128	-0.432273	0.319506	-1.18405	1.07128	-2.23654	0.620217	-1.48476	-0.582629
Q4DVM2	-0.0222332	0.511364	-0.200099	-0.0222332	-0.200099	-0.200099	-0.200099	2.11215	1.22283	-1.62302	0.867095	-0.200099	-1.26729	-0.733696	-1.44516	1.40069
Q4DY23	0.494573	0.134884	0.0629457	-0.872247	-0.656433	-0.224806	0.710387	1.42977	-1.16	-0.512558	2.36496	0.710387	-1.80744	0.278759	-0.944185	-0.00899224
Q4DX87	0.563917	-0.0512652	0.358856	-0.256326	-0.153796	0.0512652	1.79428	0.461387	-1.79428	0.974039	-1.28163	1.28163	-1.79428	0.768978	-0.871508	-0.0512652
Q4E2D9	0.606915	0.53105	0.834508	0.606915	0.0758643	0.151729	1.21383	0.53105	-1.36556	0.910372	-0.910372	0.834508	-1.89661	0.455186	-2.04834	-0.53105
Q4E0Z5	0.661766	-0.47269	-0.094538	-0.724792	-0.094538	0.661766	2.17437	-0.220589	-0.47269	0.787817	-1.85925	0.787817	-1.85925	1.03992	0.0315127	-0.346639
Q4DWL9	0.276825	0.276825	0.645925	-0.338341	0.153792	0.645925	1.63019	1.13806	-0.830474	-0.338341	-0.584408	0.645925	-2.42991	0.768958	0.0307583	-1.69171
Q4DT92	-0.78811	0	-0.315244	-0.157622	-0.315244	0.78811	0.630488	1.4186	-0.630488	1.10335	1.26098	0.630488	-2.67958	0.472866	-0.945732	-0.472866
Q4DRK7	0.400752	0.200376	0.400752	-0.701316	-0.400752	0.300564	1.50282	1.20226	-1.20226	0.901692	-1.10207	0.901692	-2.20414	1.00188	-1.00188	-0.200376
Q4DZZ2	0.139158	-0.640125	0.250484	-1.64206	-0.0834946	0.807114	0.250484	0.91844	0.473136	0.36181	-0.306147	1.47507	-1.75339	1.14109	-1.97604	0.584462
Q4E3T3	0.626216	0.533443	0.44067	-0.95092	0.44067	0.0695795	1.09008	0.626216	-1.50756	1.27562	-1.22924	1.09008	-1.78587	0.904534	-1.32201	-0.301511
Q4E2E3	0.536567	0.37147	0.536567	0.206372	0.536567	0.0412744	1.19696	1.03186	-1.6097	0.536567	-1.6097	0.866763	-2.27009	0.701665	-0.454019	-0.619116
Q4DX89	0.119051	0.119051	1.2302	0.119051	-0.198419	0.595257	1.38893	0.912727	-1.15083	0.436522	-1.4683	0.912727	-1.62704	0.595257	-1.94451	-0.0396838
Q4E0Z6	1.09441	0.72577	0.910092	-0.564488	-0.195843	-0.0115202	0.910092	0.72577	-1.4861	0.357125	0.357125	0.910092	-2.59204	-0.933133	-0.74881	0.541447
Q4E4L9	0.00807318	0.137244	0.783099	-0.508611	0.653928	0.783099	1.55812	0.137244	-0.508611	0.137244	-1.41281	1.42895	-2.57535	0.395586	-0.508611	-0.508611
Q4DSS9	0.647729	0.507679	0.787778	1.06788	0.507679	0.36763	0.0875309	0.507679	-1.03286	0.647729	-0.0525185	1.06788	-2.71346	-0.0525185	-1.45301	-0.892815
Q4E3T4	-0.277752	-0.277752	-0.0238073	-2.05536	0.611053	-0.531696	2.00775	-0.404724	-0.658668	0.484081	-1.4205	1.88077	-0.0238073	0.484081	-0.277752	0.484081
Q4DT94	0.212433	0.10279	-0.664711	0.212433	0.541363	0.651006	1.08958	1.08958	-1.87078	0.760649	-0.335782	0.979935	-2.63829	0.212433	-0.445425	0.10279
Q4DZZ4	0.594623	0.703978	0.375911	-0.280224	-0.0615127	0.0478432	1.25076	1.1414	-1.81121	0.485267	-1.15507	1.36011	-2.02992	0.375911	-1.04572	0.0478432
Q4DX91	-0.0287599	0.776516	0.431398	-0.143799	0.201319	-0.718997	1.0066	1.46675	-0.373878	-0.603957	-1.29419	0.891556	-2.67467	1.0066	0.431398	-0.373878
Q4DU92	-0.0784416	0.172572	-0.203948	-1.96104	-0.0784416	0.172572	2.30618	0.423585	-0.0784416	0.674598	-1.45901	0.925611	-1.08249	1.17662	-0.203948	-0.705975
Q4E158	0.294027	0.498568	0.498568	0.294027	-0.524136	-0.421865	1.00992	1.62354	-0.830947	0.396298	0.191757	0.805379	-2.67181	-0.0127838	-1.54684	0.396298
Q4E4M2	0.527726	0.627063	0.527726	-0.068294	-0.068294	0.329053	1.12375	0.825737	-1.26033	0.527726	-1.45901	1.32242	-1.35967	0.825737	-2.15437	-0.266967
Q4DVM8	-0.128578	0.245467	0.619512	-0.689646	0.806535	0.619512	1.3676	1.3676	-1.06369	-0.128578	-1.62476	0.993558	-2.18583	0.619512	-0.502623	-0.315601
Q4DYC7	0.569341	0.569341	0.797077	0.341605	0	0.341605	1.36642	0.341605	-1.13868	0.683209	-0.455473	1.02481	-1.93576	0	-2.39123	-0.113868
Q4E3T7	0.163299	-0.925363	0.925363	-0.816497	0.163299	-0.0544331	1.68743	0.489898	-2.01402	1.03423	-1.03423	1.25196	-0.70763	0.70763	0.381032	-1.25196
Q4E159	0.358432	-0.0827151	0.211383	-2.28845	0.946629	-0.96501	1.68187	1.09368	-0.670912	0.211383	-0.376813	0.064334	-0.817961	1.09368	0.79958	-1.25911
Q4E2P8	0.0484691	0.436222	1.08248	0.306971	-0.727037	0.0484691	1.59948	0.953226	-1.37329	-0.597786	-0.727037	1.47023	-2.27805	0.17772	0.17772	-0.597786
Q4DU93	-0.376586	-0.108791	-0.242688	-0.376586	0.426797	-0.108791	1.63187	1.36408	0.2929	-0.242688	-1.98335	0.828488	-2.11725	-0.376586	1.23018	0.159003
Q4E4M3	0.218218	-0.654654	0.654654	-0.509175	-0.0727393	-0.363696	1.96396	0.800132	-1.38205	0.654654	-0.800132	1.09109	-2.25492	0.509175	0.654654	-0.509175
Q4DZE6	0.381554	1.37427	-0.327529	-1.55661	-0.516618	-0.705707	-0.185712	2.79244		-0.516618		-0.516618	0.28701	-0.185712	-0.422073	0.097921
Q4E3V0	0.519279	0.519279	0.79934	0.705987	-0.414257	-0.414257	0.79934	0.986047	-0.694317	0.892694	-0.974378	0.612633	-2.9348	0.425926	0.145865	-0.974378
Q4DX94	0.862015	0.612758	-0.0519286	0.945101	0.197329	0.114243	1.19436	0.529672	-1.04896	0.862015	-1.04896	0.945101	-1.9629	0.3635	-2.04599	-0.467358
Q4DV14	0.698451	0.574282	0.325944	0.201775	-0.294902	-0.170733	0.82262	1.94014	-1.66076	0.450113	-0.791578	0.82262	-2.15744	-0.0465634	-1.16409	0.450113
Q4DVN0	-0.192596	0.247623	0.467732	-0.852924	-0.192596	0.357678	1.56828	1.23812	-0.30265	-0.192596	-0.30265	1.34817	-1.07303	0.357678	-2.72385	0.247623
Q4DYD0	0.439469	0.0878938	0.791044	-0.0292979	0.322277	0.439469	1.49419	0.791044	-1.31841	0.439469	-0.615257	1.14262	-1.90437	0.556661	-2.02156	-0.615257
Q4DVN1	-0.359271	-0.443805	-0.274736	-0.528339	-0.612874	-1.20461	0.739675	1.24688	-0.105668	-0.697408	2.68396	-0.190202	-1.20461	-0.697408	1.24688	0.401538
Q4DU97	0.50794	0.325992	0.689889	-1.31155	-0.159205	-0.219855	1.90288	0.447291	-0.887	0.871838	-1.1296	1.11444	-1.6148	1.11444	-1.19025	-0.462453
Q4DX96	-0.12666	-0.29554	-0.29554	-0.46442	-0.6333	-0.6333	2.06878	1.22438	-0.29554	-0.29554	-2.3221	1.22438	0.04222	0.2111	1.22438	-0.6333
Q4DV22	0.506559	0.6054	0.704241	-0.67953	-0.877212	-0.778371	1.19844	0.6054	-0.185326	0.407718	-1.96446	1.29729	-2.16214	0.803081	0.111196	0.407718
Q4DS88	0.0186314	-0.180103	0.217366	-1.57125	-0.279471	0.217366	1.90661	0.515468	-1.76998	0.614836	-1.37251	1.60851	-0.577573	0.912938	0.217366	-0.478206
Q4E002	0.310859	0.176433	-0.630119	-1.16782	-0.226843	-1.5711	1.25184	1.52069	0.714134	-0.898969	-0.764544	0.982985	-0.361268	0.579709	1.52069	-1.43667
Q4E3Y1	0.271784	-0.945807	-0.713885	-1.23571	-0.771866	-1.06177	0.561686	0.90957	0.0398616	-0.250041	2.99687	-0.539944	-0.192061	-0.0760994	0.851589	0.155823
Q4DV25	0.271484	0.512802	0.150824	0.0301648	0.633462	0.754121	0.874781	1.47808	0.0301648	0.392143	-0.93511	0.271484	-2.62434	0.271484	-1.90039	-0.211154
Q4DTA2	-0.578103	0.433578	0.433578	-0.578103	-0.289052	-0.578103	2.16789	0.722629	-2.45694	0.289052	0.433578	1.30073	-0.433578	-0.144526	0.289052	-1.01168
Q4DYJ7	0.388047	-0.0190843	0.184482	-0.324433	0.184482	0.184482	1.91479	0.896962	-1.85118	0.48983	-0.93513	1.10053	-2.15653	0.693396	-0.324433	-0.426216
Q4DU99	0.629774	0.954819	0.30473	-0.589144	-0.589144	-0.182838	1.11734	1.92995	-1.07671	0.873558	-0.426621	0.548513	-2.13311	0.467252	-1.07671	-0.751666
Q4E4M8	0.602201	0.345262	1.24455	-0.168616	-0.0401467	-0.168616	1.62996	0.602201	-0.297086	0.73067	-0.810964	0.987609	-1.83872	0.345262	-1.83872	-1.32484
Q4DRL7	0.800283	0.619937	-0.462135	-0.822826	-0.101444	-0.28179	1.70201	0.619937	-1.9049	0.800283	0.0789011	1.52166	-1.9049	0.259246	-0.462135	-0.462135
Q4DYJ8	-0.508301	0.775828	0.490466	-0.36562	0.775828	-0.222939	1.77459	0.633147	-0.793663	-0.222939	-1.79243	1.06119	-1.79243	1.06119	0.205104	-1.07902
Q4DXH4	0.382492	0.28834	0.759099	-0.370723	0.194188	0.00588449	1.04155	0.570796	-1.21809	1.13571	-1.21809	1.13571	-2.63037	0.759099	-0.74733	-0.0882674
Q4DVT9	0.425565	0.673166	0.549365	-0.688641	0.0541628	-0.44104	1.78737	1.29217	-0.44104	-0.317239	-1.67905	1.41597	-0.936242	0.673166	-1.55525	-0.812441
Q4DS93	0.344664	0.344664	0.344664	-1.61817	-0.870423	-0.0292088	2.02709	0.718537	0.251196	0.438132	-0.963891	1.09241	-0.776955	1.18588	-1.5247	-0.963891
Q4E168	0.158285	1.94598	0.456234	-0.139663	-0.437612	-0.586586	0.754182	1.05213	0.00931089	-0.437612	0.456234	-0.139663	-2.2253	0.754182	-1.92735	0.307259
Q4E4N2	-0.219131	-0.0187827	0.381914	-0.41948	0.381914	0.28174	0.28174	1.28348	-1.92209	0.0813916	2.3854	0.482089	-1.42122	-0.0187827	-1.42122	-0.118957
Q4DYK0	0.149762	-0.116482	0.68225	-0.116482	0.68225	-0.382725	1.83597	0.23851	-1.71394	0.416006	-1.53645	1.56973	-1.53645	0.68225	-0.826465	-0.0277337
Q4E006	0.783319	0.414698	-0.322543	-0.445416	-0.199669	-0.199669	1.52056	0.537572	-1.67415	0.783319	-1.30553	1.39769	-1.18266	1.52056	-1.05978	-0.56829
Q4DV36	0.716566	-1.1718	0.042151	-0.227615	0.581683	0.311917	0.986333	1.12122	0.177034	-0.0927321	1.2561	0.177034	-3.06016	-0.497381	0.042151	-0.362498
Q4DRM2	0.207369	0.586559	0.586559	0.302167	0.207369	0.491762	1.43974	0.681357	-1.40419	0.586559	-1.025	1.25014	-1.68858	0.302167	-2.06777	-0.456213
Q4DYK2	0.150932	0.532232	0.532232	0.150932	0.150932	0.278032	1.67613	0.532232	-1.37427	0.278032	-1.12007	1.04063	-2.39107	0.786433	0.0238313	-1.24717
Q4DSB7	0.439173	0.284739	0.51639	0.207521	-0.178565	-0.255782	1.05691	1.36578	-0.0241304	0.439173	-0.410217	1.05691	-2.03178	0.51639	-2.49508	-0.487434
Q4DZG0	0.577061	0.271839	0.195533	-0.185995	0.119228	0.500756	1.56903	0.42445	-1.25427	0.805978	-0.643829	1.34012	-2.09364	0.500756	-1.86472	-0.262301
Q4DXI1	0.286037	0.286037	0.917292	1.07511	0.601665	0.286037	-0.818658	1.39073	-0.976472	0.759478	-0.345217	1.07511	-0.976472	-0.503031	-2.55461	-0.503031
Q4E4N8	-0.190762	0.419676	0.724895	-1.25903	-0.8012	0.114457	1.94577	0.419676	-1.25903	1.33533	0.114457	0.419676	-2.02208	0.877505	-0.0381524	-0.8012
Q4DUA5	0.39052	0.775901	-0.457319	-0.688548	-0.149014	-0.919777	0.00513842	1.85497	2.54866	-0.0719378		-0.457319	-1.07393	-0.380243	-1.07393	-0.303167
Q4DVU3	0.155632	0.333498	-0.0222332	-1.08943	0.155632	-0.200099	1.57856	0.689229	-1.80089	0.511364	-0.200099	0.867095	-2.51235	0.867095	0.511364	0.155632
Q4DV37	-0.139802	-0.749845	0.368568	0.470242	-0.0381277	-0.0381277	0.775264	0.978612	-1.86826	0.16522	2.50372	0.16522	-1.86826	-0.343149	-0.241476	-0.139802
Q4DRM4	0.273875	0.111579	0.436172	-0.537607	0.760765	-0.375311	1.73454	0.111579	-2.32287	0.436172	-1.67368	1.57225	-0.0507177	0.273875	0.111579	-0.8622
Q4DVU4	0.181595	0.665848	0.278445	-0.205808	0.0847443	-0.108957	1.7312	0.762698	-0.690061	0.472147	-1.17431	1.3438	-2.04597	0.859549	-1.65857	-0.496359
Q4DSC1	0.435465	0.435465	1.08866	-0.653197	-0.108866	-0.108866	1.74186	0.217732	-1.30639	0	-1.52413	1.63299	-1.19753	0.87093	-1.41526	-0.108866
Q4E174	-0.190693	0.699206	1.08059	0.699206	-0.444949	-0.190693	1.71623	0.826334	-0.572078	0.0635642	-0.953463	1.33485	-0.953463	0.317821	-1.5891	-1.84336
Q4E3Z1	0.710281	0.416372	0.122462	0.122462	0.220432	0.122462	1.78795	0.0244924	-1.15115	0.612311	-0.661296	1.20013	-1.9349	0.710281	-2.03287	-0.269417
Q4DXI3	0.423364	-0.660448	-0.118542	-1.74426	-0.118542	-0.118542	2.32004	1.23622	-1.47331	0.96527	0.152411	0.96527	-0.660448	0.152411	-0.660448	-0.660448
Q4DWN7	-0.894737	0.0526316	-0.157895	-0.473684	-0.684211	-0.894737	-0.0526316	1.63158	1.63158	-0.157895	1	0.368421	-2.57895	0.578947	0.368421	0.263158
Q4DV41	0.248439	0.0212948	0.816301	-0.773712	-0.319422	0.0212948	1.72488	-0.20585	-1.34157	0.589156	-1.90943	1.72488	-1.11443	1.15702	-0.319422	-0.319422
Q4DSU7	0.695905	0.534536	0.857275	0.292482	0.373167	0.373167	1.09933	0.373167	-1.15984	0.77659	-0.756419	1.09933	-1.96669	0.292482	-2.12806	-0.756419
Q4E175	-0.713099	-0.794596	-0.14262	-0.14262	0.183368	-0.14262	-0.550105	1.40582	-0.305614	-0.631602	1.89481	-0.468608	-1.36507	-0.305614	2.46528	-0.387111
Q4DXI4	-0.292804	-0.639832	0.748278	0.054223	0.054223	-0.119291	-0.466318	1.78936	-1.16037	-0.466318	0.921792	1.26882	-1.16037	-1.85443	1.61585	-0.292804
Q4DVU6	0.511823	0.381836	1.03177	-0.528071	0.381836	-0.528071	0.771797	0.511823	-1.17801	1.16176	-0.138111	1.29174	-1.95793	0.771797	-1.95793	-0.528071
Q4DRQ2	1.05998	0.757132	0.151426	-0.353328	-0.55523	-0.55523	1.16094	1.46379	-1.36284	1.16094	-0.959033	0.858083	-1.96854	0.55523	-0.656181	-0.757132
Q4DV43	-0.143879	0.842723	0.349422	0.349422	0.184988	1.17159	-0.637181	1.99376	-0.637181	-1.45935	0.184988	1.17159	-1.62378	-0.637181	-1.45935	0.349422
Q4DYK7	-1.166	-0.883332	0.529999	-1.59	-0.176666	0.529999	0.953998	1.23666	-2.014	-0.741999	-0.0353333	0.529999	1.09533	0.529999	1.378	-0.176666
Q4E0I1	0.32001	-0.928809	-0.554163	-0.554163	0.32001	0.0702461	1.81859	1.19418	-1.17857	0.0702461	0.0702461	1.44395	-2.30251	0.694656	-0.554163	0.0702461
Q4DWN9	0.120588	0.396218	0.763725	-0.246919	0.488095	0.0287115	1.77437	-0.0631652	-0.706302	0.671848	-1.34944	0.947478	-2.26821	0.947478	-1.44132	-0.0631652
Q4DVU7	0.446523	-0.0762357	0.620777	0.185144	0.0980174	-0.0762357	1.23066	0.620777	-1.20888	0.53365	0.707903	1.05641	-1.99302	0.446523	-2.42865	-0.163362
Q4DRQ3	0.2147	0.29649	-0.276042	-0.276042	0.132909	0.051119	1.76872	0.787232	-2.15722	0.2147	-0.848575	1.44156	-1.83006	0.950813	-0.439623	-0.0306714
Q4DSC5	0.177636	0.40501	0.0639489	-0.049738	-0.845547	0.0639489	0.518697	0.291323	-1.18661	-0.163425	2.33769	0.746071	-2.66454	0.40501	-0.049738	-0.049738
Q4E0I5	0.0988936	1.08783	-0.0988936	0.692255	-0.0988936	0.0988936	1.4834	1.08783	-0.494468	0	-1.18672	0.692255	-2.67013	0.494468	-1.18672	0
Q4E2R5	0.600424	0.600424	0.465117	-0.0761101	0.194504	-0.0761101	1.27696	0.735731	-1.29387	0.600424	-0.211417	1.27696	-2.78225	0.0591967	-1.15856	-0.211417
Q4DYK9	0.372193	0.57754	0.782888	-0.449198	-0.141177	-0.0385027	1.39893	0.269519	-1.68128	0.988236	-1.06524	1.19358	-2.09198	1.09091	-0.551872	-0.654546
Q4DRQ5	0.394764	0.0080564	0.781471	-1.40987	0.0080564	0.265861	1.55488	0.781471	-1.79658	0.265861	-1.28097	1.29708	-1.53877	1.03928	-0.120846	-0.249748
Q4DSV2	0.0155211	0.636367	-0.605324	-0.605324	0.0155211	-0.977832	0.884705	1.62972	0.0155211	-0.481155	0.0155211	1.00887	-2.46786	0.512198	1.38138	-0.977832
Q4DZM0	-1.11759	-0.0338664	0.688617	0.327375	0.146755	-1.29821	1.59172	0.869238	-0.936971	-1.47883	1.23048	1.23048	-1.65946	-0.214487	0.507996	0.146755
Q4E4P9	0.167843	0.167843	-0.348598	-1.27819	0.167843	0.271131	1.92374	0.684284	-1.07161	0.580996	-1.07161	1.20072	-1.38148	1.30401	-1.48477	0.167843
Q4DSC7	0.578925	0.0862229	0.283304	-0.406479	-0.800641	-0.110858	1.85995	-0.209398	-0.7021	1.07163	-1.39188	1.26871	-1.58896	1.36725	-1.29334	-0.0123176
Q4DV50	0.107111	0.0459046	-0.443745	-0.749776	-0.382539	-0.260126	0.413142	1.51485	-0.0153015	-0.260126	2.61656	0.168317	-2.15752	0.413142	-0.872188	-0.137714
Q4E2R7	0.139297	0.623807	0.430003	-0.0545074	0.139297	0.333101	1.01142	0.333101	-0.539018	0.817611	-0.829724	1.20522	-1.79875	0.817611	-2.67086	0.0423947
Q4E180	0.223997	-0.65208	-0.65208	-0.253863	-0.41315	0.223997	1.02043	2.85223	-0.492794	-0.0945765	-0.17422	0.622214	-1.92637	0.542571	0.144354	-0.970654
Q4DWP3	-0.891777	-0.59616	-0.123174	0.46806	0.349813	1.05929	-1.7195	1.11842		-1.06915		-0.655284		0.172443		1.88702
Q4DSC8	0.0981105	0.0981105	0.726018	-1.36701	-0.0065407	-0.0065407	1.77253	0.830669	-1.1577	1.14462	-0.215843	1.24927	-1.89026	0.516715	-0.739099	-1.05305
Q4E5L6	-0.551396	-1.37849	0.413547	-0.551396	-0.275698	-0.137849	0.964944	2.06774	-0.827095	-0.413547	-0.964944	0.551396	-1.65419	1.37849	1.10279	0.275698
Q4DYL1	0.31874	0.434646	0.202835	-0.956221	-0.144882	-0.608504	1.70961	0.898268	-0.260787	0.550551	-0.840315	1.13008	-1.76756	1.4778	-1.65165	-0.492598
Q4DV51	0.631541	0.542119	0.631541	1.07865	-0.173255	0.0950106	1.07865	0.363276	-1.06747	0.631541	-1.15689	1.16807	-1.78285	0.631541	-2.05111	-0.620363
Q4E0N0	0.418121	0.704833	0.131409	-0.0597316	0.32255	0.513692	1.56497	0.131409	-1.20658	0.418121	-1.11101	1.08711	-2.35342	0.800403	-1.49329	0.131409
Q4DRQ9	-0.416889	0.0431264	1.65318	-0.416889	-0.416889	-0.416889	0.733149	2.80322	-0.876904	-0.416889	0.0431264	0.503142	0.0431264	-1.33692	-0.876904	-0.646896
Q4DWP4	-0.171242	0.220168	1.3944	-0.758357	0.415873	-1.54118	-0.758357	1.78581	-0.562652	1.00299	0.611578	0.611578	-0.562652	0.415873	-2.12829	0.0244631
Q4DTD5	-0.754606	0.426516	0.29528	-0.229663	1.08269	-1.14831	1.34517	0.29528	-2.46067	-0.754606	-0.360898	1.21393	0.164045	0.29528	1.34517	-0.754606
Q4E2R9	0.830222	0.933195	0.624275	-0.0965374	0.315356	0.727248	0.212382	1.13914	-1.22924	-0.0965374	-0.611404	0.727248	-3.08276	0.109409	-0.302484	-0.199511
Q4E404	0.325662	0.513544	0.795367	-0.0501019	0.419603	0.0438391	1.64084	-0.0501019	-1.6471	0.795367	-1.55316	1.17113	-1.92892	0.0438391		-0.519807
Q4DWP5	0.884473	-0.211132	-0.393733	-0.850236	-0.393733	-0.393733	1.24968	0.519271	-0.393733	0.793173	1.52358	0.427971	-2.85885	0.701872	-0.393733	-0.211132
Q4DUC7	-0.39347	-0.34807	-0.529671	-1.16528	-0.39347	-0.0302669	-0.257269	2.96616	1.10474	-0.711273		-0.121068	-1.02908	-0.39347	0.287536	1.01394
Q4DVV3	0.00819191	0.315388	-0.606201	-1.58923	-0.851958	-0.483323	0.131071	1.91281	2.46576	-0.176126		-0.114687	-0.913398	0.131071	-0.544762	0.315388
Q4DXJ3	0.599212	0.501381	0.599212	0.20789	0.403551	0.501381	1.57752	0.30572	-0.868246	0.794873	-1.06391	0.892703	-2.3357	0.20789	-1.65089	-0.672585
Q4DYL5	0.608485	0.510144	0.510144	0.313462	0.313462	0.215121	0.608485	1.19853	-1.45668	0.215121	-0.964971	1.19853	-2.14506	0.706826	-1.85004	0.0184389
Q4DVV7	0.219956	0.705376	0.948086	0.705376	0.0986009	0.0986009	1.79757	0.0986009	-1.96443	0.341311	-1.11495	1.1908	-1.60037	0.219956	-0.993594	-0.750884
Q4DZM7	-0.668451	-0.876125	-0.35694	-1.49915	0.162245	-0.253103	2.03131	0.889104	0.162245	0.577593	1.20062	0.577593	-1.70682	0.785267	-1.29147	0.266082
Q4E407	-0.448997	0.936045	-0.768622	0.190253	-0.448997	-0.555539	-0.715351	1.5753	1.62857	-1.30133		-0.235914	1.73511	-1.03498		-0.555539
Q4DXJ4	0.232886	0.458714	0.910372	-0.783343	0.119971	-0.105857	1.81369	0.458714	-1.34791	0.797457	-0.105857	1.02329	-2.0254	0.797457	-1.12209	-1.12209
Q4E5M4	0.716376	0.327833	0.61924	-1.22634	-0.0607098	-0.352117	1.78487	0.327833	-0.643524	0.910648	-1.51775	1.49346	-0.934932	0.716376	-1.61488	-0.546389
Q4DV56	1.68823	-0.187581	-0.187581	-0.637774	-0.862871	-0.637774	-0.187581	1.76326	-0.562742	0.412677	1.68823	0.0375161	-2.13842	-0.337645	0.48771	-0.337645
Q4DSW1	1.50958	0.47739	0.890267	-0.554804	0.270951	-0.554804	0.47739	1.09671	-1.587	0.0645121	-1.79344	1.71602	-0.554804	0.270951	-0.761243	-0.967682
Q4DYL6	0.143287	-0.162392	0.296126	-0.46807	-0.773748	-0.162392	1.51884	1.21316	-1.99646	0.143287	-0.620909	0.907482	-1.23227	-0.00955244	1.97736	-0.773748
Q4DUD4	0.47939	0.579004	0.47939	0.47939	-0.0186775	0.080936	1.57514	-0.217905	-2.21018	0.678618	-0.317518	1.07707	-1.91134	0.778231	-1.21404	-0.317518
Q4DTE0	0.510665	0.289837	0.510665	-0.814303	0.142618	0.142618	1.76202	0.0690087	-0.961522	0.731493	-1.32957	0.952321	-2.13927	1.39398	-0.887913	-0.372647
Q4E408	-0.215463	0.550627	0.933672	-1.3646	0.805991	-0.0877812	0.805991	0.805991	-2.00301	0.933672	-1.61996	1.69976	-0.470826	-0.343145	-0.470826	0.0399005
Q4DWQ2	0.315597	0.0631194	0.694314	-0.441836	0.0631194	0.189358	1.57799	1.19927	-1.83046	0.189358	0.0631194	0.820553	-1.83046	0.694314	-1.83046	0.0631194
Q4DYL7	0.276363	0.0868568	-0.0394804	0.0236882	-0.102649	-0.165818	0.592206	-0.228986	-1.11335	0.529037	-0.165818	0.339531	-1.99771	-0.102649	2.99261	-0.923841
Q4DVB9	-0.182537	0.466483	-0.831556	0.628737	-0.993811	-0.0202818	2.25129	1.1155	-1.31832	-0.507046	-0.182537	0.790992	-1.96734	0.790992	-0.344791	0.304228
Q4DSW2	0.0240262	0.280305	1.04914	0.152166	0.0240262	0.664724	1.04914	-0.360392	-1.76993	0.152166	0.0240262	1.81798	-2.28248	0.408445	-1.12923	-0.104113
Q4E2S4	0.00468874	0.229748	-0.295391	-0.82053	-0.82053	-1.04559	0.529828	1.73015	1.28003	0.0797086	1.73015	0.604848	-1.64575	-0.52045	-1.42069	0.379788
Q4E409	0.762252	1.22686	0.413794	0.529946	0.413794	0.529946	0.297641	0.878404	-1.67695	0.413794	-0.515427	0.762252	-2.49002	-0.166969	-1.44465	0.0653359
Q4E5N1	0.325472	0.58585	0.716039	0.195283	0.716039	0.195283	0.455661	0.58585	-2.27831	0.325472	-0.195283	1.49717	-2.40849	-0.716039	0.0650945	-0.0650945
Q4E0S2	0.324498	0.711958	-1.30284	-0.605407	-0.837883	-0.605407	-0.682899	2.18431	2.33929	0.634466	-0.527915	-0.217946	0.0920218	-0.372931	-0.682899	-0.450423
Q4DUE9	-0.49397	-0.0149688	0.583783	-0.37422	0.104781	-0.0149688	1.30228	0.464032	-1.93097	-0.0149688	-0.134719	1.54178	-2.52972	0.344282	0.464032	0.703533
Q4E411	0.48056	0.9494	0.574328	-0.363351	0.574328	0.48056	0.199257	1.60578	-1.30103	0.293025	-1.20726	0.855632	-2.52001	0.48056	-0.738422	-0.363351
Q4E0S3	0.950344	-0.280871	-0.342432	-0.588675	-0.465553	-0.465553	0.519419	1.13503	0.58098	0.273176	2.05844	0.273176	-2.00457	0.150054	-1.94301	0.150054
Q4DYM0	-0.0882565	1.48075	0.382445	-0.402057	0.225544	0.696246	0.539345	1.01005	-1.65726	0.382445	-0.558958	1.79455	-1.18656	-0.715858	-1.81416	-0.0882565
Q4DVW2	-0.635631	-0.510075	0.243266	-0.635631	0.368823	-0.0078473	1.37328	1.62439	-1.64009	0.368823	-0.635631	1.12216	-2.26787	0.368823	0.619937	0.243266
Q4DZN6	0.831264	0.948966	-0.110345	-0.228046	0.00735632	0.595862	-0.934253	2.12598	-0.345747	-0.228046	0.595862	0.713563	-2.22897	0.36046	-1.40506	-0.698851
Q4E1N0	0.397484	-0.19412	0.693286	-0.0462191	-0.19412	-0.0462191	2.0244	-0.19412	-0.933626	0.989089	0.397484	1.43279	-1.67313	0.249583	-1.52523	-1.37733
Q4DWQ6	-0.800263	0.841302	1.00546	-0.307794	1.00546	-0.47195	1.00546	1.16962	-1.12858	0.184676	0.0205196	0.841302	-2.44183	0.512989	-1.29273	-0.143637
Q4DTE6	1.04717	1.17882	0.125661	-0.664206	0.98135	-0.137628	-1.58572			-1.38825		-0.664206		-0.335095		1.44211
Q4DUF1	0.272976	0.0599215	0.272976	-0.153133	-0.685768	-0.153133	1.12519	-0.472714	-2.07062	0.379503	1.12519	0.48603	-0.898822	-0.25966	2.29699	-1.32493
Q4DSW7	0.794669	0.600552	0.406434	-0.758272	-0.758272	-0.758272	1.57114	0.600552	-0.175919	0.212316	-0.95239	1.37702	-2.21416	1.08585	-1.14651	0.115257
Q4DYM1	-0.192598	1.07628	0.895015	-1.46148	-1.28021	-1.09894	1.43882	1.07628	-0.917674	0.713746	0.351209	0.895015	-1.82402	0.16994	-0.192598	0.351209
Q4E0S4	0.805494	0.645395	0.565346	0.00500307	-0.155095	0.325199	0.885543	0.565346	-1.51593	0.725444	-1.11568	1.04564	-2.07627	1.04564	-1.67603	-0.075046
Q4E414	0.113147	0.26401	0.26401	-0.641167	-0.942893	-1.09376	1.9235	0.716599	-0.641167	0.414873	-0.188579	1.47091	-2.1498	0.26401	1.01832	-0.79203
Q4DWQ9	-0.377008	-0.578079	-0.276473	-1.08076	-0.276473	-0.276473	-0.276473	1.83477	-1.28183	-1.4829	1.53317	0.32674	1.93531	-0.477544	0.628347	0.125669
Q4DSD9	-0.610244	-0.42602	0.310879	-2.45249	0.495104	0.126655	2.33735	0.495104	-0.794469	-0.42602	0.679329	1.232	-0.42602	0.126655	-0.0575702	-0.610244
Q4DTE7	0.424285	0.279848	1.00204	-0.586777	0.13541	-0.297902	0.857598	1.86866	-1.02009	-0.297902	-0.731215	1.14647	-1.16453	0.568723	-2.32003	0.13541
Q4DUF2	0.666243	0.236409	0.666243	-0.451326	-0.107459	-0.107459	1.95575	0.0644751	-1.5689	0.580276	-0.537293	1.35398	-1.48293	0.924144	-1.65486	-0.537293
Q4DYM2	0.0580778	-0.605668	0.987322	-0.738418	0.0580778	-0.0746714	1.51832	0.721824	-0.0746714	0.0580778	0.854573	1.12007	-2.33141	0.323576	-1.93316	0.0580778
Q4DWR0	-0.0228755	-0.75489	0.709139	-1.1209	0.343132	0.160128	1.44115	1.07515	-1.4869	0.526135	0.160128	1.25815	-2.21892	0.343132	0.526135	-0.937893
Q4DZN8	0.078326	0.182761	0.078326	-1.07046	0.182761	0.39163	1.85372	0.496065	-1.48819	0.496065	-0.548282	1.33154	-1.8015	1.22711	-1.27933	-0.130543
Q4DSE0	-0.0661541	0.198462	0.330771	-1.25693	0.198462	-0.330771	1.52154	0.727695	-2.58001	0.463079	-0.727695	1.38924	-0.330771	0.330771	0.992312	-0.860004
Q4E5N6	0.373158	-0.665195	0.502953	-0.924784	0.502953	-0.0162243	1.80089	0.632747	-1.44396	0.373158	-0.924784	1.93069	-1.57375	0.502953	-0.924784	-0.146018
Q4E0S6	-0.183449	0.74345	1.36138	0.897933	0.280001	-0.337932	1.36138	1.36138	-1.5738	-0.646898	0.125517	0.897933	-1.5738	-0.801381	-1.26483	-0.646898
Q4DYM4	0.596951	0.316033	1.01833	-0.948098	0.316033	-0.105344	1.4397	1.15879	-1.79085	-0.105344	-0.66718	1.15879	-2.07177	0.596951	-0.526721	-0.386262
Q4DXT6	0.741175	0.639817	0.53846	-0.576469	0.133031	-0.272398	1.65339	0.0316741	-1.28597	0.842532	0.133031	1.04525	-1.89411	0.639817	-1.99547	-0.373755
Q4E5N8	-0.424297	-0.221648	0.690274	-0.930921	-0.322972	-0.424297	0.690274	1.39955	-1.33622	-0.626947	0.994249	1.29822	-1.23489	0.0823263	1.80485	-1.43754
Q4DTE9	0.80668	0.892156	0.550252	-0.560936	-0.133556	-0.133556	1.06311	0.464776	-0.817364	0.977632	-0.560936	1.14858	-2.44141	0.892156	-1.4157	-0.731888
Q4E424	0.531347	0.291867	0.651087	0.291867	0.172127	0.291867	1.36953	1.13005	-1.02528	0.531347	-0.426575	1.01031	-1.9832	0.0523863	-2.22268	-0.666055
Q4DRV0	0.148024	0.586612	0.849765	0.323459	0.323459	0.323459	1.37607	0.323459	-0.729153	0.498894	-0.466	1.11292	-2.48351	-0.0274118	-2.04492	-0.115129
Q4DSX0	0.0592052	0.592052	-1.1249	-1.00649	-1.00649	5.25848e-16	-0.532847		2.01298	-0.710463		-0.296026	-0.473642	-0.11841	0.355231	2.2498
Q4DZP0	0.598785	0.598785	0.260647	0.37336	0.147935	-0.528339	1.50048	1.04963	-1.88089	0.598785	-1.43004	0.824209	-1.88089	0.824209	-0.641052	-0.415627
Q4DSE2	0.143561	0.456785	0.456785	0.039153	0.456785	0.039153	1.70968	0.247969	-1.73578	0.874417	-1.52697	1.29205	-1.73578	0.561193	-1.10934	-0.169663
Q4DUF5	0.570267	0.00704033	0.344976	-0.443541	-0.21825	0.232331	1.80937	-0.105605	-0.556186	0.682912	-0.894122	1.24614	-2.13322	1.47143	-1.23206	-0.781477
Q4DSX1	0.443964	-0.0634234	0.646919	-0.164901	0.038054	0.038054	1.86465	0.646919	-1.38263	0.443964	-1.68706	1.25578	-1.0782	0.748396	-1.78854	0.038054
Q4E426	0.199703	0.890566	0.199703	1.06328	-0.318445	-0.0593711	0.286061	1.75414	0.0269868	-0.145729	0.71785	0.113345	-2.56375	0.0269868	-1.87289	-0.318445
Q4E3F7	0.300261	-0.136482	-0.136482	-0.427644	0.00909881	0.300261	2.19281	1.02817	-1.44671	-0.282063	-1.30113	1.17375	-1.00997	1.17375	-1.44671	0.00909881
Q4E5P0	-0.490426	-0.932499	0.835796	-1.37457	-0.15887	-0.379907	0.50424	1.71994	-0.932499	-0.490426	2.0515	0.283203	-1.04302	-0.379907	1.38839	-0.600944
Q4DRV4	0.436052	0.604168	0.688226	0.940401	0.0998191	0.0998191	1.02446	0.688226	-1.16105	0.856342	-0.992937	1.02446	-1.91758	0.267935	-2.08569	-0.572646
Q4DVZ3	1.03142	0.928279	-0.309426	-1.03142	-0.515711	-0.515711	1.44399	1.44399	0.103142	-0.412568	-9.16086e-16	0.928279	-2.47541	0.412568	-0.103142	-0.928279
Q4E0S9	-0.53145	0.907552	-0.138995	-1.05472	0.515097	0.384279	-0.138995	2.21574	-1.578	-0.53145	0.515097	-0.00817615	-1.18554	-1.05472	1.69246	-0.00817615
Q4DYM8	0.756382	0.649284	0.435087	-0.957191	-0.100405	-0.100405	1.61317	0.542185	-1.49268	1.18478	-1.06429	1.39897	-1.38558	0.542185	-1.06429	-0.957191
Q4DXU2	0.52987	0.0588745	0.52987	-1.35411	-0.0588745	-0.176623	2.17836	0.0588745	-1.00087	1.11862	-0.883117	1.11862	-1.47186	1.00087	-0.765368	-0.883117
Q4E1P0	0.696937	-0.328442	0.31242	-1.73834	0.0560754	0.31242	1.72232	0.82511	-0.969304	0.31242	-0.456614	0.82511	-2.12286	1.3378	-0.328442	-0.456614
Q4DVD2	0.830918	0.618203	0.72456	-0.55173	-0.445372	0.29913	1.04363	0.830918	-0.658087	0.72456	-0.870802	1.25635	-2.46616	0.618203	-1.40259	-0.55173
Q4DRV5	-0.183254	0.671932	0.183254	-1.16061	-0.305424	-0.0610847	2.13797	0.549762	-0.671932	-0.183254	-0.794101	1.28278	-1.77146	1.52712	-0.916271	-0.305424
Q4E0T1	0.742128	1.14808	0.843616	-0.0697727	-0.475723	0.539153	0.23469	1.65552	-1.38911	0.640641	-1.59209	0.539153	-1.79506	0.0317149	-1.28762	0.23469
Q4DXU3	0.180571	-0.607374	-0.738698	-1.39532	0.0492465	0.443219	1.36249	2.28176	-0.738698	0.180571	-0.47605	0.968515	-1.65797	0.968515	-0.213402	-0.607374
Q4DSE5	-0.283473	0.661438	1.22838	-0.0944911	-0.0944911	0.283473	0.472456	1.79533	-0.85042	-1.22838	-0.283473	1.79533	-1.98431	-0.85042	-0.0944911	-0.472456
Q4DRV6	0.226357	0.226357	0.571281	-0.377261	0.398819	-0.118568	0.829975	0.916206	-0.0323367	0.571281	1.1749	0.916206	-2.7055	0.140126	-1.5845	-1.15334
Q4DTF4	0.340223	0.495753	0.340223	-0.281899	-0.204134	-0.281899	1.27341	0.573519	-1.99273	0.573519	1.42894	0.806814	-1.8372	0.417988	-1.68167	0.029162
Q4DYN1	-0.0180451	-0.0180451	0.126316	-1.17293	-0.0180451	0.126316	2.14737	0.559399	-0.451128	0.848121	-0.595489	1.42557	-1.60602	0.992482	-1.31729	-1.02857
Q4DWV8	0.253285	-0.115129	0.867308	0.498894	0.376089	0.376089	1.23572	0.253285	-1.09757	0.376089	-0.115129	0.990113	-3.18525	-0.360739	0.253285	-0.606348
Q4DSE6	0.207918	0.661556	-0.396934	-0.548146	0.510343	0.661556	1.87126	1.56883	-1.153	0.0567048	-0.094508	0.963982	-1.60664	-0.396934	-1.75785	-0.548146
Q4DUG2	0.0490356	0.702843	-0.735534	-0.604772	0.0490356	-0.343249	1.35665	2.27198	-0.343249	-0.081726	-1.12782	0.964366	-1.78163	0.833605	-0.081726	-1.12782
Q4E3G3	-0.401652	0.883635	0.182569	-0.518497	0.182569	0.182569	0.766791	0.533102	-0.518497	0.533102	0.883635	0.883635	-2.6217	0.766791	-2.03747	0.299414
Q4E1P6	0.570996	0.269811	0.370206	-0.332558	-0.131768	0.0690215	1.77573	-0.131768	-1.03532	0.671391	-0.432953	1.17337	-1.93888	1.07297	-2.03927	0.0690215
Q4DXU6	0.211885	-0.0829115	-0.23031	0.0644867	-0.304009	0.0644867	-0.451407	2.27546	-0.156611	-0.156611	2.20176	-0.304009	-2.07279	-0.156611	-1.041	0.138186
Q4E3G5	-0.572146	0.328281	0.478352	-0.422075	0.928565	0.928565	1.22871	0.628423	-1.17243	-0.722217	-0.121933	1.67892	-1.02236	-0.121933	-2.373	0.328281
Q4DWX0	-0.167474	-0.590566	0.53768	-0.308505	0.53768	-0.0264433	1.80696	1.1018	-1.15469	0.396649	-0.872628	1.38386	-2.28294	0.678711	-0.731597	-0.308505
Q4DYN4	0.982197	0.734714	0.487232	0.610973	-0.00773383	-0.255217	0.36349	0.734714	-2.11134	0.487232	-0.997665	1.35342	-2.23508	0.487232	-0.626441	-0.00773383
Q4DUP6	0.604122	0.362473	0.724947	-0.362473	0.241649	-0.120824	0.966595	1.32907	-1.20824	0.120824	-0.362473	1.32907	-2.77896	0.362473	-0.845771	-0.362473
Q4E0T5	0.214375	-0.338851	0.656956	-1.77724	0.214375	-0.117561	1.9847	0.988891	-1.00272	0.878246	-0.449496	1.09954	-0.892077	0.767601	-1.4453	-0.781432
Q4DWZ4	-0.782635	-0.989613	-0.0582125	-1.81752	-1.19659	-0.575657	1.90808	1.28714	-0.472168	0.0452764	0.459232	0.66621	-0.472168	1.18365	1.18365	-0.368679
Q4DRW3	-0.719622	-0.91185	-0.207015	-0.142939	0.946353	0.369669	-0.463318	0.946353	2.1638	-1.55261		-0.335167		-1.10408		1.01043
Q4DUP8	0.76694	0.316627	1.10468	-0.471422	-0.246265	-0.0211084	1.55499	0.316627	-1.48463	0.76694	-1.03431	1.10468	-1.82236	0.204048	0.541784	-1.59721
Q4DYN6	0.150542	-0.225813	0.075271	-0.301084	-0.150542	0	1.05379	2.10759	0.150542	0.376355	-0.225813	0.903252	-1.73123	0.225813	-2.48394	0.075271
Q4E5Q0	0.58463	0.0870725	0.385607	-1.50511	-0.609507	-1.90316	1.1817	1.1817	-0.0124389	0.0870725	1.28121	0.286095	-2.00267	0.783652	0.286095	-0.11195
Q4E3H0	0.653328	0.878129	-0.0210751	-0.920279	0.203726	-0.133476	1.21533	0.990529	-1.70708	0.428527	0.0913254	1.32773	-2.04428	0.0913254	-1.48228	0.428527
Q4E4F3	0.0887357	-0.316913	-0.215501	-1.12821	-0.519737	-0.418325	-0.519737	2.62404	1.30568	0.595797	0.595797	0.798621	-1.53386	-1.22962	0.0887357	-0.215501
Q4DXV1	0.348473	-0.00741433	0.82299	-1.31234	0.348473	-0.60056	1.89065	0.467103	-0.71919	0.585732	-1.31234	1.41614	-1.78685	0.704361	0.111215	-0.956448
Q4DSY3	-0.2376	-0.161568	-0.61776	-0.161568	-0.085536	0.14256	-0.313632	0.674784	1.20701	-0.845856	2.95575	-0.389664	-1.83427	0.446688	-0.389664	-0.389664
Q4DVE0	0.606819	0.783348	0.606819	0.959877	0.0772315	-0.0110331	1.13641	0.43029	-1.42327	0.695083	-0.717149	0.959877	-2.12938	0.518554	-1.68806	-0.805414
Q4E1Q2	-0.6167	0.0604608	0.350672	0.157198	-0.133014	-0.326488	1.22131	1.02783	-1.77755	0.253935	1.70499	0.640884	-1.68081	-0.229751	0.931096	-1.58407
Q4DW02	0.300583	0.0914818	0.196032	-0.117619	0.196032	0.300583	1.45064	0.614235	-0.640372	0.927887	-1.58133	1.24154	-2.41773	0.823336	-1.16313	-0.22217
Q4DRW5	0.749102	1.44594	0.191631	1.44594	0.330998	-0.36584	1.02784	0.470366	-1.06268	-0.0871048	-0.783944	0.749102	-2.17762	0.191631	-1.48078	-0.644576
Q4DZQ6	-0.215812	-0.0340755	0.692869	1.96502	-0.0340755	-0.76102	1.41981	0.511133	-1.30623	0.511133	0.147661	0.874605	-2.03317	0.147661	-0.76102	-1.12449
Q4E4F4	-1.11615	-0.183433	-0.556518	-0.369976	-0.276705	-0.463247	-0.276705	0.795914	0.889186	-1.06951	2.98779	-0.276705	0.795914	-0.836332		-0.0435266
Q4E1Q3	0.290181	-1.49555	0.825901	-0.959831	-0.424111	-0.066965	1.00447	1.89734	-0.959831	-0.245538	1.54019	0.290181	-1.67412	-0.424111	0.825901	-0.424111
Q4DRW6	0.192308	0.346154	-0.269231	-0.423077	-0.115385	-0.115385	0.653846	2.03846	0.5	0.0384615	0.576923	0.346154	-2.42308	0.269231	-2.03846	0.423077
Q4E4F7	0.231528	0.32188	0.954345	0.683289	0.592937	-0.129881	1.31575	0.592937	-1.84657	0.502584	-0.581642	1.0447	-2.20798	0.32188	-1.30446	-0.49129
Q4DSF5	0.0363937	-1.27378	1.05542	-0.691481	0.181969	-0.691481	1.78329	0.618693	-1.12821	0.473118	-0.545906	1.49214	-2.00165	0.764268	-0.254756	0.181969
Q4DXV7	-0.042515	-0.2826	-0.562699	-0.642727	-0.362628	-0.322614	0.277598	1.23794	0.757768	-0.0825291	2.99856	-0.042515	-1.44301	-0.00250088	-1.28295	-0.202572
Q4DYP3	0.421196	0.611031	0.231361	-0.148309	0.0415264	0.231361	1.27545	0.516114	-0.148309	0.421196	-0.0533911	1.37037	-2.23649	0.421196	-2.42633	-0.527978
Q4DX01	0.726046	0.834613	-0.0339274	0.726046	-0.0339274	-0.0339274	0.291775	1.70315	-1.01104	0.0746402	-0.251062	0.617478	-2.42241	0.0746402	-1.87958	0.617478
Q4DW06	0.0215216	-0.322823	0.365866	-1.18369	0.365866	0.882384	1.74325	0.538039	-1.52803	0.365866	-0.839341	1.3989	-1.52803	0.882384	0.193694	-1.35586
Q4E4F9	0.0670613	0.0670613	0.388955	-0.469429	0.496253	0.496253	1.56923	0.388955	-0.791323	0.925445	-1.54241	1.24734	-1.757	0.925445	-1.757	-0.254833
Q4DYP5	0.0865558	0.330948	-0.0763727	-0.891015	-0.809551	-0.565158	1.14559	0.901198	-0.565158	-0.0763727	-0.565158	0.493877	-2.03151	0.575341	2.53048	-0.483694
Q4DSG4	0.710268	0.431367	-0.126435	0.152466	-0.516897	-0.349556	-0.963138	2.66257	0.431367	-0.572677		-0.572677	-1.85562	0.766048	-0.795798	0.598707
Q4DYP6	0.0532031	0.296417	-0.129208	-0.615636	-0.372422	-0.311618	0.843649	0.418024	-0.919654	-0.00760044	-0.676439	0.357221	-1.58849	0.17481	3.15418	-0.676439
Q4E4G0	0.342997	0.342997	0.342997	-0.228665	0.228665	-0.342997	1.71499	0.800327	-0.800327	0.800327	-0.571662	1.48632	-2.40098	0.228665	-1.37199	-0.571662
Q4DXW3	-0.361307	0.419897	0.263656	1.04486	-0.0488252	-0.205066	1.35734	1.66982	-0.830029	0.576138	0.263656	0.576138	-2.2362	-0.205066	-1.76747	-0.517548
Q4DVG2	0.427637	0.537995	0.206921	-1.00702	-0.0137947	0.206921	1.64157	1.08978	-1.11737	0.427637	-1.00702	1.08978	-1.66916	0.979427	-1.77952	-0.0137947
Q4E0U4	0.377655	0.582484	0.889729	0.27524	0.27524	0.377655	1.19697	0.992144	-1.05615	0.27524	-1.15857	1.09456	-2.28513	0.27524	-1.67064	-0.441664
Q4DRX1	0.366285	0.64536	0.27326	1.01746	-0.00581405	0.45931	0.924434	0.831409	-0.936062	0.366285	-0.843038	0.924434	-2.70353	0.64536	-1.40119	-0.563963
Q4DUQ8	0.841964	0.0154963	0.511377	-0.315091	-0.149797	0.0981431	1.99902	0.42873	-0.976265	0.263437	-0.893618	1.0899	-2.21597	1.0899	-0.976265	-0.810972
Q4E4G1	-0.322277	0.263681	0.966832	-1.14262	-0.556661	-0.556661	2.25594	0.263681	-1.14262	0.498065	-1.377	1.55279	-0.322277	0.732448	0.0292979	-1.14262
Q4DTM3	-0.219351	0.0226915	0.990862	-0.0983298	0.506777	-0.219351	1.11188	0.264734	-0.461394	0.0226915	-0.703436	0.506777	-3.3659	0.385755	0.86984	0.385755
Q4DX04	0.90096	0.758234	0.90096	1.04369	0.187328	-0.0981244	1.47187	0.472781	-0.811756	0.187328	-0.954482	0.615507	-1.52539	-0.383577	-2.38175	-0.383577
Q4E1U3	0.197812	0.441272	0.806463	0.0760814	0.684732	0.0760814	0.806463	0.928193	-1.01949	-0.0456488	-1.01949	0.928193	-2.72371	-0.53257	1.29338	-0.89776
Q4DYP9	0.304199	-0.275227	0.0144857	-1.49202	-0.622883	0.0144857	-0.564941			-0.738768		-0.391113	2.10042	-0.275227	1.92659
Q4E3M1	0.211409	0.837806	0.712527	-0.540267	-0.540267	-0.289709	1.84004	0.211409	-0.540267	0.837806	-1.66778	1.21364	-1.41722	0.963085	-1.5425	-0.289709
Q4DZR3	0.100564	0.348106	0.595648	-0.39452	0.595648	-0.146978	1.33827	0.348106	-0.765833	0.100564	-0.39452	1.2145	-3.11748	0.84319	-0.642062	-0.0232071
Q4DUR0	0.59183	0.473464	0.118366	0.710196	-0.946928	-0.473464	1.77549	1.18366	-1.06529	0.236732	-0.236732	1.18366	-2.13059	0.473464	-0.828562	-1.06529
Q4E4G2	0.245399	0.360882	0.245399	-0.678457	-0.447493	-0.332011	1.28474	1.86215	0.245399	0.591846	0.245399	0.82281	-2.64165	-0.216529	-1.25587	-0.332011
Q4DSG7	0.472392	0.581932	1.02009	0.691473	0.253312	0.143772	0.581932	0.691473	-1.38979	0.691473	-0.184849	0.801013	-2.37565	-0.184849	-2.04703	0.253312
Q4DVG8	0.417374	0.613786	0.711991	0.613786	0.122757	-0.0736543	0.711991	0.908403	-1.05571	0.417374	-0.17186	1.10481	-2.5288	0.810197	-1.64495	-0.957506
Q4DZR4	0.506102	0.806014	-0.0937225	0.506102	-0.293664	0.30616	0.806014	1.10593	-1.99317	0.806014	-0.493605	1.40584	-1.99317	0.106219	-1.39334	-0.0937225
Q4DXW7	0.447767	0.348263	0.447767	0.447767	0.0497519	0.248759	0.845782	1.3433	-1.14429	0.248759	-0.348263	1.04479	-2.33834	0.646774	-2.03983	-0.248759
Q4DX06	-0.239794	-0.825336	0.0111532	-0.741687	-0.407091	-0.49074	-0.908985	2.52062	0.345749	-0.741687		-0.239794	0.0111532	-0.49074	2.26967	-0.0724957
Q4DZR6	0.703945	0.555746	0.778045	0.778045	0.333448	0.259348	1.29674	0.333448	-1.44494	0.333448	-1.29674	1.07444	-1.88954	0.481647	-1.66724	-0.629846
Q4E0U9	-0.624511	-0.918398	0.844926	-1.21229	-0.477567	-0.624511	1.87353	0.99187	-1.50617	0.257151	0.844926	1.28576	0.697982	0.551039	-0.918398	-1.06534
Q4E4G5	0.181031	0.876191	0.0651712	-0.0506887	0.528611	-0.745848	-0.514128	2.72995	0.0651712	0.0651712	0.181031	-0.629988	-2.36789	-0.166549	-0.629988	0.412751
Q4DT07	0.363351	0.550886	1.6761	0.175815	0.175815	0.363351	-0.011721	0.363351	-0.761864	-0.386793	-0.386793	0.738422	-3.19983	0.363351	0.550886	-0.574328
Q4DTM6	-0.529959	-0.0510804	-0.625735	-1.58349	-0.338408	0.140471	0.0446954	0.667238	1.86444	-0.577847	2.19965	-0.0989683	-1.48772	0.571462		-0.194744
Q4E1U8	-0.129425	0.363623	0.758061	0.265013	0.462233	0.462233	0.758061	1.1525	-1.31274	0.363623	-1.80579	0.955281	-2.49606	0.560842	0.166404	-0.523864
Q4E5R3	0.151717	-0.333776	0.151717	-0.495607	-0.657438	-0.333776	1.28453	1.6082	0.637209	-0.171945	0.637209	0.637209	-3.0849	-0.171945	-0.0101144	0.151717
Q4DZR7	-0.0620837	-0.558754	0.434586	0.600143	0.434586	0.434586	1.09681	1.75904	-1.55209	0.26903	-0.889867	1.26237	-1.71765	0.600143	-0.889867	-1.22098
Q4DYQ9	0.517798	-0.187289	0.165255	0.69407	-0.36356	-0.187289	1.39916	0.870342	-0.539832	0.517798	0.341527	1.22289	-3.00764	-0.011017	-0.539832	-0.892376
Q4DXW9	0.216428	0.631969	-0.0605998	-0.0605998	0.077914	0.354942	1.60157	0.770483	-0.891683	0.354942	-0.476141	0.631969	-2.83088	1.18602	-1.0302	-0.476141
Q4DTM8	-0.455573	-0.124247	1.03539	0.372742	0.538405	0.0414158	1.53238	0.869731	-1.11823	-0.124247	0.0414158	1.03539	-2.94052	-0.124247	-0.28991	-0.28991
Q4DZR8	-0.0308656	-0.0308656	-0.0308656	-0.360098	0.462984	0.792216	1.28607	1.6153	-1.01856	0.133751	-0.524715	0.956833	-2.17088	1.12145	-1.3478	-0.853947
Q4DW13	0.546287	0.392943	0.546287	-0.450447	-0.14376	-0.14376	1.38968	1.00632	-0.450447	0.699631	-0.450447	1.23633	-2.29057	0.776302	-1.6772	-0.98715
Q4E4G8	1.05129	0.673296	-0.271681	-0.271681	0.673296	0.484301	1.42928	1.05129	-0.460676	0.484301	-1.02766	1.05129	-1.78364	-0.0826855	-1.78364	-1.21666
Q4DUV8	0.513698	0.62946	0.397935	-0.643931	-0.759694	-0.296642	0.513698	1.90285	-0.643931	-0.643931	0.166409	0.976749	-2.84342	0.397935	-0.0651166	0.397935
Q4DSH4	0.232941	0.710768	0.710768	-0.722713	0.232941	0.137375	1.76199	0.0418099	-0.818279	0.806333	-1.77393	1.18859	-1.20054	0.901898	-1.67837	-0.531583
Q4DVH3	0.421632	0.0248019	0.289355	-1.29796	0.289355	-0.372028	2.2735	0.0248019	-1.43024	-0.239751	-0.636581	1.47984	-1.29796	1.34757	-0.636581	-0.239751
Q4DTM9	0.329819	-0.587938	0.788698	-1.27626	-1.5057	-1.5057	0.788698	1.47702	-0.817378	0.788698	0.788698	0.559258	-0.587938	1.47702	-1.04682	0.329819
Q4DRY1	0.365235	0.484495	0.245974	0.603755	-0.111807	-0.469587	1.55784	0.365235	-0.350327	0.245974	-0.231067	1.20006	-2.97405	0.603755	-0.350327	-1.18515
Q4DZR9	-0.67082	0.67082	0.447214	-1.11803	0	0.223607	1.78885	0.67082	-1.11803	0	-1.11803	2.01246	-1.56525	0.67082	-0.223607	-0.67082
Q4DXX2	-0.173899	0.0869493	-0.382577	-0.434746	-1.00861	-0.904273	-0.278238	1.5477	1.07817	-1.00861		-0.226068	-0.643425	-0.591255	2.69543	0.243458
Q4DTN0	0.716115	-0.286446	1.43223	-1.00256	0.572892	0.716115	0.429669	0.716115	-0.143223	1.14578	-1.14578	0.572892	-2.72124	-0.572892	-0.143223	-0.286446
Q4E1V4	0.560772	1.34585	1.12154	-0.448618	0.336463	0.336463	0.785081	0.224309	-1.12154	-0.224309	-1.90663	1.57016	-1.2337	0.672927	-1.2337	-0.785081
Q4E3M8	-0.877938	-0.219484	-0.109742	-1.04255	-0.658453	-1.04255	-0.219484	2.52407	0.658453	-0.768196		-0.164613	0.768196	-0.384098	1.81075	-0.274356
Q4DW15	0.856391	-0.0708293	0.444293	-1.41015	-0.688976	-0.379903	0.650342	1.68059	-1.10107	0.13522	1.47454	0.753366	-1.71922	0.753366	-1.30712	-0.0708293
Q4E0V3	0.280005	0.756609	0.756609	0.947251	-0.196599	-0.196599	0.565968	1.04257	-0.768525	0.280005	0.0893633	0.85193	-2.9609	0.280005	-1.43577	-0.29192
Q4E1V5	-1.18673	0.315893	-1.45994	-0.367119	0.862303	0.452496	0.589098	1.13551	-1.18673	-0.503722	0.862303	1.54532	-1.86975	1.13551	-0.230517	-0.0939142
Q4DX11	-1.41421	0.249567	0.415945	-0.083189	0.083189	0.249567	1.08146	1.91335	-0.915079	-0.582323	0.249567	1.08146	-2.2461	0.748701	-0.915079	0.083189
Q4DW18	-0.0212862	-0.0212862	1.8519	-1.04303	-0.191576	-1.72418	-0.0212862	0.319294	-1.89447	-0.702446	0.319294	0.830163	0.489583	-0.532156	0.830163	1.51132
Q4E4H2	0.354347	0.0478847	0.660809	0.660809	-0.718271	-0.56504	1.27373	0.81404	-1.63766	1.1205	0.81404	0.967271	-2.09735	0.201116	-1.17796	-0.718271
Q4DSK1	1.18733	0.328696	-0.744598	-0.851927	-0.31528	0.114037	-0.744598	1.93864	2.1533	0.436026	-0.959256	0.436026	-1.38857	-0.637268	-0.637268	-0.31528
Q4DTN2	-0.0996378	0.0774961	1.49457	-0.0996378	0.786031	0.0774961	1.84883	0.608898	-2.57951	-0.0996378	-0.276772	0.608898	-1.16244	0.0774961	-0.453905	-0.808173
Q4DXX6	0.863576	0.706562	0.785069	0.785069	-0.235521	-6.97281e-16	1.0991	-6.97281e-16	-0.785069	0.942082	-1.41312	0.785069	-2.19819	0.549548	-1.72715	-0.157014
Q4E3N1	1.11071	0.297641	-0.0508168	0.0653359	-0.399275	0.297641	0.994557	1.22686	-0.980038	0.0653359	-0.283122	1.11071	-1.79311	0.878404	-2.37387	-0.166969
Q4DUW3	0.615935	0.0241543	-0.229466	-0.905787	-0.567626	-0.314006	0.277775		2.72944	0.277775		0.362315	-1.92027	0.615935	-0.652166	-0.314006
Q4DW20	-1.12063	-0.622573	1.12063	-1.36966	0.871602	-0.124515	0.373544	1.36966	1.12063	-0.871602	0.871602	0.622573	-0.124515	-1.36966	0.871602	-1.61869
Q4DZS9	-1.14685	-0.349041	0.927453	-0.668165	0.608329	0.448768	0.448768	1.08701	-1.7851	-0.0299178	0.927453	0.767891	-1.30641	0.767891	1.08701	-1.7851
Q4DVH7	0.178784	-0.245001	0.496623	-0.880679	-0.0331082	-0.245001	1.76798	0.708516	-0.774733	0.814462	-1.41041	1.34419	-1.51636	1.23825	0.0728381	-1.51636
Q4DT19	-0.160789	0.996893	0.482367	0.868261	0.73963	0.353736	1.25416	0.868261	-0.803946	-0.675314	0.353736	0.482367	-2.73342	-0.160789	-1.31847	-0.546683
Q4DXX8	1.10821	0.277991	-0.991753	-0.601062	-0.405717	0.180319	-0.601062			-1.04059		-0.942916	2.52446	-0.747571	0.375664	0.864027
Q4DX16	0.31469	0.443794	-0.330828	0.572897	0.185586	-0.201724	1.47662	0.831105	-1.23455	0.831105	-1.23455	1.47662	-2.00918	0.702001	-1.23455	-0.589035
Q4DYR6	-0.126646	0.452308	0.452308	0.162831	0.0180923	-0.271385	1.46548	0.886524	-1.71877	1.03126	0.30757	0.886524	-2.44246	0.452308	-1.13982	-0.416123
Q4DRY7	0.0955879	-0.796566	0.60539	-1.43382	0.350489	0.223039	1.75245	0.0955879	-0.159313	1.11519	-1.56127	1.24264	-1.43382	1.11519	-1.05147	-0.159313
Q4E4H6	-0.628363	-0.525963	0.293236	-0.0139636	0.958835	0.498035	-0.884362			-0.986762		-0.474763		-0.781962		2.54603
Q4DZT0	0.770091	0.330039	0.550065	0.550065	0.110013	0.110013	1.54018	-0.110013	-1.10013	0.550065	-1.10013	1.43017	-1.98024	0.550065	-1.76021	-0.440052
Q4DTN6	0.0908191	0.865808	0.284566	-0.877918	-0.490423	-0.296676	0.0908191	2.12517	-0.0060546	-0.102928	2.12517	-0.0060546	-1.84665	-0.781044	-0.199802	-0.974791
Q4DXX9	0.781448	0.957548	0.605347	0.0770441	-0.275158	-0.451258	0.957548	1.13365	-0.275158	-0.0990567	-0.0990567	0.781448	-3.09277	0.0770441	-1.15566	0.0770441
Q4DRZ1	0.378464	-0.235855	0.817264	0.905024	0.115185	0.115185	1.34382	0.729504	-1.55225	0.290705	0.202945	1.1683	-1.90329	0.027425	-2.07881	-0.323615
Q4DZT1	0.595683	0.379071	0.487377	0.379071	0.270765	-0.054153	1.57044	0.703989	-1.13721	0.379071	-1.02891	1.24552	-2.32858	0.487377	-1.46213	-0.487377
Q4DW24	-0.28529	-0.661497	-0.755549	-0.943652	-0.661497	-0.802575	0.326046	1.21954	1.36062	-0.473394		-0.28529	-0.708523	-0.0501609	2.77139	-0.0501609
Q4E1W0		-0.320218	-0.821428	0.243644	0.870156	1.87258	-1.44794			-1.19734		0.243644		0.5569
Q4DT24	-6.16053e-16	-0.0693613	-0.762975	-0.554891	-0.554891	-0.485529	-0.693613	2.56637		-1.38723		-0.693613	-0.0693613	0.277445	1.04042	1.38723
Q4DTN7	0.751766	-0.325391	0.751766	0.57224	0.213187	0.0336612	1.82892	0.57224	-2.12065	-0.145865	-1.22302	1.46987	-0.684443	0.0336612	-0.325391	-1.40255
Q4DSK5	0.673036	0.356313	0.435494	-0.118771	-0.118771	-0.0395904	1.38566	0.752217	-0.910579	0.593856	0.0395904	1.14812	-2.09829	0.673036	-2.25665	-0.514675
Q4DX21	0.455158	0.592564	1.417	0.0429394	0.317752	-0.0944667	1.417	0.867376	-1.74334	0.180346	-1.46853	1.00478	-1.74334	0.180346	-1.05631	-0.369279
Q4DXY0	0.641807	0.227738	0.144924	-0.931655	0.0621103	0.144924	1.8012	0.310552	-1.51135	0.558993	-1.67698	1.30432	-1.42854	0.973062	-1.01447	0.393365
Q4E3N4	0.860252	0.420974	0.494187	-0.0183032	0.0549097	0.274549	1.37274	0.494187	-1.1165	0.713826	-1.04328	0.860252	-1.92184	0.860252	-2.14148	-0.164729
Q4E4H9	0.673586	0.578211	0.768961	0.101336	0.00596094	-0.470914	2.00884	0.482836	-1.04316	0.387461	-1.23391	1.05509	-1.61541	0.673586	-1.61541	-0.757039
Q4DUW6	1.16062	-0.537202	-0.112746	-0.643316	-1.17389	-0.112746	1.05451	0.84228	1.05451	-0.00663212	0.417824	0.736166	-2.55337	1.16062	-0.961658	-0.324974
Q4DW25	0.135147	0.810885	0.675737	0.675737	-1.20035e-15	-1.20035e-15	0.54059	1.35147	-0.810885	0.675737	-0.135147	1.08118	-2.70295	-0.135147	-1.48662	-0.675737
Q4E1W1	0.668648	-0.154303	-0.0514344	-0.257172	-0.154303	-0.0514344	1.38873	0.977255	-0.771517	0.668648	-1.59447	1.18299	-2.41742	1.18299	-0.565779	-0.0514344
Q4DTN9	-0.390014	0.176135	-0.484373	-0.673089	-0.295656	-0.248477	-0.484373	2.15766	2.15766	-0.201298		-0.154119	-1.71103	0.364852	-0.908985	0.695106
Q4DX22	-0.675915	0.75735	0.75735	1.14824	0.496757	-0.285024	0.887647	1.53913	-0.806211	-0.154727	-0.936508	0.75735	-2.36977	0.496757	-1.1971	-0.415321
Q4E4I4	0.106224	0.956014	-0.106224	-0.212448	0.318671	-0.106224	0.956014	1.27469	-0.531119	0	-1.59336	0.84979	-2.76182	0.318671	-0.424895	0.956014
Q4DS53	0.634498	0.526498	-0.0135	-0.445499	-0.445499	-0.229499	1.7145	0.526498	-2.28149	0.742498	-0.337499	1.2825	-1.84949	0.742498	-0.229499	-0.337499
Q4DZT3	0.056111	1.25315	0.455122	-0.442653	0.056111	0.056111	0.654628	0.953887	-0.542406	0.654628	-0.3429	1.15339	-2.73697	0.554875	-1.63969	-0.143395
Q4E1W2	0.265186	0.265186	0.265186	-0.246897	-0.393207	-0.027433	1.14304	0.118876	-1.34422	0.411495	-0.90529	0.923579	-2.07577	0.411495	2.24036	-1.0516
Q4DTP0	-0.208167	0.902057	1.14877	1.02542	0.161908	0.161908	0.778699	1.14877	-1.93518	0.655341	-0.0848088	0.778699	-1.81182	-0.7016	-0.7016	-1.31839
Q4DT40	0.337437	0.407554	0.337437	-0.644198	0.197203	0.127087	1.59954	0.0569699	-0.293614	0.688021	-1.4856	1.17884	-2.46723	0.898371	-1.20513	0.26732
Q4DYS1	0.0355759	0.225314	0.60479	-1.48233	-0.154162	-0.154162	2.50217	0.0355759	-1.67207	0.225314	-0.723377	0.794528	-0.154162	1.174	0.0355759	-1.29259
Q4DXY2	-0.419392	1.1511	1.00833	-0.847708	0.437239	0.437239	1.43664	1.72218	-0.847708	-0.562164	-0.847708	0.437239	-1.27602	0.437239	-1.84711	-0.419392
Q4E4I5	0.194709	-0.0801743	0.194709	-0.446685	0.377964	0.286337	1.75238	0.744475	-1.63785	0.377964	-1.63785	1.20261	-1.27134	1.29424	-1.27134	-0.0801743
Q4DWJ1	0.426629	0.173812	0.342357	-1.17455	-0.331823	-0.331823	2.11208	-0.24755	-0.58464	0.847991	-0.416095	1.35363	-1.17455	1.35363	-1.68018	-0.668912
Q4DTP1	0.948815	-0.449439	0.349563	-0.0499376	0.549314	-1.04869	1.14857	1.14857	-0.449439	0.749064	1.14857	0.749064	-2.04744	-0.249688	-1.84769	-0.649189
Q4DYS2	0.743853	0.41778	1.23296	0.254744	0.580817	-1.04955	0.906889	0.580817	-1.86473	0.254744	-0.560437	0.906889	-2.51687	0.254744	-0.0713284	-0.0713284
Q7Z1V1	0.425652	0.179492	0.425652	-0.476936	0.343599	0.261545	1.49235	0.179492	-1.46158	1.00003	0.589759	0.671813	-1.37952	0.835919	-2.44622	-0.641042
Q4DX25	0.974894	0.120192	-0.200321	-0.627672	-0.413996	0.22703	1.29541	0.440706	-0.734509	0.868057	0.120192	1.08173	-2.44391	1.08173	-1.69605	-0.093483
Q4DXY4	0.287509	0.616092	0.0684546	-0.807765	-0.369655	-0.260128	1.82089	0.835146	-1.02682	0.725619	-0.260128	1.0542	-1.79351	1.27326	-1.68398	-0.479182
Q4E3P6	0.254772	0.764316	0.764316	0.254772	-0.127386	-0.254772	1.01909	1.65602	-1.7834	0.254772	-1.14647	0.509544	-2.42033	0.382158	-0.127386	0
Q9GT49	0.521472	0.44201	0.203623	-0.19369	0.283085	0.283085	1.63395	0.600935	-0.988314	0.680397	-1.30616	0.998247	-1.94186	0.75986	-1.94186	-0.0347648
Q4DT44	0.281686	0.437099	0.592512	-0.02914	0.437099	0.437099	1.05875	1.52499	-1.11703	0.437099	-0.184553	0.903338	-2.36034	0.126273	-1.73868	-0.806205
Q4DSL1	0.600891	0.51187	0.689912	-0.289318	-0.0222552	0.0667657	1.40208	0.867953	-1.00148	0.51187	-0.912464	0.956974	-2.42582	0.867953	-1.53561	-0.289318
Q4DTQ1	0.325512	0.736686	-0.0856612	0.46257	0.188455	0.325512	1.42198	1.0108	-0.77095	0.599628	-1.31918	0.873744	-2.14153	0.873744	-1.31918	-1.18212
Q4E0W5	-0.317546	-0.0122133	-0.500745	-0.561812	-0.439679	-0.256479	-0.195413	1.88085	2.49151	-0.806078		-0.439679	-1.17248	-0.378612	1.27018	-0.561812
Q4E1X0	-0.0827291	-0.30334	0.579104	-0.0827291	0.468798	0.0275764	1.68216	0.137882	-0.523951	0.579104	-0.854868	1.02033	-3.06098	0.799715	-0.0827291	-0.30334
Q4DT46	0.495928	-0.13886	0.91912	-1.72583	0.0727361	-0.244658	2.0829	0.0727361	-0.66785	0.284332	-0.985244	0.91912	-2.04322	0.91912	0.284332	-0.244658
Q4DUX5	0.0980677	0.994687	-0.126087	-0.574396	-0.462319	-0.126087	1.443	0.770532	-1.47102	0.0980677	-0.126087	1.443	-1.91932	1.55507	-0.574396	-1.02271
Q4E4J4	0.895036	0.55407	0.55407	0.127862	-0.213104	-0.127862	1.06552	0.639312	-0.809795	0.55407	-0.639312	1.15076	-1.40649	0.724553	-2.77035	-0.298345
Q4DSL3	0.44905	0.44905	0.44905	-0.83395	-0.149683	0.0213833	2.07418	0.534584	-0.919484	0.277983	-1.77482	1.38992	-1.77482	0.44905	-0.83395	0.19245
Q4DT48	-0.648836	-0.0290524	0.435786	-1.11367	-0.338944	0.435786	0.435786	1.67535	1.21052	-0.648836	1.52041	0.900623	-1.8884	0.125894	-1.26862	-0.803782
Q4E4J6	0.343733	0.428344	0.682177	0.512955	0.259121	0.0898993	1.78212	0.343733	-1.01004	0.512955	-1.09466	0.682177	-2.10999	1.02062	-1.51771	-0.925434
Q4E1X2	0.246651	0.123325	0.739952	-0.616626	-0.123325	-0.246651	1.84988	0.863277	-2.34318	0.246651	-0.246651	1.23325	-1.4799	0.863277	-0.739952	-0.369976
Q4DXY8	0.639583	0.00566002	0.730143	-1.17163	-0.266021	-0.0849004	1.72631	0.549022	-0.809384	0.820704	-1.17163	1.27351	-1.62443	1.00182	-1.53387	-0.0849004
