# Supplementary material for: The Use of AlphaFold for In Silico Exploration of Drug Targets in the Parasite Trypanosoma cruzi
Source: Front Cell Infect Microbiol. 2022 Jul 14;12:944748. doi: 10.3389/fcimb.2022.944748 (PMC9329570; doi:10.3389/fcimb.2022.944748)
Supplement: Supplementary file 5 [file Table_5.xlsx]

## Sheet: Supplementary_Table_5
Table S5. Top 3% binders for each ligand by their Z-score
ligand	receptor	Z-score	description
amiodarone	Q4D1F1	-1.20846	hypothetical protein, conserved
amiodarone	Q4CWT2	-1.17982	hypothetical protein, conserved
amiodarone	Q4DBH2	-1.00836	hypothetical protein, conserved
amiodarone	Q4D1B0	-0.827904	Anaphase-promoting complex, cyclosome, subunit 3/TPR repeat, putative
amiodarone	Q4D5R7	-0.793702	Ribonuclease H2 non-catalytic subunit (Ylr154p-like), putative
amiodarone	Q4DGI2	-0.681726	zeta tubulin, putative
amiodarone	Q4CW39	-0.64136	trans-sialidase, putative
amiodarone	Q4DQ49	-0.605783	centrin-4, putative
amiodarone	Q4DFA0	-0.567103	ATPase family associated with various cellular activities (AAA), putative
amiodarone	Q4CPP1	-0.553044	kinesin, putative (fragment)
amiodarone	Q4DFM5	-0.476101	beta-ketoacyl synthase family protein, putative
amiodarone	Q4DUF1	-0.472714	hypothetical protein, conserved
amiodarone	Q4DFF0	-0.456188	Putative methyltransferase, putative
amiodarone	Q4DCW2	-0.436101	lysosomal alpha-mannosidase precursor, putative
amiodarone	Q4D472	-0.433654	hypothetical protein, conserved
amiodarone	Q4DHU6	-0.430528	acyl-CoA dehydrogenase, putative
amiodarone	Q4CNC1	-0.417621	aspartyl-tRNA synthetase, putative
amiodarone	Q4E3T4	-0.404724	centrin, putative
amiodarone	Q4D288	-0.398176	palmitoyl acyltransferase 8, putative
amiodarone	Q4DSW2	-0.360392	mitochondrial DNA polymerase I protein B, putative
amiodarone	Q4DP11	-0.359413	GTPase activator protein, putative
amiodarone	Q4CZ29	-0.351123	thiol-dependent reductase 1, putative
amiodarone	Q4D623	-0.348167	hypothetical protein, conserved
amiodarone	Q4CVG5	-0.336393	WD domain, G-beta repeat, putative
amiodarone	Q4D6N6	-0.319927	hypothetical protein, conserved
amiodarone	Q4CUQ6	-0.301511	hypothetical protein, conserved
amiodarone	Q4CYL7	-0.300378	Inhibitor of apoptosis-promoting Bax1, putative
amiodarone	Q4DPG6	-0.294584	sphingolipid delta 4 desaturase, putative
amiodarone	Q4D2E4	-0.289582	hypothetical protein, conserved
amiodarone	Q4CSB9	-0.260356	mitogen-activated protein kinase 1, putative
amiodarone	Q4DLD9	-0.258395	N-alpha-acetyltransferase 35, NatC auxiliary subunit
amiodarone	Q4CQF8	-0.250699	hexose transporter, putative
amiodarone	Q4DWJ1	-0.24755	mitochondrial import inner membrane translocase subunit TIM17, putative
amiodarone	Q4CXD1	-0.236834	Wee1-like protein kinase, putative
amiodarone	Q4D198	-0.23505	myosin heavy chain, putative (fragment)
amiodarone	Q4D047	-0.229891	transporter, putative
amiodarone	Q4DYL7	-0.228986	lipoic acid synthetase, mitochondrial precursor, putative
amiodarone	Q4DP91	-0.228184	Hereditary spastic paraplegia protein strumpellin, putative
amiodarone	Q4E0Z5	-0.220589	protein kinase, putative
amiodarone	Q4E0X5	-0.219487	hypothetical protein, conserved
amiodarone	Q4DUD4	-0.217905	cAMP-specific phosphodiesterase, putative
amiodarone	Q4DSC7	-0.209398	V-type proton ATPase subunit a, putative
amiodarone	Q4DV41	-0.20585	mitochondrial edited mRNA stability factor 1
amiodarone	Q4D679	-0.199557	hydrogenase, putative
amiodarone	Q4CSE2	-0.198211	DNA-directed RNA polymerase III subunit C1, putative (fragment)
amiodarone	Q4DX66	-0.198139	hypothetical protein, conserved
amiodarone	Q4E1N0	-0.19412	guanine nucleotide releasing protein, putative
amiodarone	Q4CZN0	-0.193928	hypothetical protein, conserved
amiodarone	Q4CVY5	-0.189131	hypothetical protein, conserved
amiodarone	Q4DCZ7	-0.181642	hypothetical protein, conserved
amiodarone	Q4D2R0	-0.176811	trans-sialidase, putative (fragment)
amiodarone	Q4DCS1	-0.166735	CS domain/TPR repeat, putative
amiodarone	Q4D8M1	-0.159877	2,3-bisphosphoglycerate-independent phosphoglycerate mutase, putative
amiodarone	Q4CWL4	-0.153679	hypothetical protein, conserved
benidipine	Q4CST7	-2.98675	cysteine synthase, putative
benidipine	Q4D172	-2.93056	serine sulfhydrylase
benidipine	Q4DR76	-2.9183	UDP-Gal or UDP-GlcNAc-dependent glycosyltransferase, putative
benidipine	Q4CQJ9	-2.7908	Tubulin-tyrosine ligase family, putative
benidipine	Q4CZB6	-2.77512	ras-related GTP-binding protein, putative
benidipine	Q4D2E6	-2.72651	Exocyst complex component EXO99
benidipine	Q4D7L6	-2.67686	Serine/threonine-protein phosphatase 2A, putative
benidipine	Q4D0F2	-2.66553	glucosamine-6-phosphate isomerase, putative
benidipine	Q4DP91	-2.62737	Hereditary spastic paraplegia protein strumpellin, putative
benidipine	Q4D3F5	-2.61421	V-type proton ATPase subunit D, putative
benidipine	Q4DHZ3	-2.60897	TPR-repeat-containing chaperone protein DNAJ, putative
benidipine	Q4D747	-2.59895	alanyl-tRNA synthetase, putative
benidipine	Q4DSE0	-2.58001	ADP/ATP mitochondrial carrier protein, putative
benidipine	Q4DTN2	-2.57951	receptor for activated C kinase 1, putative
benidipine	Q4D8H3	-2.57774	UDP-Gal or UDP-GlcNAc-dependent glycosyltransferase, putative
benidipine	Q4CS63	-2.53245	UDP-Gal or UDP-GlcNAc-dependent glycosyltransferase, putative
benidipine	Q4D7V0	-2.50771	heat shock protein 90, putative
benidipine	Q4E3R4	-2.4976	mitochondrial carrier protein, putative
benidipine	Q4DQF5	-2.4952	hypothetical protein, conserved
benidipine	Q4D1U2	-2.47545	squalene monooxygenase, putative
benidipine	Q4D7F9	-2.47129	glutamyl-tRNA synthetase, putative
benidipine	Q4DTD5	-2.46067	Vitamin B6 photo-protection and homoeostasis, putative
benidipine	Q4DTA2	-2.45694	hypothetical protein, conserved
benidipine	Q4DJJ9	-2.45582	mitochondrial phosphate transporter, putative
benidipine	Q4D9B2	-2.44976	NLI interacting factor-like phosphatase, putative
benidipine	Q4DLN7	-2.43773	katanin, putative
benidipine	Q4CMK4	-2.43332	GDP-mannose pyrophosphorylase
benidipine	Q4CT93	-2.41387	hypothetical protein, conserved
benidipine	Q4DE57	-2.41206	Flagellar radial spoke protein 4/6
benidipine	Q4CNV1	-2.40754	hypothetical protein, conserved
benidipine	Q4D0J6	-2.38748	hypothetical protein, conserved
benidipine	Q4CW01	-2.38567	calpain-like cysteine peptidase, putative (fragment)
benidipine	Q4CV33	-2.3746	hypothetical protein, conserved
benidipine	Q4CQQ5	-2.37232	lipase, putative
benidipine	Q4CYT5	-2.3483	phosphoglycerate mutase, putative
benidipine	Q4DQG6	-2.34338	hypothetical protein, conserved
benidipine	Q4E1X2	-2.34318	hypothetical protein, conserved
benidipine	Q4D5K1	-2.34118	cysteine peptidase, Clan CA, family C54, putative
benidipine	Q4DCN7	-2.33277	Protein of unknown function (DUF2817), putative
benidipine	Q4CYK1	-2.33064	acidocalcisomal pyrophosphatase, putative
benidipine	Q4DE40	-2.3248	expression site-associated gene 3 (ESAG3-like) protein, putative
benidipine	Q4DRM4	-2.32287	cystathione gamma lyase, putative
benidipine	Q4DPH7	-2.32001	VID27 cytoplasmic protein, putative
benidipine	Q4D9P3	-2.3171	WD domain, G-beta repeat, putative
benidipine	Q4CUM2	-2.3154	major vault protein, putative
benidipine	Q4CPC0	-2.30797	NADH-ubiquinone oxidoreductase, mitochondrial, putative
benidipine	Q4D8F5	-2.30209	hypothetical protein, conserved
benidipine	Q4CSQ0	-2.29784	WD domain, G-beta repeat, putative
benidipine	Q4DDQ2	-2.28628	hypothetical protein, conserved
benidipine	Q4DS53	-2.28149	hypothetical protein, conserved
benidipine	Q4CSP5	-2.27933	poly(A)-specific ribonuclease PARN, putative
benidipine	Q4DSM2	-2.27929	rac serine-threonine kinase, putative
benidipine	Q4E5N1	-2.27831	glucose-6-phosphate isomerase, glycosomal, putative
benidipine	Q4E2R4	-2.27447	Mitochondrial small ribosomal subunit mS52, putative
benznidazole	Q4DXZ1	-2.51125	isopentenyl-diphosphate delta-isomerase (fragment)
benznidazole	Q4CKR3	-2.06828	dispersed gene family protein 1 (DGF-1), putative (fragment)
benznidazole	Q4DQU8	-1.96877	nucleotide-binding protein, putative
benznidazole	Q4DC72	-1.96581	cell cycle sequence binding phosphoprotein (RBP45), putative
benznidazole	Q4CW87	-1.79741	receptor-type adenylate cyclase, putative
benznidazole	Q4DPH8	-1.7703	hypothetical protein, conserved
benznidazole	Q4CL73	-1.73572	dynein heavy chain, putative (fragment)
benznidazole	Q4D5N9	-1.68598	hypothetical protein, conserved
benznidazole	Q4D257	-1.64192	metallo- peptidase, Clan MG, Family M24
benznidazole	Q4CP80	-1.63216	ATP-dependent DEAD/H RNA helicase, putative (fragment)
benznidazole	Q4DVM2	-1.62302	hypothetical protein, conserved
benznidazole	Q4DQQ2	-1.58846	homoserine kinase
benznidazole	Q4D4R9	-1.58348	fructose-bisphosphate aldolase, glycosomal, putative
benznidazole	Q4DQQ6	-1.57991	S-adenosylmethionine decarboxylase proenzyme, putative
benznidazole	Q4DRW3	-1.55261	hypothetical protein, conserved
benznidazole	Q4DJG7	-1.52706	hypothetical protein, conserved
benznidazole	Q4CSV7	-1.52632	orotidine-5-phosphate decarboxylase/orotate phosphoribosyltransferase, putative
benznidazole	Q4CQS1	-1.51773	6-phosphogluconolactonase, putative
benznidazole	Q4DWQ9	-1.4829	hypothetical protein, conserved
benznidazole	Q4DZM0	-1.47883	SET domain containing protein, putative
benznidazole	Q4D4S0	-1.46269	fructose-bisphosphate aldolase, glycosomal, putative
benznidazole	Q4DFJ5	-1.46088	ABC1 family, putative
benznidazole	Q4DV43	-1.45935	triosephosphate isomerase
benznidazole	Q4CU73	-1.45822	elongation factor 1-alpha (ef-1-alpha), putative
benznidazole	Q4DSS0	-1.41866	WD domain, G-beta repeat, putative
benznidazole	Q4CYT5	-1.41674	phosphoglycerate mutase, putative
benznidazole	Q4DTE6	-1.38825	hypothetical protein, conserved
benznidazole	Q4DT24	-1.38723	mitochondrial DNA polymerase I protein A, putative
benznidazole	Q4DPE6	-1.37495	gamma-glutamylcysteine synthetase, putative
benznidazole	Q4DDF6	-1.37263	2OG-Fe(II) oxygenase superfamily, putative
benznidazole	Q4CXK3	-1.36558	ADP-ribosylation factor family, putative
benznidazole	Q4CTE7	-1.35784	hypothetical protein, conserved
benznidazole	Q4D4F6	-1.34687	exonuclease, putative
benznidazole	Q4D5Y5	-1.34414	arginase, putative
benznidazole	Q4DI66	-1.33477	pyruvate dehydrogenase E1 component alpha subunit, putative
benznidazole	Q4DBW9	-1.33368	Predicted membrane protein, putative
benznidazole	Q4DCJ0	-1.30755	ADP-ribosylation factor-like 2, arl2, putative
benznidazole	Q4DQN6	-1.30304	cysteine peptidase, Clan CA, family C2, putative
benznidazole	Q4DPN4	-1.30144	tubulin tyrosine ligase, putative
benznidazole	Q4E407	-1.30133	cysteine peptidase, Clan CA, family C19, putative
benznidazole	Q4DHU8	-1.29775	galactose kinase, putative
benznidazole	Q4D5K9	-1.29099	hypothetical protein, conserved
benznidazole	Q4DZ23	-1.27302	Endonuclease/Exonuclease/phosphatase family, putative
benznidazole	Q4DJX6	-1.26177	selenocysteine-specific elongation factor, putative
benznidazole	Q4CX86	-1.2536	Beta propeller protein 1
benznidazole	Q4DKT9	-1.24902	Beta-lactamase superfamily domain containing protein, putative
benznidazole	Q4DSE5	-1.22838	Tripartite attachment complex 40
benznidazole	Q4CS37	-1.22084	translation initiation factor eIF2B delta subunit, putative
benznidazole	Q4DIK8	-1.21787	threonine synthase, putative
benznidazole	Q4E1W0	-1.19734	serine/threonine protein phosphatase type 5, putative
benznidazole	Q4CLD7	-1.17336	fatty acid desaturase, putative
benznidazole	Q4DEW7	-1.17303	S-adenosyl-methyltransferase mraW-like protein, putative
benznidazole	Q4CYV3	-1.16764	ABC transporter, putative
benznidazole	Q4DGG5	-1.13971	Vacuolar proton pyrophosphatase 1, putative
benznidazole	Q4CRF8	-1.13742	elongation factor 1-alpha, putative (fragment)
C16-2	Q4D257	-1.96826	metallo- peptidase, Clan MG, Family M24
C16-2	Q4DFG9	-1.90817	Octanoyltransferase, putative
C16-2	Q4DGV1	-1.5625	aspartate carbamoyltransferase, putative
C16-2	Q4CY46	-1.46987	N-Acetyl-D-glucosaminylphosphatidylinositol de-N-acetylase, putative
C16-2	Q4DIK8	-1.44397	threonine synthase, putative
C16-2	Q4D6B8	-1.42705	Programmed cell death protein 2, C-terminal putative domain containing protein, putative
C16-2	Q4DX11	-1.41421	Beta-lactamase superfamily domain containing protein, putative
C16-2	Q4D083	-1.3641	Actin 4, putative
C16-2	Q4DHU8	-1.24149	galactose kinase, putative
C16-2	Q4D5N9	-1.21854	hypothetical protein, conserved
C16-2	Q4CV97	-1.20882	pre-rrna-processing protein tsr1 homolog
C16-2	Q4DLP0	-1.20592	Aminoacyl-tRNA editing domain containing protein, putative
C16-2	Q4DD57	-1.20388	trans-sialidase, Group V, putative
C16-2	Q4E1V5	-1.18673	hypothetical protein, conserved
C16-2	Q4DYK7	-1.166	C-terminal motor kinesin, putative
C16-2	Q4DZS9	-1.14685	membrane-bound acid phosphatase 2, putative
C16-2	Q4D5P4	-1.13228	40S ribosomal protein S4, putative
C16-2	Q4D3W2	-1.12575	dihydroorotate dehydrogenase (fumarate), putative
C16-2	Q4DW20	-1.12063	hypothetical protein, conserved
C16-2	Q4DZM0	-1.11759	SET domain containing protein, putative
C16-2	Q4E4F4	-1.11615	170 kDa glucose-regulated protein, putative
C16-2	Q4CW87	-1.11169	receptor-type adenylate cyclase, putative
C16-2	Q4E4K2	-1.10969	hypothetical protein, conserved
C16-2	Q4CSV7	-1.10526	orotidine-5-phosphate decarboxylase/orotate phosphoribosyltransferase, putative
C16-2	Q4CWI2	-1.09635	centrin-3
C16-2	Q4DM35	-1.07259	rotamase, putative
C16-2	Q4DP20	-1.07052	ABC transporter, putative
C16-2	Q4CKP9	-1.04368	dynein heavy chain, putative
C16-2	Q4DXZ1	-1.04125	isopentenyl-diphosphate delta-isomerase (fragment)
C16-2	Q4CPP1	-1.01472	kinesin, putative (fragment)
C16-2	Q4CRT8	-1.00594	peroxin 12, putative
C16-2	Q4CR98	-1.005	endonuclease/exonuclease/phosphatase, putative
C16-2	Q4CYY1	-1.00017	exosome-associated protein 4, putative
C16-2	Q4D4Y9	-0.999721	NMD3 family, putative
C16-2	Q4DPI1	-0.996864	NADH-ubiquinone oxidoreductase, mitochondrial, putative
C16-2	Q4DFF0	-0.996855	Putative methyltransferase, putative
C16-2	Q4CV20	-0.994505	serine/threonine-protein phosphatase PP1, putative
C16-2	Q4DK63	-0.990786	NAD binding domain of 6-phosphogluconate dehydrogenase/NAD-binding of NADP-dependent 3-hydroxyisobutyrate dehydrogenase, putative
C16-2	Q4D472	-0.977847	hypothetical protein, conserved
C16-2	Q4DWK4	-0.977638	Bromodomain, putative
C16-2	Q4CRI4	-0.963259	cdc2-related kinase 1
C16-2	Q4CUK9	-0.959831	ERV/ALR sulfhydryl oxidase domain-containing protein
C16-2	Q4DGS2	-0.950864	hypothetical protein, conserved
C16-2	Q4DS66	-0.93359	hypothetical protein, conserved
C16-2	Q4DR95	-0.930142	inorganic pyrophosphatase, putative
C16-2	Q4CY36	-0.926153	translation initiation factor 2 subunit, putative
C16-2	Q4DBS4	-0.921129	hypothetical protein, conserved
C16-2	Q4DWN7	-0.894737	hypothetical protein, conserved
C16-2	Q4DIQ6	-0.893184	pyroglutamyl-peptidase I, putative
C16-2	Q4DWP3	-0.891777	hypothetical protein, conserved
C16-2	Q4E3M8	-0.877938	hypothetical protein, conserved
C16-2	Q4CXN1	-0.867909	Eukaryotic translation initiation factor 4E type 5, putative
C16-2	Q4CTF2	-0.863254	hypothetical protein
C16-2	Q4D3L9	-0.853167	actin-related protein 2, putative
C16-2	Q4DB39	-0.844162	Thiopurine S-methyltransferase (TPMT), putative
C26-6	Q4DD68	-1.80739	hypothetical protein, conserved
C26-6	Q4DPI1	-1.69033	NADH-ubiquinone oxidoreductase, mitochondrial, putative
C26-6	Q4CTM6	-1.6177	TPR-repeat-containing chaperone protein DNAJ, putative (fragment)
C26-6	Q4DBH4	-1.55744	cysteine peptidase, Clan CA, family C2, putative
C26-6	Q4E1Q3	-1.49555	RNA-binding protein, putative
C26-6	Q4D8Q9	-1.3829	protein kinase, putative
C26-6	Q4E5L6	-1.37849	hypothetical protein, conserved
C26-6	Q4CV55	-1.34318	dynein heavy chain, putative
C26-6	Q4DSF5	-1.27378	Pestivirus Npro endopeptidase C53, putative
C26-6	Q4DQH2	-1.27289	polynucleotide kinase 3'-phosphatase, putative
C26-6	Q4D3W2	-1.26765	dihydroorotate dehydrogenase (fumarate), putative
C26-6	Q4CRT0	-1.26526	inosine-adenosine-guanosine-nucleosidehydrolase, putative
C26-6	Q4DHK8	-1.24108	hypothetical protein, conserved
C26-6	Q4CQY1	-1.21861	2,4-dihydroxyhept-2-ene-1,7-dioic acid aldolase, putative
C26-6	Q4DKQ0	-1.21342	Ankyrin repeats (3 copies), putative
C26-6	Q4D4F6	-1.18484	exonuclease, putative
C26-6	Q4DV36	-1.1718	malic enzyme
C26-6	Q4DGA5	-1.16008	metallo-peptidase, Clan MG, Family M24
C26-6	Q4DFF0	-1.13202	Putative methyltransferase, putative
C26-6	Q4CRH4	-1.12928	PIN domain containing protein, putative
C26-6	Q4D472	-1.1139	hypothetical protein, conserved
C26-6	Q4D2L9	-1.09502	p450 reductase, putative
C26-6	Q4DLD9	-1.03846	N-alpha-acetyltransferase 35, NatC auxiliary subunit
C26-6	Q4CSY5	-1.03578	Protein of unknown function DUF84, putative
C26-6	Q4D5V9	-1.03284	Mutt-Nudix-related hydrolase 5, putative
C26-6	Q4DAR4	-1.03004	serine/threonine-protein kinase NRKB, putative
C26-6	Q4DZY7	-0.995863	acetyltransferase, putative
C26-6	Q4CRI2	-0.990979	UDP-Gal or UDP-GlcNAc-dependent glycosyltransferase, putative
C26-6	Q4DWZ4	-0.989613	palmitoyl acyltransferase 11, putative
C26-6	Q4D831	-0.98762	aldo/keto reductase, putative
C26-6	Q4D763	-0.982609	hypothetical protein, conserved
C26-6	Q4DLF4	-0.97805	Double RNA binding domain protein 9
C26-6	Q4D6B8	-0.961074	Programmed cell death protein 2, C-terminal putative domain containing protein, putative
C26-6	Q4DMW9	-0.951439	Roadblock/LC7 domain containing protein, putative
C26-6	Q4E3Y1	-0.945807	hypothetical protein, conserved
C26-6	Q4E5P0	-0.932499	glutamic--pyruvic transaminase, putative
C26-6	Q4D8B6	-0.930717	hypothetical protein, conserved
C26-6	Q4DG44	-0.930027	hypothetical protein, conserved
C26-6	Q4E0I1	-0.928809	protein kinase, putative
C26-6	Q4E3T7	-0.925363	malonyl-CoA decarboxylase, mitochondrial precursor, putative
C26-6	Q4D6R6	-0.919714	beta galactofuranosyl glycosyltransferase, putative
C26-6	Q4E0U9	-0.918398	Hsp33 protein, putative
C26-6	Q4DRW3	-0.91185	hypothetical protein, conserved
C26-6	Q4DQQ5	-0.908275	S-adenosylmethionine decarboxylase proenzyme, putative
C26-6	Q4CNA7	-0.886194	DNA replication licensing factor MCM8, putative
C26-6	Q4D0T1	-0.885906	membrane transporter protein, putative (fragment)
C26-6	Q4DYK7	-0.883332	C-terminal motor kinesin, putative
C26-6	Q4DZM7	-0.876125	alternative oxidase, putative
C26-6	Q4CWK5	-0.867328	DNAK protein, putative
C26-6	Q4D291	-0.853984	origin recognition complex subunit 1 (ORC1), putative
C26-6	Q4CYW4	-0.837282	beta galactofuranosyl glycosyltransferase, putative
C26-6	Q4CUA9	-0.835146	hypothetical protein, conserved
C26-6	Q4CZ09	-0.833128	Mitogen-activated protein kinase 6
C26-6	Q4DQZ8	-0.829249	mitochondrial RNA binding complex 1 subunit, putative
C26-6	Q4DX06	-0.825336	ChaC-like protein, putative
C7-4	Q4CZD0	-1.97484	hypothetical protein, conserved
C7-4	Q4E1V5	-1.45994	hypothetical protein, conserved
C7-4	Q4E0S2	-1.30284	amastin, putative
C7-4	Q4DZ21	-1.17154	SET domain containing protein, putative
C7-4	Q4DSX0	-1.1249	TLC domain containing protein, putative
C7-4	Q4D740	-1.09202	ApaH-like phosphatase ALPH1, putative
C7-4	Q4D9B1	-1.0879	kinesin, putative
C7-4	Q4D596	-1.07797	prenyltransferase, putative
C7-4	Q4DEW7	-1.03189	S-adenosyl-methyltransferase mraW-like protein, putative
C7-4	Q4DAX6	-1.02401	hypothetical protein, conserved
C7-4	Q4D218	-1.01942	5-formyltetrahydrofolate cyclo-ligase family, putative
C7-4	Q4CTF2	-1.01231	hypothetical protein
C7-4	Q4DPI1	-0.996864	NADH-ubiquinone oxidoreductase, mitochondrial, putative
C7-4	Q4DXX8	-0.991753	nucleolar GTP-binding protein 1, putative
C7-4	Q4DAN9	-0.964725	p-nitrophenylphosphatase, putative
C7-4	Q4D5Y5	-0.964615	arginase, putative
C7-4	Q4CQ54	-0.960785	Leucine carboxyl methyltransferase/Cupin-like domain containing protein, putative
C7-4	Q4CZF0	-0.952737	glycine dehydrogenase [decarboxylating], putative
C7-4	Q4CU73	-0.951011	elongation factor 1-alpha (ef-1-alpha), putative
C7-4	Q4DDI3	-0.950205	acid phosphatase, putative
C7-4	Q4D060	-0.939433	D-ala D-ala ligase C-terminus/SET domain containing protein, putative
C7-4	Q4CY36	-0.926153	translation initiation factor 2 subunit, putative
C7-4	Q4D762	-0.923755	histone deacetylase, putative
C7-4	Q4DC12	-0.902916	glycosomal membrane protein, putative
C7-4	Q4D7V7	-0.897524	small GTP-binding protein Rab11
C7-4	Q4DKV2	-0.876742	palmitoyl acyltransferase 12, putative
C7-4	Q4CZ67	-0.86325	protein kinase, putative
C7-4	Q4D3P8	-0.859385	GPR1/FUN34/yaaH family, putative
C7-4	Q4D3L9	-0.853167	actin-related protein 2, putative
C7-4	Q4DGI5	-0.842495	ribosomal RNA-processing protein 8, putative
C7-4	Q4DAH8	-0.83363	RNA editing ligase, putative
C7-4	Q4DVB9	-0.831556	hypothetical protein, conserved (fragment)
C7-4	Q4CWP0	-0.830884	kinesin-like protein, putative
C7-4	Q4DQN6	-0.827044	cysteine peptidase, Clan CA, family C2, putative
C7-4	Q4DQH3	-0.823768	2-hydroxy-3-oxopropionate reductase, putative
C7-4	Q4E1W0	-0.821428	serine/threonine protein phosphatase type 5, putative
C7-4	Q4CRF8	-0.819538	elongation factor 1-alpha, putative (fragment)
C7-4	Q4DVL9	-0.810148	Silent information regulator 2 related protein 1
C7-4	Q4D2R0	-0.805471	trans-sialidase, putative (fragment)
C7-4	Q4D221	-0.784783	Probable methyltransferase BTM2 homolog
C7-4	Q4CKX1	-0.783085	enoyl-CoA hydratase, mitochondrial precursor, putative
C7-4	Q4E407	-0.768622	cysteine peptidase, Clan CA, family C19, putative
C7-4	Q4DBH6	-0.764275	spermidine synthase, putative
C7-4	Q4DT24	-0.762975	mitochondrial DNA polymerase I protein A, putative
C7-4	Q4DW24	-0.755549	Mitochondrial SSU ribosomal protein 29, putative
C7-4	Q4DPV3	-0.752036	ruvB-like DNA helicase, putative
C7-4	Q4DED7	-0.749606	inositol-pentakisphosphate 2-kinase, putative
C7-4	Q4DR69	-0.749546	spermidine synthase, putative
C7-4	Q4DSK1	-0.744598	hypothetical protein, conserved
C7-4	Q4CY39	-0.744559	2OG-Fe(II) oxygenase superfamily, putative
C7-4	Q4DXU3	-0.738698	hypothetical protein, conserved
C7-4	Q4DUG2	-0.735534	small GTP-binding protein Rab18, putative
C7-4	Q4CMQ7	-0.726717	trypanothione reductase, putative (fragment)
C7-4	Q4DLD9	-0.726432	N-alpha-acetyltransferase 35, NatC auxiliary subunit
C7-4	Q4DD21	-0.719871	Galactose oxidase, central domain/Kelch motif containing protein, putative
C8-3	Q4DSD9	-2.45249	cytochrome b5-like Heme/Steroid binding domain containing protein, putative
C8-3	Q4DDH8	-2.40735	caltractin, putative
C8-3	Q4E159	-2.28845	calcium/potassium channel (CAKC), putative
C8-3	Q4CV66	-2.23413	hypothetical protein, conserved
C8-3	Q4DKN3	-2.23298	hypothetical protein, conserved
C8-3	Q4CN66	-2.23031	Flabarin, putative
C8-3	Q4CYW1	-2.08698	trans-sialidase, Group I, putative
C8-3	Q4CZP0	-2.06623	trans-sialidase, Group I, putative
C8-3	Q4DQ49	-2.05966	centrin-4, putative
C8-3	Q4E3T4	-2.05536	centrin, putative
C8-3	Q4CR69	-2.0534	ankyrin repeat protein, putative
C8-3	Q4CWF1	-2.04348	trans-sialidase, Group I, putative
C8-3	Q4D8C2	-2.03041	hypothetical protein, conserved
C8-3	Q4DGS2	-2.02478	hypothetical protein, conserved
C8-3	Q4DGV5	-1.99523	hypothetical protein, conserved
C8-3	Q4DED6	-1.99305	hypothetical protein, conserved
C8-3	Q4CYW7	-1.98366	tyrosine aminotransferase
C8-3	Q4CPR9	-1.98086	trans-sialidase, putative
C8-3	Q4CW76	-1.97337	palmitoyl acyltransferase 4, putative
C8-3	Q4D8P5	-1.96724	Eukaryotic protein of unknown function (DUF914), putative
C8-3	Q4CZI3	-1.96647	hypothetical protein, conserved
C8-3	Q4DCK3	-1.96401	ferric reductase transmembrane protein, putative
C8-3	Q4DU92	-1.96104	6-phosphogluconate dehydrogenase, decarboxylating
C8-3	Q4CMQ9	-1.96026	Tetraspanin family, putative
C8-3	Q4D0T1	-1.94021	membrane transporter protein, putative (fragment)
C8-3	Q4CXK3	-1.91181	ADP-ribosylation factor family, putative
C8-3	Q4CND8	-1.90726	acyl-CoA oxidase, putative
C8-3	Q4D2R0	-1.90563	trans-sialidase, putative (fragment)
C8-3	Q4CLV1	-1.90291	transketolase, putative
C8-3	Q4D9P1	-1.88142	phosphate-repressible phosphate permease, putative
C8-3	Q4DKV1	-1.87922	palmitoyl acyltransferase 12, putative
C8-3	Q4D1H0	-1.8736	ATP synthase F1 subunit gamma protein, putative
C8-3	Q4DH29	-1.86772	folate-binding protein YgfZ, putative
C8-3	Q4CYL7	-1.86757	Inhibitor of apoptosis-promoting Bax1, putative
C8-3	Q4CSP9	-1.8623	Present in the outer mitochondrial membrane proteome 5
C8-3	Q4CRT8	-1.86205	peroxin 12, putative
C8-3	Q4D394	-1.84498	peptidyl-prolyl cis-trans isomerase NIMA-interacting 4, putative
C8-3	Q4CQ40	-1.84362	hypothetical protein, conserved
C8-3	Q4CWK5	-1.84117	DNAK protein, putative
C8-3	Q4DEX7	-1.8372	hypothetical protein, conserved
C8-3	Q4CNB4	-1.8356	hypothetical protein, conserved
C8-3	Q4DWZ4	-1.81752	palmitoyl acyltransferase 11, putative
C8-3	Q4DQR3	-1.81726	amino acid permease, putative
C8-3	Q4CTM6	-1.80391	TPR-repeat-containing chaperone protein DNAJ, putative (fragment)
C8-3	Q4CV74	-1.80165	hypothetical protein, conserved
C8-3	Q4D7F4	-1.79658	translation initiation factor EIF-2B subunit, putative
C8-3	Q4D472	-1.79414	hypothetical protein, conserved
C8-3	Q4DPV0	-1.77795	Domain of unknown function DUF21, putative
C8-3	Q4E0T5	-1.77724	ubiquitin fusion degradation protein 2, putative
C8-3	Q4DS65	-1.75956	Der1-like family, putative
C8-3	Q4D0R6	-1.74935	Emopamil binding protein, putative
C8-3	Q4DXI3	-1.74426	SET domain containing protein, putative
C8-3	Q4CY96	-1.73952	amino acid transporter, putative
C8-3	Q4E1P0	-1.73834	transcription factor IIIb, putative
C8-3	Q4DCK1	-1.72987	hypothetical protein
C9-1	Q4CUQ5	-1.6807	superoxide dismutase, putative
C9-1	Q4DTM9	-1.5057	heat shock protein 70 (hsp70), putative
C9-1	Q4DNR1	-1.48025	replication factor C, subunit 4, putative
C9-1	Q4CSB4	-1.44962	phosphatidylinositol-4-phosphate 5-kinase-like protein
C9-1	Q4D1K2	-1.41667	hypothetical protein, conserved
C9-1	Q4D4I9	-1.36438	phosphatidylethanolamine-binding protein, putative
C9-1	Q4D8E2	-1.34944	kinesin, putative
C9-1	Q4CUM6	-1.32673	hypothetical protein, conserved
C9-1	Q4DYM1	-1.28021	ubiquitin-activating enzyme E1, putative
C9-1	Q4DLF4	-1.24328	Double RNA binding domain protein 9
C9-1	Q4DEH5	-1.23856	hypothetical protein, conserved
C9-1	Q4DWZ4	-1.19659	palmitoyl acyltransferase 11, putative
C9-1	Q4D0R8	-1.18908	cysteine desulfurase, putative
C9-1	Q4DDK2	-1.18496	hypothetical protein, conserved
C9-1	Q4CWT2	-1.17982	hypothetical protein, conserved
C9-1	Q4DUW6	-1.17389	histone acetyltransferase, putative
C9-1	Q4DBX5	-1.15815	non-canonical purine NTP pyrophosphatase, RdgB/HAM1 family, putative
C9-1	Q4D9J8	-1.15573	pyrroline-5-carboxylate reductase, putative
C9-1	Q4CNT6	-1.15218	cytochrome b5-dependent oleate desaturase
C9-1	Q4DQG9	-1.1155	ribosomal RNA adenine dimethylase family protein, putative
C9-1	Q4DB63	-1.10936	mitochondrial processing peptidase alpha subunit, putative
C9-1	Q4DFK1	-1.10593	OTU-like cysteine protease, putative
C9-1	Q4CW08	-1.10251	hypothetical protein, conserved
C9-1	Q4CUG6	-1.09459	inosine-5'-monophosphate dehydrogenase, putative
C9-1	Q4DPJ8	-1.06729	Protein of unknown function (DUF3522), putative
C9-1	Q4D5J7	-1.05228	fatty acid elongase, putative
C9-1	Q4D586	-1.0416	DJ-1 family protein, putative
C9-1	Q4DKT8	-1.02185	YceI-like domain containing protein, putative
C9-1	Q4D926	-1.02163	hypothetical protein, conserved
C9-1	Q4DXX2	-1.00861	ribosome assembly protein RRB1, putative
C9-1	Q4DSX0	-1.00649	TLC domain containing protein, putative
C9-1	Q4CRT8	-1.00594	peroxin 12, putative
C9-1	Q4DPS0	-1.00151	hypothetical protein, conserved
C9-1	Q4CPK7	-1.00138	ubiquinone biosynthesis protein COQ7 homolog, putative
C9-1	Q4DNB9	-0.994936	methyltransferase domain containing protein, putative
C9-1	Q4DVB9	-0.993811	hypothetical protein, conserved (fragment)
C9-1	Q4DGV5	-0.988627	hypothetical protein, conserved
C9-1	Q4D8P5	-0.988283	Eukaryotic protein of unknown function (DUF914), putative
C9-1	Q4CV97	-0.963997	pre-rrna-processing protein tsr1 homolog
C9-1	Q4D2R0	-0.962637	trans-sialidase, putative (fragment)
C9-1	Q4DKV1	-0.958785	palmitoyl acyltransferase 12, putative
C9-1	Q4CXK3	-0.955904	ADP-ribosylation factor family, putative
C9-1	Q4CVH0	-0.95239	E1-like ubiquitin-activating enzyme, putative
C9-1	Q4DUR0	-0.946928	tatD related deoxyribonuclease, putative
C9-1	Q4DAH6	-0.945622	tRNA (Uracil-5-)-methyltransferase, putative
C9-1	Q4E414	-0.942893	kinesin, putative
C9-1	Q4D2V5	-0.941854	replication factor C, subunit 3, putative
C9-1	Q4CMQ7	-0.939415	trypanothione reductase, putative (fragment)
C9-1	Q4D5W8	-0.9245	serine peptidase clan SF, family S26B, putative
C9-1	Q4DR73	-0.923929	mitochondrial carrier protein, putative
C9-1	Q4D8H4	-0.923381	hypothetical protein, conserved
C9-1	Q4CSY5	-0.920697	Protein of unknown function DUF84, putative
C9-1	Q4CUD7	-0.91705	transaldolase, putative
C9-1	Q4DBH6	-0.915616	spermidine synthase, putative
C9-1	Q4CYV7	-0.901762	pyridine nucleotide-disulphide oxidoreductase, putative
C9-5	Q4E5Q0	-1.90316	hypothetical protein, conserved
C9-5	Q4DW18	-1.72418	Plus-3 domain/Zinc finger, C3HC4 type (RING finger), putative
C9-5	Q4D3P5	-1.69336	hexokinase, putative
C9-5	Q4E002	-1.5711	Ras-related protein Rab5A, putative
C9-5	Q4DWP4	-1.54118	ARM-like helical domain-containing protein
C9-5	Q4DAR4	-1.53455	serine/threonine-protein kinase NRKB, putative
C9-5	Q4DLZ5	-1.50694	hypothetical protein, conserved
C9-5	Q4DTM9	-1.5057	heat shock protein 70 (hsp70), putative
C9-5	Q4D1K2	-1.41667	hypothetical protein, conserved
C9-5	Q4DT54	-1.40259	hypothetical protein, conserved
C9-5	Q4DIP7	-1.35982	beta galactofuranosyl glycosyltransferase, putative
C9-5	Q4D8V7	-1.32062	Phosphoenolpyruvate carboxykinase [ATP], glycosomal
C9-5	Q4DFN6	-1.31369	hypothetical protein, conserved
C9-5	Q4DZM0	-1.29821	SET domain containing protein, putative
C9-5	Q4CWF1	-1.24603	trans-sialidase, Group I, putative
C9-5	Q4DNR1	-1.24102	replication factor C, subunit 4, putative
C9-5	Q4DEW9	-1.223	Mitochondrial small ribosomal subunit uS9m, putative
C9-5	Q4DVN1	-1.20461	hypothetical protein, conserved
C9-5	Q4D6W3	-1.19706	Prp18 domain containing protein, putative
C9-5	Q4D3L9	-1.18611	actin-related protein 2, putative
C9-5	Q4CV38	-1.18417	Ras-related protein RabX1, putative
C9-5	Q4D408	-1.17444	hypothetical protein, conserved
C9-5	Q4DS66	-1.17259	hypothetical protein, conserved
C9-5	Q4DIB9	-1.16928	GTP-binding nuclear protein rtb2, putative
C9-5	Q4DIN0	-1.15796	beta galactofuranosyl glycosyltransferase, putative
C9-5	Q4CYW1	-1.15295	trans-sialidase, Group I, putative
C9-5	Q4DAI0	-1.15001	amidohydrolase, putative
C9-5	Q4DTD5	-1.14831	Vitamin B6 photo-protection and homoeostasis, putative
C9-5	Q4CLA7	-1.14481	Nucleolar protein 136, putative
C9-5	Q4CS37	-1.14357	translation initiation factor eIF2B delta subunit, putative
C9-5	Q4D679	-1.13082	hydrogenase, putative
C9-5	Q4DEH5	-1.125	hypothetical protein, conserved
C9-5	Q4DJH1	-1.11378	Fumarate hydratase class I, cytosolic
C9-5	Q4DR73	-1.11105	mitochondrial carrier protein, putative
C9-5	Q4CW72	-1.10426	surface protease GP63, putative
C9-5	Q4CW08	-1.10251	hypothetical protein, conserved
C9-5	Q4D2V5	-1.1	replication factor C, subunit 3, putative
C9-5	Q4DYM1	-1.09894	ubiquitin-activating enzyme E1, putative
C9-5	Q4E414	-1.09376	kinesin, putative
C9-5	Q4CXK3	-1.09246	ADP-ribosylation factor family, putative
C9-5	Q4CMC0	-1.09117	hypothetical protein, conserved
C9-5	Q4CWL1	-1.0825	UNC119
C9-5	Q4DG63	-1.07432	protein transport protein SEC23, putative
C9-5	Q4DP07	-1.06859	Nodulin-like, putative
C9-5	Q4CZE6	-1.06534	trans-sialidase, Group I, putative
C9-5	Q4E3Y1	-1.06177	hypothetical protein, conserved
C9-5	Q4DVL3	-1.06122	small GTP-binding protein, putative
C9-5	Q4CMQ9	-1.05115	Tetraspanin family, putative
C9-5	Q4DYS2	-1.04955	hypothetical protein, conserved
C9-5	Q4DTP1	-1.04869	hypothetical protein, conserved
C9-5	Q4DPS0	-1.04782	hypothetical protein, conserved
C9-5	Q4E2S4	-1.04559	Tubulin-tyrosine ligase family, putative
C9-5	Q4E3M8	-1.04255	hypothetical protein, conserved
C9-5	Q4D926	-1.02163	hypothetical protein, conserved
C9-5	Q4D426	-1.02142	ADP/ATP translocase, putative
clofazimine	Q4CT66	-3.05551	hypothetical protein, conserved (fragment)
clofazimine	Q4D2I4	-2.71447	ADP-ribosylation factor-like protein 3, putative
clofazimine	Q4CNM0	-2.68734	VHS domain containing protein, putative
clofazimine	Q4DM72	-2.67169	glycogenin glucosyltransferase, putative
clofazimine	Q4CV37	-2.5175	small GTP-binding protein Rab7, putative
clofazimine	Q4DHU6	-2.34399	acyl-CoA dehydrogenase, putative
clofazimine	Q4CMV9	-2.32649	calpain-like cysteine peptidase, putative (fragment)
clofazimine	Q4DX96	-2.3221	PAS-domain containing phosphoglycerate kinase, putative
clofazimine	Q4DEH7	-2.31012	glycerol-3-phosphate acyltransferase, putative
clofazimine	Q4D0W8	-2.30498	hypothetical protein, conserved
clofazimine	Q4D7V7	-2.26954	small GTP-binding protein Rab11
clofazimine	Q4D3X8	-2.26139	polypeptide deformylase-like protein, putative
clofazimine	Q4D3P0	-2.25575	hypothetical protein, conserved
clofazimine	Q4D201	-2.23258	CMGC/MAPK protein kinase, putative
clofazimine	Q4CP66	-2.2324	Mitochondrial large ribosomal subunit mL73, putative
clofazimine	Q4DKN7	-2.21642	deaminase, putative
clofazimine	Q4DNC3	-2.17994	Mitochondrial large ribosomal subunit mL46, putative
clofazimine	Q4D6H4	-2.13976	ras-related protein Rab21, putative
clofazimine	Q4CRR0	-2.13796	hypothetical protein, conserved
clofazimine	Q4DFE7	-2.13376	GMP reductase
clofazimine	Q4DS65	-2.12204	Der1-like family, putative
clofazimine	Q4D763	-2.09425	hypothetical protein, conserved
clofazimine	Q4DB68	-2.07305	palmitoyl acyltransferase 3, putative
clofazimine	Q4D7B5	-2.06849	phospholipase A1, putative
clofazimine	Q4CU39	-2.04534	L-threonine 3-dehydrogenase, putative
clofazimine	Q4D9I0	-2.03457	phosphoribosylpyrophosphate synthetase, putative
clofazimine	Q4DP83	-2.0115	Eukaryotic translation initiation factor 4E-1
clofazimine	Q4CWX3	-2.00731	hypothetical protein, conserved
clofazimine	Q4DCB4	-1.99265	hypothetical protein, conserved
clofazimine	Q4D056	-1.98343	calcium/calmodulin-dependent protein kinase, putative
clofazimine	Q4DU93	-1.98335	Tetrapyrrole (Corrin/Porphyrin) Methylases, putative
clofazimine	Q4DV22	-1.96446	hypothetical protein, conserved
clofazimine	Q4DQA6	-1.95998	phospholipid:diacylglycerol acyltransferase, putative
clofazimine	Q4DAP4	-1.94409	zinc transporter, putative
clofazimine	Q4DNL8	-1.9434	trans-sialidase, putative (fragment)
clofazimine	Q4DLR8	-1.94244	acyl-CoA dehydrogenase, putative
clofazimine	Q4CL85	-1.9386	RNA pseudouridylate synthase, putative
clofazimine	Q4CYF2	-1.92456	SET domain containing protein, putative
clofazimine	Q4D1G9	-1.91484	centromere/microtubule binding protein cbf5, putative
clofazimine	Q4DV41	-1.90943	mitochondrial edited mRNA stability factor 1
clofazimine	Q4E1V4	-1.90663	hypothetical protein, conserved
clofazimine	Q4CMG2	-1.90071	glycosyltransferase (GlcNAc), putative
clofazimine	Q4D1H2	-1.88881	GPI transamidase component GAA1, putative
clofazimine	Q4DIW6	-1.87663	mitochondrial DNA ligase homolog, putative
clofazimine	Q4CXD1	-1.87547	Wee1-like protein kinase, putative
clofazimine	Q4DNX7	-1.87279	Eukaryotic protein of unknown function (DUF846), putative
clofazimine	Q4D8Q9	-1.86044	protein kinase, putative
clofazimine	Q4E0Z5	-1.85925	protein kinase, putative
clofazimine	Q4D1F0	-1.85485	hypothetical protein, conserved
clofazimine	Q4D3Y1	-1.84945	hypothetical protein, conserved
clofazimine	Q4D2M6	-1.83853	haloacid dehalogenase-like hydrolase, putative
clofazimine	Q4DQH9	-1.83246	alkyl-dihydroxyacetone phosphate synthase, putative
fexinidazole	Q4DBW9	-1.38849	Predicted membrane protein, putative
fexinidazole	Q4DXZ1	-1.20458	isopentenyl-diphosphate delta-isomerase (fragment)
fexinidazole	Q4DC02	-1.11103	methyltransferase domain containing protein, putative
fexinidazole	Q4D5Y5	-1.09112	arginase, putative
fexinidazole	Q4DDI3	-1.08682	acid phosphatase, putative
fexinidazole	Q4DCN0	-1.03512	eukaryotic translation initiation factor 3 subunit d
fexinidazole	Q4DXX8	-0.942916	nucleolar GTP-binding protein 1, putative
fexinidazole	Q4CKP9	-0.846762	dynein heavy chain, putative
fexinidazole	Q4CZD3	-0.821438	protein-l-isoaspartate o-methyltransferase, putative
fexinidazole	Q4CRF8	-0.819538	elongation factor 1-alpha, putative (fragment)
fexinidazole	Q4D711	-0.809469	guanine deaminase, putative
fexinidazole	Q4CYT5	-0.795704	phosphoglycerate mutase, putative
fexinidazole	Q4DNR3	-0.79115	phosphoenolpyruvate mutase, putative
fexinidazole	Q4DVL3	-0.790847	small GTP-binding protein, putative
fexinidazole	Q4CYV3	-0.747288	ABC transporter, putative
fexinidazole	Q4DQQ2	-0.741279	homoserine kinase
fexinidazole	Q4DNS4	-0.738691	hypothetical protein, conserved
fexinidazole	Q4CMC0	-0.722843	hypothetical protein, conserved
fexinidazole	Q4CZA2	-0.706303	hypothetical protein, conserved
fexinidazole	Q4CWN3	-0.699059	replication factor C, subunit 2, putative
fexinidazole	Q4CS23	-0.694973	dispersed gene family protein 1 (DGF-1), putative
fexinidazole	Q4DT24	-0.693613	mitochondrial DNA polymerase I protein A, putative
fexinidazole	Q4CS37	-0.679961	translation initiation factor eIF2B delta subunit, putative
fexinidazole	Q4DTE6	-0.664206	hypothetical protein, conserved
fexinidazole	Q4DB39	-0.658632	Thiopurine S-methyltransferase (TPMT), putative
fexinidazole	Q4DWP3	-0.655284	hypothetical protein, conserved
fexinidazole	Q4E4G5	-0.629988	Histidine phosphatase superfamily (branch 1), putative
fexinidazole	Q4D2V5	-0.62556	replication factor C, subunit 3, putative
fexinidazole	Q4DHU8	-0.622619	galactose kinase, putative
fexinidazole	Q4DAG6	-0.621916	hypothetical protein, conserved
fexinidazole	Q4DGG5	-0.613688	Vacuolar proton pyrophosphatase 1, putative
fexinidazole	Q4DAX6	-0.612577	hypothetical protein, conserved
fexinidazole	Q4CUG6	-0.608105	inosine-5'-monophosphate dehydrogenase, putative
fexinidazole	Q4E4L6	-0.585491	hypothetical protein, conserved
fexinidazole	Q4CQ92	-0.578952	hypothetical protein, conserved
fexinidazole	Q4DSG4	-0.572677	trans-sialidase, Group V, putative
fexinidazole	Q4DAN9	-0.56894	p-nitrophenylphosphatase, putative
fexinidazole	Q4CZL6	-0.55072	Protein of unknown function (DUF523), putative
fexinidazole	Q4D5N9	-0.543348	hypothetical protein, conserved
fexinidazole	Q4CLD7	-0.542728	fatty acid desaturase, putative
fexinidazole	Q4DQN6	-0.541446	cysteine peptidase, Clan CA, family C2, putative
fexinidazole	Q4E3Y1	-0.539944	hypothetical protein, conserved
fexinidazole	Q4DBH6	-0.537262	spermidine synthase, putative
fexinidazole	Q4E4K2	-0.534297	hypothetical protein, conserved
fexinidazole	Q4CRT0	-0.523669	inosine-adenosine-guanosine-nucleosidehydrolase, putative
fexinidazole	Q4DPN4	-0.51713	tubulin tyrosine ligase, putative
fexinidazole	Q4DZE6	-0.516618	lanosterol synthase, putative
fexinidazole	Q4CTF2	-0.515468	hypothetical protein
fexinidazole	Q4D5J7	-0.51465	fatty acid elongase, putative
fexinidazole	Q4CQ54	-0.509756	Leucine carboxyl methyltransferase/Cupin-like domain containing protein, putative
fexinidazole	Q4DCK3	-0.504683	ferric reductase transmembrane protein, putative
fexinidazole	Q4CZF0	-0.502181	glycine dehydrogenase [decarboxylating], putative
fexinidazole	Q4CN04	-0.499884	glutamine synthetase
fexinidazole	Q4CMU8	-0.497901	NADH-dependent fumarate reductase, putative
fexinidazole	Q4E4H6	-0.474763	tubulin tyrosine ligase, putative
gnf6702	Q4DHA9	-3.4645	proteasome beta 3 subunit, putative
gnf6702	Q4DTM3	-3.3659	heat shock protein 70, putative
gnf6702	Q4DGT3	-3.32481	trans-sialidase, Group II, putative
gnf6702	Q4D6R3	-3.26705	Mitochondrial large ribosomal subunit mL70, putative
gnf6702	Q4CP61	-3.24766	hypothetical protein, conserved
gnf6702	Q4DQH7	-3.23793	Glutamine amidotransferase class-I, putative
gnf6702	Q4D2R1	-3.23736	N-acetyltransferase complex ARD1 subunit, putative
gnf6702	Q4DE31	-3.22222	fructose-1,6-bisphosphatase, cytosolic, putative
gnf6702	Q4DT07	-3.19983	hypothetical protein, conserved
gnf6702	Q4D5M2	-3.19251	ruvB-like DNA helicase, putative
gnf6702	Q4DWV8	-3.18525	glutamate dehydrogenase, putative
gnf6702	Q4DIZ1	-3.14597	cysteine peptidase, Clan CA, family C2, putative
gnf6702	Q4DPN0	-3.13955	apurinic/apyrimidinic endonuclease, putative
gnf6702	Q4DMD6	-3.11835	hypothetical protein, conserved
gnf6702	Q4DZR3	-3.11748	Ubiquitin-like modifier-activating enzyme ATG7, putative
gnf6702	Q4DQR5	-3.10786	3-hydroxy-3-methylglutaryl-CoA reductase, putative
gnf6702	Q4E4L6	-3.1076	hypothetical protein, conserved
gnf6702	Q4DXX9	-3.09277	glycosomal transporter (GAT2), putative
gnf6702	Q4DGC5	-3.08815	trans-sialidase, Group V, putative
gnf6702	Q4E5R3	-3.0849	hypothetical protein, conserved
gnf6702	Q4DT52	-3.0829	hypothetical protein, conserved
gnf6702	Q4E2R9	-3.08276	metallo-peptidase, Clan MF, Family M17
gnf6702	Q4E1X0	-3.06098	glycogen synthase kinase 3, putative
gnf6702	Q4DV36	-3.06016	malic enzyme
gnf6702	Q4D084	-3.055	rRNA dimethyltransferase, putative
gnf6702	Q4CTG7	-3.05088	hypothetical protein
gnf6702	Q4DC56	-3.05071	mannosyl-oligosaccharide 1,2-alpha-mannosidase IB, putative
gnf6702	Q4DAP6	-3.04041	lipase, putative
gnf6702	Q4DEE4	-3.03909	actin-like protein, putative
gnf6702	Q4CQ18	-3.0292	dihydrolipoamide dehydrogenase, putative
gnf6702	Q4DFT6	-3.02559	trans-sialidase, Group II, putative
gnf6702	Q4D8Y8	-3.02082	Nudix hydrolase 2, putative
gnf6702	Q4D8M8	-3.01838	NAD+ synthase, putative
gnf6702	Q4CWS5	-3.00887	FAD dependent oxidoreductase, putative
gnf6702	Q4DYQ9	-3.00764	hypothetical protein, conserved
gnf6702	Q4DAR3	-3.00263	hypothetical protein, conserved (fragment)
gnf6702	Q4DNC9	-2.99489	cyclophilin, putative
gnf6702	Q4D3S1	-2.99268	CDP-diacylglycerol--inositol 3-phosphatidyltransferase, putative
gnf6702	Q4DRY1	-2.97405	hypothetical protein, conserved
gnf6702	Q4D5S6	-2.96887	hypothetical protein, conserved
gnf6702	Q4DJX1	-2.9673	ribosomal protein L3, putative
gnf6702	Q4CPN7	-2.96404	hypothetical protein, conserved
gnf6702	Q4D236	-2.96393	asparagine synthase, putative
gnf6702	Q4DNS0	-2.96311	hypothetical protein
gnf6702	Q4E0V3	-2.9609	RNA decapping enzyme, putative
gnf6702	Q4DQA1	-2.95153	trans-sialidase, Group II, putative
gnf6702	Q4CNI8	-2.94449	glycerate kinase, putative
gnf6702	Q4D5L2	-2.94094	EMG1/NEP1 methyltransferase, putative
gnf6702	Q4DTM8	-2.94052	heat shock protein 70 (hsp70), putative
gnf6702	Q4E3V0	-2.9348	trans-sialidase, Group V, putative
gnf6702	Q4D8G0	-2.93383	hypothetical protein, conserved
gnf6702	Q4D7L4	-2.92081	protein transport protein Sec24C, putative
gnf6702	Q4CYV6	-2.92038	mRNA capping enzyme, beta chain, putative
gnf6702	Q4CWM8	-2.91424	3-keto-dihydrosphingosine reductase
NFOH	Q4CKP9	-1.89701	dynein heavy chain, putative
NFOH	Q4DCN0	-1.88203	eukaryotic translation initiation factor 3 subunit d
NFOH	Q4DC13	-1.83628	dispersed gene family protein 1 (DGF-1), putative
NFOH	Q4D762	-1.79181	histone deacetylase, putative
NFOH	Q4D7H7	-1.72092	tRNA threonylcarbamoyl adenosine modification protein, Sua5/YciO/YrdC/YwlC family, putative
NFOH	Q4DWP3	-1.7195	hypothetical protein, conserved
NFOH	Q4DJH7	-1.67163	dispersed gene family protein 1 (DGF-1), putative
NFOH	Q4DTE6	-1.58572	hypothetical protein, conserved
NFOH	Q4CYV3	-1.50392	ABC transporter, putative
NFOH	Q4DAG6	-1.48595	hypothetical protein, conserved
NFOH	Q4E1W0	-1.44794	serine/threonine protein phosphatase type 5, putative
NFOH	Q4DC10	-1.4207	ribulose-phosphate 3-epimerase, putative
NFOH	Q4D4S0	-1.40581	fructose-bisphosphate aldolase, glycosomal, putative
NFOH	Q4D0R8	-1.38935	cysteine desulfurase, putative
NFOH	Q4CX07	-1.32077	ATP-binding cassette protein subfamily G
NFOH	Q4DSS0	-1.29277	WD domain, G-beta repeat, putative
NFOH	Q4CS23	-1.21035	dispersed gene family protein 1 (DGF-1), putative
NFOH	Q4D4R9	-1.19437	fructose-bisphosphate aldolase, glycosomal, putative
NFOH	Q4D5N9	-1.1666	hypothetical protein, conserved
NFOH	Q4D221	-1.16148	Probable methyltransferase BTM2 homolog
NFOH	Q4DIK8	-1.16134	threonine synthase, putative
NFOH	Q4DQU7	-1.15902	histone deacetylase 1, putative
NFOH	Q4D6L5	-1.1372	tRNA synthetases class II (A)/Threonyl and Alanyl tRNA synthetase second additional domain containing protein, putative
NFOH	Q4CZA2	-1.05808	hypothetical protein, conserved
NFOH	Q4DGA0	-1.01626	2-aminoethylphosphonate:pyruvateaminotransferase- likeprotein,putative
NFOH	Q4CTF2	-1.01231	hypothetical protein
NFOH	Q4D711	-1.00486	guanine deaminase, putative
NFOH	Q4CKR3	-0.993848	dispersed gene family protein 1 (DGF-1), putative (fragment)
NFOH	Q4D6U8	-0.970933	hypothetical protein, conserved
NFOH	Q4DSG4	-0.963138	trans-sialidase, Group V, putative
NFOH	Q4DHU8	-0.960183	galactose kinase, putative
NFOH	Q4DZN6	-0.934253	hypothetical protein, conserved
NFOH	Q4DX06	-0.908985	ChaC-like protein, putative
NFOH	Q4E4H6	-0.884362	tubulin tyrosine ligase, putative
NFOH	Q4D5J7	-0.873067	fatty acid elongase, putative
NFOH	Q4CZD3	-0.862955	protein-l-isoaspartate o-methyltransferase, putative
NFOH	Q4DJH1	-0.859104	Fumarate hydratase class I, cytosolic
NFOH	Q4D7D8	-0.838998	serine hydroxymethyltransferase, putative
NFOH	Q4D5Y5	-0.838108	arginase, putative
NFOH	Q4DGG5	-0.832862	Vacuolar proton pyrophosphatase 1, putative
NFOH	Q4CWN3	-0.820635	replication factor C, subunit 2, putative
NFOH	Q4DXI1	-0.818658	sphingosine 1-phosphate lyase, putative
NFOH	Q4CQ92	-0.809917	hypothetical protein, conserved
NFOH	Q4DNR3	-0.79115	phosphoenolpyruvate mutase, putative
NFOH	Q4D7U8	-0.79098	U-box domain protein, putative
NFOH	Q4DWP4	-0.758357	ARM-like helical domain-containing protein
NFOH	Q4DSK1	-0.744598	hypothetical protein, conserved
NFOH	Q4DQQ2	-0.741279	homoserine kinase
NFOH	Q4DI48	-0.730287	receptor-type adenylate cyclase, putative (fragment)
NFOH	Q4DDI3	-0.72252	acid phosphatase, putative
NFOH	Q4DD66	-0.72185	hypothetical protein, conserved
NFOH	Q4E407	-0.715351	cysteine peptidase, Clan CA, family C19, putative
NFOH	Q4DQQ6	-0.710957	S-adenosylmethionine decarboxylase proenzyme, putative
NFOH	Q4DEW7	-0.702564	S-adenosyl-methyltransferase mraW-like protein, putative
NFOH	Q4DDP0	-0.699607	phosphoglycerate mutase protein, putative
nifurtimox	Q4D291	-1.94708	origin recognition complex subunit 1 (ORC1), putative
nifurtimox	Q4DXI4	-1.85443	hypothetical protein, conserved
nifurtimox	Q4DAN9	-1.69975	p-nitrophenylphosphatase, putative
nifurtimox	Q4CLE3	-1.68593	kinetoplastid kinetochore protein 20
nifurtimox	Q4D8C2	-1.61032	hypothetical protein, conserved
nifurtimox	Q4DPE6	-1.56793	gamma-glutamylcysteine synthetase, putative
nifurtimox	Q4D514	-1.56368	serine/threonine protein phosphatase, putative
nifurtimox	Q4DD60	-1.55533	trans-sialidase, Group V, putative
nifurtimox	Q4CUL1	-1.51769	PTP1-interacting protein, 39 kDa, putative
nifurtimox	Q4DQH4	-1.47589	hypothetical protein, conserved
nifurtimox	Q4D609	-1.46549	cytoskeleton-associated protein CAP5.5, putative
nifurtimox	Q4DRD9	-1.42011	methyltransferase domain containing protein, putative
nifurtimox	Q4CNM1	-1.39633	hypothetical protein, conserved
nifurtimox	Q4D774	-1.39372	hypothetical protein, conserved
nifurtimox	Q4DFW8	-1.38509	hypothetical protein, conserved
nifurtimox	Q4DW20	-1.36966	hypothetical protein, conserved
nifurtimox	Q4DRQ9	-1.33692	protein phosphatase 1 catalitic subunit, putative
nifurtimox	Q4CZR6	-1.31684	multicopper oxidase, putative
nifurtimox	Q4DDP0	-1.31465	phosphoglycerate mutase protein, putative
nifurtimox	Q4D1S5	-1.28302	hypothetical protein, conserved
nifurtimox	Q4CKS7	-1.28183	dynein heavy chain, putative (fragment)
nifurtimox	Q4DIY5	-1.27106	Domain of unknown function (DUF4470)/Domain of unknown function (DUF4471), putative
nifurtimox	Q4E4F3	-1.22962	Kinesin-13 6, putative
nifurtimox	Q4DQQ2	-1.21193	homoserine kinase
nifurtimox	Q4DPN4	-1.1894	tubulin tyrosine ligase, putative
nifurtimox	Q4DFJ5	-1.17722	ABC1 family, putative
nifurtimox	Q4DM27	-1.16248	pseudouridylate synthase-like protein, putative
nifurtimox	Q4CVJ5	-1.15165	citrate synthase, putative
nifurtimox	Q4CMK4	-1.13555	GDP-mannose pyrophosphorylase
nifurtimox	Q4D3W2	-1.12575	dihydroorotate dehydrogenase (fumarate), putative
nifurtimox	Q4DRW3	-1.10408	hypothetical protein, conserved
nifurtimox	Q4CUB5	-1.10257	trans-sialidase, putative
nifurtimox	Q4CQS1	-1.10144	6-phosphogluconolactonase, putative
nifurtimox	Q4CR40	-1.09688	kinetoplastid-specific phospho-protein phosphatase, putative
nifurtimox	Q4CP00	-1.09304	cytoskeleton-associated protein CAP5.5, putative
nifurtimox	Q4CLD8	-1.09283	isopentenyl-diphosphate delta-isomerase (fragment)
nifurtimox	Q4CTW7	-1.08347	Rab-like 5, small G protein
nifurtimox	Q4DNY5	-1.06806	GTP-binding protein, putative
nifurtimox	Q4E0S9	-1.05472	Gamma-tubulin complex component 4
nifurtimox	Q4CN04	-1.05421	glutamine synthetase
nifurtimox	Q4DGG5	-1.05204	Vacuolar proton pyrophosphatase 1, putative
nifurtimox	Q4DFL6	-1.04502	aquaporin, putative
nifurtimox	Q4E407	-1.03498	cysteine peptidase, Clan CA, family C19, putative
nifurtimox	Q4DI66	-1.03184	pyruvate dehydrogenase E1 component alpha subunit, putative
nifurtimox	Q4DHU8	-1.01644	galactose kinase, putative
nifurtimox	Q4DLP0	-1.00066	Aminoacyl-tRNA editing domain containing protein, putative
nifurtimox	Q4CW87	-0.997406	receptor-type adenylate cyclase, putative
nifurtimox	Q4DPI1	-0.996864	NADH-ubiquinone oxidoreductase, mitochondrial, putative
nifurtimox	Q4CYT6	-0.98382	glycerolphosphate mutase, putative
nifurtimox	Q4DX61	-0.969193	receptor-type adenylate cyclase, putative
nifurtimox	Q4DFX3	-0.964901	XRN 5'-3' exonuclease N-terminus, putative
nifurtimox	Q4D0F2	-0.942358	glucosamine-6-phosphate isomerase, putative
nifurtimox	Q4DNR1	-0.941979	replication factor C, subunit 4, putative
nifurtimox	Q4DDP3	-0.940419	delta-adaptin, putative
nifurtimox	Q4CTV7	-0.939063	hypothetical protein, conserved
posaconazole	Q4CRA8	-3.41438	leucine carboxyl methyltransferase, putative
posaconazole	Q4D2Y9	-3.06568	hypothetical protein, conserved
posaconazole	Q4D2D7	-2.89919	mitochondrial structure specific endonuclease I (SSE-1), putative
posaconazole	Q4CXD5	-2.87531	Putative intraflagellar transport protein C3 (fragment)
posaconazole	Q4D4R3	-2.81098	n-alpha-acetyltransferase 15, NatA auxiliary
posaconazole	Q4DI45	-2.80506	hypothetical protein, conserved
posaconazole	Q4DB65	-2.7987	2-oxoisovalerate dehydrogenase alpha subunit, putative
posaconazole	Q4DPU2	-2.78702	hypothetical protein, conserved
posaconazole	Q4E4J4	-2.77035	hypothetical protein, conserved
posaconazole	Q4DVN0	-2.72385	hypothetical protein, conserved
posaconazole	Q4DIC4	-2.713	TAP42-like family, putative
posaconazole	Q4D5W2	-2.69389	hypothetical protein, conserved
posaconazole	Q4E2R7	-2.67086	Metallocarboxypeptidase 1
posaconazole	Q4DPJ1	-2.66479	ADP-ribosylation factor, putative
posaconazole	Q4DND1	-2.65714	proteasome beta 6 subunit, putative
posaconazole	Q4CVQ1	-2.65665	L-2-hydroxyglutarate dehydrogenase, mitochondrial, putative
posaconazole	Q4CVL3	-2.63827	hypothetical protein, conserved
posaconazole	Q4DJX5	-2.63614	serine acetyltransferase, putative
posaconazole	Q4CKW5	-2.59248	dynein heavy chain, putative
posaconazole	Q4DLZ1	-2.59192	hypothetical protein, conserved
posaconazole	Q4CSM5	-2.58181	hypothetical protein, conserved
posaconazole	Q4DXI1	-2.55461	sphingosine 1-phosphate lyase, putative
posaconazole	Q4D7U0	-2.55393	kinesin, putative
posaconazole	Q4CLZ8	-2.53592	retrotransposon hot spot (RHS) protein, putative
posaconazole	Q4D6Y2	-2.52497	oxidoreductase-like protein, putative
posaconazole	Q4CUR1	-2.52458	chaperonin HSP60/CNP60, putative
posaconazole	Q4CNS6	-2.50941	oxidoreductase, putative (fragment)
posaconazole	Q4DSB7	-2.49508	hypothetical protein, conserved
posaconazole	Q4DYN6	-2.48394	3-oxo-5-alpha-steroid 4-dehydrogenase, putative
posaconazole	Q4DG41	-2.46228	Peptidyl-prolyl cis-trans isomerase C, mitochondrial, putative
posaconazole	Q4D7D8	-2.44987	serine hydroxymethyltransferase, putative
posaconazole	Q7Z1V1	-2.44622	Lanosterol 14-alpha demethylase
posaconazole	Q4CW83	-2.44236	serine peptidase, Clan SC, Family S9B
posaconazole	Q4DC18	-2.43621	retrotransposon hot spot (RHS) protein, putative (fragment)
posaconazole	Q4DT51	-2.43243	hypothetical protein, conserved
posaconazole	Q4CN54	-2.42894	hypothetical protein, conserved
posaconazole	Q4DVU7	-2.42865	PH domain containing protein, putative
posaconazole	Q4DYP3	-2.42633	trypanothione synthetase, putative
posaconazole	Q4DF05	-2.4248	trans-sialidase, Group VIII, putative
posaconazole	Q4CY41	-2.41842	hypothetical protein, conserved
posaconazole	Q4DUZ8	-2.40297	UDP-galactose 4-epimerase
posaconazole	Q4DYC7	-2.39123	trans-sialidase, Group II, putative
posaconazole	Q4CLC9	-2.38939	hypothetical protein, conserved
posaconazole	Q4DFL1	-2.38772	Mitochondrial large ribosomal subunit mL71, putative
posaconazole	Q4DAM1	-2.38678	beta prime cop protein, putative
posaconazole	Q4DX04	-2.38175	Mitochondrial small ribosomal subunit mS72, putative
posaconazole	Q4DDQ0	-2.37453	Cornichon protein, putative
posaconazole	Q4E3N1	-2.37387	hypothetical protein, conserved
posaconazole	Q4E3G5	-2.373	hypothetical protein, conserved
posaconazole	Q4CRY8	-2.36416	NADH-ubiquinone oxidoreductase complex I subunit, putative
posaconazole	Q4DDG4	-2.36384	hypothetical protein, conserved
posaconazole	Q4DB36	-2.36025	intraflagellar transport protein 122B, putative
posaconazole	Q4DKP1	-2.35816	basal body component, putative
posaconazole	Q4CX12	-2.35163	protein transport protein Sec23A, putative
ravuconazole	Q4DP07	-2.54818	Nodulin-like, putative
ravuconazole	Q4DR67	-2.35221	lipid-like atypical dual specificity phosphatase, putative
ravuconazole	Q4D3T3	-2.29262	ARP2/3 complex subunit, putative
ravuconazole	Q4CLS9	-2.08809	Calpain-like protein 2
ravuconazole	Q4DVK9	-2.07057	C-1-tetrahydrofolate synthase, cytoplasmic, putative
ravuconazole	Q4CNI1	-2.02957	prostaglandin F2alpha synthase
ravuconazole	Q4DF95	-2.0122	alanine racemase, putative
ravuconazole	Q4DAU1	-1.97931	amastin, putative
ravuconazole	Q4DB63	-1.93879	mitochondrial processing peptidase alpha subunit, putative
ravuconazole	Q4D2E6	-1.92502	Exocyst complex component EXO99
ravuconazole	Q4CVT7	-1.92079	imidazolonepropionase, putative
ravuconazole	Q4D100	-1.87161	aminomethyltransferase, mitochondrial, putative
ravuconazole	Q4DT57	-1.85191	esterase, putative
ravuconazole	Q4E174	-1.84336	mitochondrial-processing peptidase subunit beta, putative
ravuconazole	Q4DI77	-1.84063	mismatch repair protein MLH1, putative
ravuconazole	Q4DS63	-1.83168	cyclin 1
ravuconazole	Q4DFM3	-1.81985	farnesyl pyrophosphate synthase, putative
ravuconazole	Q4CUZ9	-1.80757	cysteinyl-tRNA synthetase, putative
ravuconazole	Q4D3H8	-1.79411	LicD family, putative
ravuconazole	Q4DN97	-1.78925	casein kinase, putative
ravuconazole	Q4DZS9	-1.7851	membrane-bound acid phosphatase 2, putative
ravuconazole	Q4DY17	-1.77955	Mitochondrial small ribosomal subunit uS8m, putative
ravuconazole	Q4E0Y0	-1.77287	glutaminyl-tRNA synthetase, putative
ravuconazole	Q4D468	-1.72147	hypothetical protein, conserved
ravuconazole	Q4DG24	-1.72126	hypothetical protein, conserved
ravuconazole	Q4DCK0	-1.71865	mannosyltransferase, putative
ravuconazole	Q4D1S1	-1.71263	nucleotidyl transferase, putative
ravuconazole	Q4CVT1	-1.69865	cardiolipin synthetase, putative
ravuconazole	Q4DWL9	-1.69171	cyclin 6, putative
ravuconazole	Q4CSP5	-1.68874	poly(A)-specific ribonuclease PARN, putative
ravuconazole	Q4DDP0	-1.68367	phosphoglycerate mutase protein, putative
ravuconazole	Q4CUD7	-1.66566	transaldolase, putative
ravuconazole	Q4DQF0	-1.65578	mRNA cap guanine-N7 methyltransferase, putative
ravuconazole	Q4CRJ7	-1.64165	hypothetical protein, conserved
ravuconazole	Q4D924	-1.63204	expression site-associated gene 3 (ESAG3-like) protein, putative
ravuconazole	Q4DD57	-1.62261	trans-sialidase, Group V, putative
ravuconazole	Q4DW20	-1.61869	hypothetical protein, conserved
ravuconazole	Q4DUP8	-1.59721	hypothetical protein, conserved
ravuconazole	Q4CNM1	-1.58408	hypothetical protein, conserved
ravuconazole	Q4E1Q2	-1.58407	hypothetical protein, conserved
ravuconazole	Q4DJJ9	-1.55253	mitochondrial phosphate transporter, putative
ravuconazole	Q4DIB5	-1.54718	Present in the outer mitochondrial membrane proteome 23
ravuconazole	Q4D828	-1.5457	beta-ketoacyl-ACP reductase
ravuconazole	Q4CYW9	-1.54257	hypothetical protein, conserved
ravuconazole	Q4DKL5	-1.54189	trans-sialidase, Group II, putative
ravuconazole	Q4DG63	-1.52667	protein transport protein SEC23, putative
ravuconazole	Q4DNQ4	-1.5263	eukaryotic translation initiation factor 3 subunit i
ravuconazole	Q4DVH7	-1.51636	protein farnesyltransferase, putative
ravuconazole	Q4E0Y2	-1.49432	phosphomevalonate kinase protein, putative
ravuconazole	Q4CYC0	-1.48962	kynureninase, putative
ravuconazole	Q4D6C6	-1.47153	Adaptor protein complex AP-3 subunit beta-3
ravuconazole	Q4CSQ2	-1.46316	tRNA (guanine-N(7)-)-methyltransferase, putative
ravuconazole	Q4CW80	-1.43897	Mitochondrial small ribosomal subunit mS50, putative
ravuconazole	Q4E5N8	-1.43754	glutamic--pyruvic transaminase, putative
